# Supplementary material for: Antigen presentation deficiency, mesenchymal differentiation, and resistance to immunotherapy in the murine syngeneic CT2A tumor model
Source: Front Immunol. 2023 Dec 28;14:1297932. doi: 10.3389/fimmu.2023.1297932 (PMC10782385; doi:10.3389/fimmu.2023.1297932)
Supplement: Supplementary file 2 [file Table_1.xlsx]

## Sheet: Supplemental Table 1
Supplemental Table 1: RNA differential expression of CT2A-luc vs. GL261-luc2
Description: All differentially expressed genes identified with DESeq2 (FDR-adjusted p-value < 0.05, |log2FoldChange| > 1) between CT2A-luc tumours vs GL261-luc2 tumours
padj: Benjamini-Hochberg FDR adjusted p-value
ranking_value: sign of log fold change multiplied by the log of the p-value
Overall: Top=Most significantly upregulated genes, Bottom=Most significantly downregulated genes
geneName	baseMean	log2FoldChange	lfcSE	pvalue	padj	ranking_value	rank
Ccn4	413.914	6.9878	0.360399	4.86e-85	3.15e-81	-84.3137	1
Fabp4	238.683	6.90483	0.370388	1.09e-77	5.32e-74	-76.9614	2
Gjb3	127.891	10.1209	0.592737	3.97e-64	1.55e-60	-63.4012	3
Pxdn	2385.21	2.61303	0.1711	9.35e-54	1.65e-50	-53.0291	4
Col10a1	61.0697	7.58447	0.50056	1.28e-52	2.08e-49	-51.8922	5
Sirt5	969.364	2.60063	0.17245	1.61e-52	2.37e-49	-51.7943	6
Gm10040	798.771	3.53043	0.234303	1.71e-52	2.37e-49	-51.7681	7
Col5a1	1266.97	3.99867	0.272575	6.09e-50	7.9e-47	-49.2157	8
Zfp934	310.715	2.68692	0.183277	1.29e-49	1.57e-46	-48.8889	9
Rbpms2	130.719	3.60298	0.260438	1.07e-44	1.22e-41	-43.9713	10
Lrp5	391.206	2.01593	0.149023	1.13e-42	1.22e-39	-41.9464	11
Kap	471.908	10.4861	0.807231	3.99e-40	3.7e-37	-39.3994	12
Inhba	640.875	4.84931	0.373905	9.74e-40	8.62e-37	-39.0115	13
Wwtr1	1152.42	2.55608	0.198471	5.07e-39	4.29e-36	-38.2947	14
Cfd	74.2866	7.18174	0.55271	2.19e-38	1.77e-35	-37.6596	15
S100a4	360.439	3.34016	0.265453	1.54e-37	1.11e-34	-36.8126	16
Efna4	105.766	4.1724	0.332447	2.47e-37	1.66e-34	-36.6067	17
Dmrta2	93.4208	2.94995	0.235278	3.52e-37	2.28e-34	-36.4539	18
Col4a1	3934.36	3.22358	0.257254	3.68e-37	2.31e-34	-36.4345	19
Ptgfrn	1172.47	3.20626	0.25649	6.18e-37	3.74e-34	-36.2091	20
Bcl6b	119.607	2.98761	0.239186	6.39e-37	3.74e-34	-36.1942	21
Gm48368	3126.06	2.88719	0.231519	6.52e-37	3.74e-34	-36.1854	22
Cdh15	136.566	5.22797	0.420962	1.38e-36	7.66e-34	-35.8609	23
AC119928.2	1447.91	3.15903	0.254562	1.98e-36	1.06e-33	-35.7034	24
Map3k20	402.709	2.98266	0.240599	2.02e-36	1.06e-33	-35.6943	25
Gjb4	31.0489	8.1457	0.647948	4.89e-36	2.51e-33	-35.3105	26
Hoxc6	46.6958	9.00917	0.717079	7.95e-36	3.97e-33	-35.0999	27
Col6a2	972.713	4.34949	0.356119	1.77e-35	8.6e-33	-34.7528	28
Ptk7	532.109	2.65484	0.219276	7.58e-35	3.51e-32	-34.1204	29
F2rl1	91.0979	6.61593	0.549255	1.16e-34	5.25e-32	-33.9355	30
Nrep	951.43	3.13881	0.265283	1.94e-33	8.37e-31	-32.7131	31
Tnnt2	241.667	4.7276	0.400986	2.73e-33	1.15e-30	-32.5643	32
Kank2	421.062	2.0577	0.174	2.89e-33	1.2e-30	-32.5387	33
Twist2	31.2203	5.81143	0.49411	4.49e-33	1.79e-30	-32.3473	34
Prdm1	149.418	3.25333	0.277674	7.15e-33	2.73e-30	-32.1458	35
Hoxc11	82.8409	10.5684	0.878842	2.85e-32	1.05e-29	-31.545	36
Spef1	160.981	3.05985	0.266596	1.22e-31	4.32e-29	-30.9133	37
Myof	1384.54	2.57918	0.224806	1.5e-31	5.21e-29	-30.8244	38
Hoxc10	102.095	12.2671	1.33151	3.93e-31	1.32e-28	-30.4052	39
Snai2	21.7439	4.3396	0.386764	2.4e-30	7.52e-28	-29.6205	40
AI467606	71.5438	2.53805	0.227412	5.35e-30	1.63e-27	-29.2718	41
Vcan	1145.3	3.9534	0.357544	1.26e-29	3.65e-27	-28.9012	42
Col4a2	2287.67	2.65065	0.239649	1.68e-29	4.73e-27	-28.7756	43
Zfp52	171.114	1.74632	0.157575	1.93e-29	5.36e-27	-28.715	44
Arhgap22	307.621	2.41653	0.2188	1.98e-29	5.44e-27	-28.7027	45
Ttll5	515.421	2.58658	0.234256	2.05e-29	5.55e-27	-28.6878	46
Gm10443	325.568	13.4804	2.4744	2.21e-29	5.9e-27	-28.6548	47
Tgfb3	526.773	2.50885	0.227536	2.34e-29	6.16e-27	-28.6302	48
Cfl1	8208.58	1.18502	0.107385	6.15e-29	1.57e-26	-28.2113	49
Aspn	64.9787	4.43985	0.407759	8.61e-29	2.15e-26	-28.0648	50
Postn	726.592	4.80556	0.445739	2.58e-28	6.35e-26	-27.5889	51
Gm28661	6366.26	10.5629	0.992643	3.54e-28	8.4e-26	-27.4509	52
Cald1	2870.1	3.02166	0.280951	4.48e-28	1.03e-25	-27.3487	53
Shcbp1	96.7778	3.00523	0.281455	8.76e-28	1.96e-25	-27.0574	54
Gm2000	203.588	4.7897	0.449769	9.97e-28	2.21e-25	-27.0012	55
Tgfb2	281.948	2.52913	0.237467	1.31e-27	2.87e-25	-26.882	56
Olfml2b	422.693	3.41666	0.322472	2.08e-27	4.49e-25	-26.6825	57
Syne3	215.565	3.17545	0.302167	4.95e-27	1.05e-24	-26.3058	58
Furin	934.912	1.92851	0.183974	1.18e-26	2.45e-24	-25.9272	59
Peg12	16.5975	4.03011	0.389032	2.73e-26	5.6e-24	-25.5631	60
Pdgfrb	555.241	2.85453	0.275684	2.96e-26	6e-24	-25.5291	61
Lbx1	31.1152	12.8381	2.92107	6.08e-26	1.21e-23	-25.216	62
Gsto1	765.771	2.44459	0.237406	6.36e-26	1.25e-23	-25.1969	63
F2r	535.919	2.33492	0.226648	6.92e-26	1.35e-23	-25.1598	64
Mex3a	1051.51	2.98158	0.292069	1.44e-25	2.73e-23	-24.8407	65
Car3	137.392	4.9985	0.49946	2.22e-25	4.07e-23	-24.6544	66
Fstl1	2040.14	2.30462	0.227863	4.67e-25	8.34e-23	-24.3307	67
Rdh10	224.664	1.7415	0.172222	6.23e-25	1.06e-22	-24.2057	68
Hoxc9	28.9794	12.5882	2.78898	7.94e-25	1.34e-22	-24.1004	69
Gnb1	5266.67	1.22801	0.121354	1.13e-24	1.88e-22	-23.9461	70
Pbp2	29.6919	9.04184	0.868902	1.38e-24	2.28e-22	-23.8592	71
En1	30.2546	12.915	3.07345	1.79e-24	2.93e-22	-23.7471	72
Spsb1	462.836	2.15109	0.215035	1.9e-24	3.08e-22	-23.7219	73
Hs6st1	928.7	2.35172	0.23636	2.16e-24	3.44e-22	-23.6661	74
Ankmy1	53.4457	2.27715	0.228778	2.26e-24	3.57e-22	-23.6467	75
Fap	72.6521	3.90908	0.397202	4.13e-24	6.43e-22	-23.3839	76
Jag1	949.702	2.38834	0.241931	5.17e-24	7.86e-22	-23.2867	77
Dynap	31.2369	12.9201	3.05084	7.67e-24	1.14e-21	-23.1152	78
Nfatc4	79.2527	3.6538	0.375673	1.44e-23	2.09e-21	-22.8415	79
Fam89b	213.959	1.53036	0.156027	1.56e-23	2.23e-21	-22.8081	80
Gm11127	150.326	2.70072	0.277851	1.91e-23	2.71e-21	-22.7188	81
Pard6g	148.71	2.00646	0.206025	2.18e-23	3.07e-21	-22.6619	82
Bgn	2082.17	4.30329	0.44607	3.2e-23	4.45e-21	-22.4944	83
Syde2	149.332	2.35202	0.243933	4.62e-23	6.33e-21	-22.3355	84
Fhod1	343.885	1.70019	0.176583	8.2e-23	1.1e-20	-22.0863	85
Tatdn2	536.802	1.23499	0.12785	9.36e-23	1.24e-20	-22.0285	86
Myl12b	1697.24	1.63545	0.170254	1.09e-22	1.43e-20	-21.9642	87
Mep1a	21.1821	5.21227	0.535368	1.19e-22	1.55e-20	-21.9246	88
Tbx18	75.9262	3.28133	0.344243	1.21e-22	1.57e-20	-21.9179	89
Fam129b	1328.1	1.90477	0.200555	2.45e-22	3.08e-20	-21.6101	90
Pdgfc	225.689	4.00928	0.425191	2.59e-22	3.24e-20	-21.5861	91
Hoxa9	57.3351	5.95043	0.637645	3.27e-22	4.06e-20	-21.4852	92
Tmprss11b	19.9035	5.93621	0.629343	3.3e-22	4.07e-20	-21.4815	93
Dock11	273.032	1.94596	0.205956	3.59e-22	4.39e-20	-21.4455	94
Skil	1319.45	1.37468	0.144585	3.63e-22	4.42e-20	-21.4402	95
Capn1	516.791	1.25489	0.132042	4.66e-22	5.6e-20	-21.3314	96
Tec	117.351	1.67633	0.178244	6.77e-22	8.04e-20	-21.1691	97
Lrrc17	17.9674	6.19762	0.661413	7.54e-22	8.89e-20	-21.1227	98
Col27a1	427.754	3.08964	0.33262	9.62e-22	1.13e-19	-21.0168	99
Marveld1	329.79	1.77424	0.189661	1.04e-21	1.21e-19	-20.9831	100
Lrp2	96.7519	3.30848	0.357575	1.51e-21	1.75e-19	-20.8221	101
Aadat	12.4547	4.73372	0.510734	1.74e-21	1.99e-19	-20.7607	102
Exoc3l4	58.9558	2.17073	0.235153	2.52e-21	2.85e-19	-20.5986	103
Runx2	151.507	2.39809	0.260786	3.01e-21	3.39e-19	-20.5212	104
Gm13078	12.0307	5.77455	0.625937	3.1e-21	3.47e-19	-20.508	105
Diaph1	1032.27	1.08019	0.116027	3.54e-21	3.93e-19	-20.4516	106
Olfr56	77.3886	2.67213	0.291538	3.71e-21	4.1e-19	-20.4309	107
Mup22	104.104	9.49999	0.974831	3.98e-21	4.35e-19	-20.4001	108
Podnl1	22.2881	3.13043	0.342629	4.87e-21	5.3e-19	-20.3125	109
Gypc	50.1857	2.48334	0.271969	5.4e-21	5.81e-19	-20.2676	110
Actn1	1697.18	2.21977	0.242322	5.58e-21	5.96e-19	-20.2537	111
Lrfn4	431.936	1.51714	0.164964	6.16e-21	6.56e-19	-20.2102	112
Tnks2	2865.97	1.09361	0.118591	8.24e-21	8.49e-19	-20.0839	114
Bdh2	88.0291	3.54484	0.391103	8.58e-21	8.79e-19	-20.0666	115
Ehbp1l1	521.731	2.11344	0.233344	1.34e-20	1.34e-18	-19.8731	116
Ereg	9.42457	4.46965	0.494401	1.44e-20	1.43e-18	-19.8425	117
Nfkb1	997.08	1.65844	0.183447	2.25e-20	2.21e-18	-19.6482	118
Cltrn	45.283	7.23925	0.778742	2.8e-20	2.7e-18	-19.5526	120
Aldob	78.575	3.34836	0.375805	3.78e-20	3.62e-18	-19.4225	121
Prss23	301.776	2.34759	0.263357	4.41e-20	4.18e-18	-19.3559	122
Glis2	312.781	2.37144	0.266715	5.19e-20	4.9e-18	-19.2852	123
2810408A11Rik	18.8812	2.63081	0.29643	5.62e-20	5.29e-18	-19.2501	124
Maml3	234.956	1.67325	0.187358	5.86e-20	5.49e-18	-19.232	125
Capn6	464.705	3.6707	0.415357	6.12e-20	5.7e-18	-19.2131	126
Adamts7	162.987	3.33464	0.377967	7.19e-20	6.67e-18	-19.1431	127
Ddah2	448.1	2.44371	0.276534	8.47e-20	7.78e-18	-19.0721	128
Tpm3	4098.03	1.2266	0.13751	1.08e-19	9.85e-18	-18.9654	129
Ccdc9b	199.62	1.94367	0.220113	1.2e-19	1.08e-17	-18.9225	130
Smg6	700.604	1.32559	0.149181	1.29e-19	1.16e-17	-18.8895	131
Chsy1	576.196	1.87344	0.212722	1.58e-19	1.4e-17	-18.8004	132
Cenpb	2054.29	1.0863	0.122462	2.08e-19	1.82e-17	-18.6811	134
Acvr1	497.522	1.45046	0.164743	2.31e-19	2e-17	-18.6373	135
Igfbp3	2010.84	2.67453	0.308343	2.58e-19	2.19e-17	-18.5881	136
Arhgap29	516.382	2.32637	0.267461	2.88e-19	2.42e-17	-18.5407	138
Mxra8	671.622	2.40071	0.276998	3.82e-19	3.18e-17	-18.4182	139
Hoxc8	15.112	11.4536	2.7151	3.96e-19	3.28e-17	-18.4019	140
Thbs1	1232.79	3.35741	0.390193	5.01e-19	4.11e-17	-18.3004	141
Sgip1	2931.45	1.51179	0.174323	6.53e-19	5.32e-17	-18.1849	142
Antxr2	489.154	2.75919	0.321456	7.44e-19	5.98e-17	-18.1284	143
Zfp267	360.992	1.07033	0.122881	8.26e-19	6.59e-17	-18.0831	144
Keg1	16.9292	5.6367	0.641989	1.15e-18	9.11e-17	-17.9408	145
B3gnt9	110.081	1.67112	0.19519	1.54e-18	1.21e-16	-17.8129	146
Lsp1	361.597	1.74172	0.20458	2.11e-18	1.65e-16	-17.6751	147
Micall2	179.856	2.19145	0.259846	3.06e-18	2.34e-16	-17.5136	148
Mmp11	166.119	2.57329	0.306032	3.41e-18	2.59e-16	-17.4666	149
Plau	267.548	2.22308	0.263959	3.48e-18	2.62e-16	-17.4588	150
Dusp5	195.999	2.42764	0.288744	3.6e-18	2.7e-16	-17.4443	151
Hoxa7	51.7597	4.903	0.588552	3.81e-18	2.84e-16	-17.4193	152
Itgb5	1425.19	1.42855	0.16896	4.79e-18	3.53e-16	-17.32	153
Irx1	38.6927	5.91284	0.710426	5.1e-18	3.75e-16	-17.2924	154
Parp8	423.709	1.30202	0.15402	5.82e-18	4.24e-16	-17.2352	155
Mex3b	317.828	1.85278	0.221279	7.16e-18	5.16e-16	-17.145	156
Peak1	810.14	1.56264	0.186808	8.75e-18	6.24e-16	-17.0578	157
Col8a1	329.92	3.64093	0.44097	9.58e-18	6.78e-16	-17.0187	158
Sult1d1	35.0168	10.4853	2.43858	9.65e-18	6.81e-16	-17.0154	159
Mmp14	1053.25	2.13822	0.257684	1.08e-17	7.54e-16	-16.9679	160
Lmna	2180.04	2.24112	0.270305	1.13e-17	7.88e-16	-16.9471	161
Igfbp4	1168.34	2.1913	0.264589	1.14e-17	7.93e-16	-16.9429	162
Hoxc4	16.6856	9.55952	1.38397	1.46e-17	1.01e-15	-16.8347	163
Cyp2j5	19.3484	9.91445	2.40062	1.64e-17	1.12e-15	-16.7856	164
Serpinb6a	475.467	2.21273	0.268999	1.81e-17	1.23e-15	-16.7413	166
Nudt22	88.8998	1.43783	0.173398	1.82e-17	1.23e-15	-16.7404	167
Nid1	697.122	2.09649	0.254862	1.94e-17	1.3e-15	-16.7131	168
Arhgap42	286.899	3.75168	0.461113	2.27e-17	1.51e-15	-16.6443	169
Plekhf1	105.444	1.42696	0.172738	2.71e-17	1.8e-15	-16.5674	170
Pla2g4a	169.949	1.97684	0.241459	2.99e-17	1.97e-15	-16.524	171
Zfp639	470.724	1.28468	0.156201	3.89e-17	2.53e-15	-16.4104	172
Vegfd	60.8641	3.19397	0.397715	6.23e-17	3.98e-15	-16.2055	174
Sh3pxd2b	1039.7	1.67492	0.206322	6.4e-17	4.07e-15	-16.194	175
Adipoq	37.4643	5.53076	0.705185	6.69e-17	4.2e-15	-16.1744	176
Pde7a	606.261	1.94628	0.241025	6.91e-17	4.33e-15	-16.1602	177
Wnt11	18.3203	4.65468	0.587856	7.37e-17	4.6e-15	-16.1323	178
Tcf7	134.956	1.50243	0.185191	7.62e-17	4.74e-15	-16.1178	179
Tead1	1066.63	2.2306	0.277868	9.41e-17	5.82e-15	-16.0264	180
Atp8b2	1715.34	1.32711	0.163452	9.72e-17	5.98e-15	-16.0125	181
Mbnl3	32.726	2.3589	0.297344	1.63e-16	9.73e-15	-15.7879	183
Antxr1	660.941	1.47787	0.184261	1.85e-16	1.09e-14	-15.7335	185
Thap4	226.21	1.32458	0.164978	1.91e-16	1.12e-14	-15.7196	186
Pmepa1	1841.29	1.93303	0.24336	2.22e-16	1.29e-14	-15.6543	189
Hmgn1	1722.46	1.98979	0.250664	2.23e-16	1.29e-14	-15.6519	190
Myo1e	754.745	1.18018	0.147024	2.3e-16	1.33e-14	-15.6386	191
Ano1	78.5886	3.81412	0.48502	2.34e-16	1.35e-14	-15.6306	192
Bmp1	1372.35	1.39036	0.1741	2.72e-16	1.56e-14	-15.5651	193
Acsm2	31.4543	10.4562	2.47666	2.8e-16	1.6e-14	-15.5532	194
Cep78	153.297	1.6988	0.214395	2.9e-16	1.64e-14	-15.5379	195
Lgals7	96.8153	3.90681	0.497738	3.15e-16	1.77e-14	-15.5023	196
Fam102b	1612.38	1.71926	0.217988	3.6e-16	2.01e-14	-15.4434	197
Foxs1	21.4265	3.1639	0.405863	4.39e-16	2.43e-14	-15.3577	198
Rnd3	273.287	1.45265	0.183983	4.88e-16	2.68e-14	-15.3114	199
Men1	529.276	1.62247	0.205819	4.94e-16	2.71e-14	-15.3063	200
Hdac3	1166.69	1.14272	0.14428	6.27e-16	3.4e-14	-15.2027	202
Apobr	139.211	1.73039	0.221799	7.43e-16	4.01e-14	-15.1291	203
Col6a1	2013.99	3.17257	0.41139	8.17e-16	4.39e-14	-15.0876	204
Unc5b	1060.75	4.40272	0.572698	9.2e-16	4.88e-14	-15.0362	205
Oaf	236.671	2.16181	0.285078	3.03e-15	1.57e-13	-14.518	207
Frmd6	607.272	1.62231	0.213657	4.44e-15	2.28e-13	-14.3524	208
Ucn2	12.5321	3.67491	0.491034	4.83e-15	2.47e-13	-14.3156	210
Brd3	1091.67	1.22465	0.16058	5.44e-15	2.77e-13	-14.2646	211
Adgra2	417.248	1.93312	0.257723	7.06e-15	3.53e-13	-14.1509	212
Hoxc13	8.43187	10.7476	2.9259	8.25e-15	4.08e-13	-14.0837	214
Mta1	1082.65	1.08062	0.142541	9.33e-15	4.61e-13	-14.0301	215
Akr1c21	17.3445	6.68058	0.85083	9.52e-15	4.69e-13	-14.0215	216
Rnf225	32.8369	1.63785	0.21864	1.04e-14	5.01e-13	-13.985	217
Trim16	53.7699	1.65206	0.220983	1.06e-14	5.11e-13	-13.9753	218
Gm10241	61.2688	11.7774	2.6632	1.08e-14	5.2e-13	-13.9667	219
Ctsk	121.086	4.10327	0.558444	1.16e-14	5.53e-13	-13.9367	220
Dkk2	32.4866	2.68544	0.363881	1.22e-14	5.8e-13	-13.9148	221
Clcf1	222.066	2.10752	0.284415	1.23e-14	5.86e-13	-13.9093	222
S100a6	1912.6	2.47297	0.336445	1.33e-14	6.29e-13	-13.8746	225
Dzip1l	334.53	1.38666	0.186046	1.61e-14	7.48e-13	-13.7942	226
Rala	862.452	1.09872	0.146923	1.94e-14	8.97e-13	-13.712	227
Nxn	444.559	1.54711	0.209178	2.02e-14	9.31e-13	-13.6949	228
Dpp3	836.741	1.09195	0.145822	2.03e-14	9.33e-13	-13.6931	229
Klhl25	218.929	1.16084	0.155892	2.2e-14	1.01e-12	-13.6575	230
Wnt5a	204.112	3.09863	0.425494	2.25e-14	1.03e-12	-13.6473	231
Runx1	429.359	2.52624	0.3468	2.54e-14	1.16e-12	-13.5957	232
Trim33	877.617	1.08241	0.145333	2.55e-14	1.16e-12	-13.5941	233
Sestd1	590.624	1.37614	0.186567	2.86e-14	1.28e-12	-13.5434	235
Parva	1117.08	1.09857	0.148334	2.93e-14	1.31e-12	-13.5329	236
Csde1	4817.03	1.20187	0.162323	3.01e-14	1.34e-12	-13.5218	237
Cyp2b13	7.53991	6.33449	0.847105	3.51e-14	1.54e-12	-13.4549	238
Wdr31	2288.94	2.28765	0.316461	3.58e-14	1.57e-12	-13.4462	239
Pcdh18	517.071	1.85258	0.254363	3.76e-14	1.64e-12	-13.425	240
Kdm1a	943.785	1.00384	0.135389	3.98e-14	1.73e-12	-13.4	241
Riox1	116.605	1.10794	0.150708	5.16e-14	2.21e-12	-13.2873	242
Nphp1	267.693	1.02052	0.138774	5.58e-14	2.38e-12	-13.2531	243
Gm10925	7905.84	2.78168	0.390132	7.24e-14	3.05e-12	-13.14	244
Gata4	6.55219	10.3479	2.90502	8.56e-14	3.56e-12	-13.0673	246
Zfp358	277.451	1.04332	0.143434	9.57e-14	3.95e-12	-13.0191	247
Nabp1	233.897	1.6248	0.226659	1.01e-13	4.15e-12	-12.9956	248
Fkbp5	598.275	1.64062	0.228817	1.03e-13	4.22e-12	-12.9869	249
Cyth3	492.906	1.53409	0.214407	1.19e-13	4.83e-12	-12.9258	250
Clk2	544.729	1.02672	0.141968	1.41e-13	5.71e-12	-12.8497	251
Mast4	785.221	2.22827	0.317304	1.61e-13	6.49e-12	-12.7922	252
Serpinf1	556.161	2.32097	0.329633	1.65e-13	6.62e-12	-12.7826	253
Shox2	188.293	2.68239	0.382353	1.69e-13	6.74e-12	-12.7719	254
Gadd45g	225.697	1.49288	0.209754	1.73e-13	6.9e-12	-12.7613	255
Dynlt1-ps1	51.7121	10.9326	2.60562	1.74e-13	6.9e-12	-12.76	256
Igf2r	838.503	2.81656	0.402246	1.78e-13	7.03e-12	-12.7505	257
Ercc3	376.763	1.04012	0.144589	1.82e-13	7.17e-12	-12.7407	258
Cttn	2349.94	1.20487	0.16882	1.88e-13	7.41e-12	-12.7254	259
C77080	249.22	2.19735	0.313036	2.06e-13	8.12e-12	-12.6853	260
Gnb4	823.48	1.62702	0.230405	2.28e-13	8.94e-12	-12.6424	261
Itga5	730.768	1.60944	0.228113	2.4e-13	9.36e-12	-12.6199	263
Tnfrsf23	60.6277	2.30382	0.32986	2.4e-13	9.36e-12	-12.6192	264
Parp16	129.35	1.84777	0.263194	2.51e-13	9.74e-12	-12.6011	265
S100g	28.7949	7.34969	0.984963	2.83e-13	1.1e-11	-12.5482	266
Nradd	209.177	2.15333	0.308318	2.85e-13	1.1e-11	-12.5448	268
Frk	155.179	2.91129	0.419919	2.95e-13	1.14e-11	-12.5295	269
Defb1	13.7531	5.1627	0.717696	2.98e-13	1.15e-11	-12.5258	270
Pkp1	6.50297	4.49134	0.649009	3.03e-13	1.16e-11	-12.5188	271
Gpc1	883.463	1.81427	0.259699	3.16e-13	1.21e-11	-12.4997	272
Acly	3447.79	1.09962	0.154895	3.17e-13	1.21e-11	-12.4995	273
Slc12a1	11.9331	3.90173	0.556395	3.22e-13	1.23e-11	-12.4919	274
Gramd4	631.49	1.40731	0.200295	4.01e-13	1.5e-11	-12.3968	276
Tpbg	203.658	2.36816	0.343633	4.72e-13	1.74e-11	-12.3263	279
Tsku	113.684	1.96187	0.28395	4.81e-13	1.77e-11	-12.3178	280
Cilp	15.2915	4.88497	0.712122	4.95e-13	1.81e-11	-12.305	281
Csk	1109.74	1.29347	0.184876	5.3e-13	1.93e-11	-12.2758	282
Wls	1790.68	1.76519	0.255878	6.52e-13	2.35e-11	-12.1857	284
Spink1	16.6152	7.66598	1.30331	6.78e-13	2.43e-11	-12.169	286
Gdpd5	482.299	1.80711	0.26242	6.94e-13	2.49e-11	-12.1584	287
Fam199x	267.881	1.21859	0.175666	8.74e-13	3.11e-11	-12.0585	290
Slk	1732.87	1.09843	0.158171	9.5e-13	3.37e-11	-12.0221	291
Prrx2	33.2076	3.52817	0.522043	9.55e-13	3.38e-11	-12.02	292
Wipi1	420.519	1.02473	0.147579	1.11e-12	3.89e-11	-11.9547	293
Ahnak2	838.21	2.63224	0.391369	1.32e-12	4.57e-11	-11.8802	294
Chrna1	18.6461	2.3101	0.343385	1.54e-12	5.32e-11	-11.8115	296
Myh9	6465.97	1.52748	0.224722	1.62e-12	5.57e-11	-11.7895	297
Sema3a	413.469	1.62149	0.23951	1.77e-12	6.06e-11	-11.7516	298
Ankrd44	457.249	1.29742	0.190233	1.84e-12	6.25e-11	-11.7361	299
Tmem95	6.30025	3.70143	0.554269	1.91e-12	6.49e-11	-11.7184	300
Efnb1	160.527	2.34778	0.351298	1.97e-12	6.66e-11	-11.7047	301
Epha2	329.474	2.24823	0.336365	2.09e-12	7.05e-11	-11.6792	302
Pheta1	145.363	1.34112	0.197925	2.23e-12	7.48e-11	-11.652	303
Tead3	86.3663	1.74402	0.260282	2.52e-12	8.4e-11	-11.5991	304
Dpysl3	1593.65	1.47606	0.218845	2.52e-12	8.41e-11	-11.5982	305
Sh3pxd2a	2069.1	1.61171	0.239919	2.74e-12	9.11e-11	-11.5627	306
S100a11	1260.72	2.05677	0.30982	2.74e-12	9.11e-11	-11.5619	307
Fam83b	10.5527	3.51146	0.534092	3.01e-12	9.96e-11	-11.5211	309
Umod	10.1384	8.70669	2.39901	3.23e-12	1.06e-10	-11.4907	311
Ubtd2	145.689	1.1594	0.171713	3.44e-12	1.13e-10	-11.4635	312
Vegfc	44.2755	3.50851	0.535543	3.61e-12	1.18e-10	-11.4424	314
Pdlim2	211.062	1.71244	0.258023	3.98e-12	1.29e-10	-11.4004	315
Il18rap	57.4866	2.05443	0.311988	4.4e-12	1.42e-10	-11.357	316
Rap1a	1278.81	1.16361	0.173482	4.73e-12	1.52e-10	-11.325	317
Cib1	242	1.04509	0.155338	4.81e-12	1.55e-10	-11.3182	318
Col5a2	1029.74	3.85641	0.595071	5.37e-12	1.71e-10	-11.2702	319
Trip10	459.487	1.94349	0.296615	5.93e-12	1.88e-10	-11.2273	320
Mrc2	295.725	3.38535	0.524544	6.75e-12	2.12e-10	-11.1705	322
Notch2	1217.31	1.50628	0.228984	7.17e-12	2.25e-10	-11.1442	323
Rpl36a-ps2	823.471	2.19598	0.33946	8.31e-12	2.58e-10	-11.0805	326
Hes1	191.67	1.71671	0.263	8.38e-12	2.6e-10	-11.0766	327
Msx1	47.784	3.25107	0.50798	8.43e-12	2.61e-10	-11.074	328
Fam204a	297.497	1.00715	0.151418	8.68e-12	2.68e-10	-11.0616	329
Isl2	7.10201	5.75996	0.894228	8.78e-12	2.7e-10	-11.0567	330
Ccnj	130.727	1.53241	0.234222	8.97e-12	2.75e-10	-11.0472	331
Cask	1072.49	1.36109	0.207386	1.01e-11	3.1e-10	-10.994	332
Smco4	35.0702	2.65266	0.413895	1.11e-11	3.38e-10	-10.9544	334
Col6a3	490.789	3.22354	0.506028	1.19e-11	3.61e-10	-10.9238	335
Sdc1	847.757	3.09559	0.486183	1.25e-11	3.76e-10	-10.9045	336
Dmrt2	18.5124	2.3433	0.367222	1.38e-11	4.15e-10	-10.86	337
Mup18	12.4222	9.18724	2.49153	1.39e-11	4.16e-10	-10.8572	338
Snx24	199.33	1.03594	0.158122	1.62e-11	4.77e-10	-10.7903	341
Usp43	77.4152	4.98621	0.798142	2.05e-11	5.93e-10	-10.6893	344
Lrrk1	738.462	1.8151	0.284473	2.11e-11	6.1e-10	-10.6761	346
Plekho2	410.483	1.14463	0.176171	2.12e-11	6.12e-10	-10.674	347
Irf2bpl	1031.71	1.22311	0.188889	2.15e-11	6.19e-10	-10.668	348
Lpp	512.259	1.53763	0.239415	2.17e-11	6.23e-10	-10.664	350
Cblb	259.071	1.23253	0.190924	2.23e-11	6.39e-10	-10.652	352
Ugt3a2	10.0661	5.26786	0.802805	2.26e-11	6.46e-10	-10.6462	353
Kremen1	584.253	1.05432	0.162347	2.36e-11	6.73e-10	-10.6266	354
Cemip2	879.223	1.77651	0.279447	2.57e-11	7.3e-10	-10.5901	355
Vcl	848.81	1.0745	0.166303	2.8e-11	7.93e-10	-10.5522	357
Svil	415.047	1.19698	0.186183	2.9e-11	8.17e-10	-10.5379	358
Septin1	66.7533	1.09476	0.170207	3.14e-11	8.78e-10	-10.5025	360
Lxn	407.605	1.51857	0.239497	3.33e-11	9.26e-10	-10.4773	362
Ugt2b38	6.24934	8.3504	2.408	3.85e-11	1.07e-09	-10.4145	363
Bnc2	49.4494	4.98858	0.812121	3.95e-11	1.09e-09	-10.4032	364
Gm8113	983.593	2.03466	0.325279	3.99e-11	1.1e-09	-10.3995	365
Uhrf2	819.215	1.1838	0.185772	4.28e-11	1.17e-09	-10.3685	368
Ifngr2	526.567	1.1526	0.181142	4.55e-11	1.24e-09	-10.3422	369
Npr3	93.8265	2.97946	0.482719	4.55e-11	1.24e-09	-10.3419	370
Mfap4	50.1176	4.66406	0.763242	4.68e-11	1.27e-09	-10.3302	371
Angptl2	1253.56	1.83636	0.293753	4.71e-11	1.28e-09	-10.3269	372
Il17rd	142.106	3.48154	0.566679	4.86e-11	1.32e-09	-10.3129	373
Gm6789	27.2591	2.10811	0.339358	4.98e-11	1.34e-09	-10.3027	374
Tes	965.884	2.02126	0.32563	5.31e-11	1.43e-09	-10.2745	375
Mapk6	1752.19	1.11306	0.175952	6.19e-11	1.63e-09	-10.2083	378
Gkap1	286.834	1.01228	0.159586	6.19e-11	1.63e-09	-10.208	379
Retn	12.6023	4.15556	0.670022	6.4e-11	1.68e-09	-10.1936	380
Ext1	1402.27	1.56189	0.250328	6.43e-11	1.68e-09	-10.192	381
Rassf8	409.901	1.16362	0.18466	6.76e-11	1.76e-09	-10.1698	382
Pik3ca	1314.83	1.24705	0.199416	7.28e-11	1.89e-09	-10.1377	383
Arsj	33.2465	1.62115	0.261353	7.37e-11	1.91e-09	-10.1326	384
Ip6k3	57.0862	2.47237	0.403605	7.63e-11	1.97e-09	-10.1172	386
Ctbp2	507.892	1.13114	0.180419	8.21e-11	2.11e-09	-10.0858	387
Col7a1	621.027	4.44657	0.7371	8.29e-11	2.12e-09	-10.0813	389
Jade3	167.677	1.0362	0.164483	8.38e-11	2.14e-09	-10.0765	390
Ntn4	143.227	2.15197	0.351673	8.64e-11	2.2e-09	-10.0633	391
Ces1d	18.9425	3.79098	0.61868	8.78e-11	2.23e-09	-10.0566	392
Gper1	49.8856	2.63396	0.433986	9.4e-11	2.37e-09	-10.027	396
Slc44a2	698.152	1.08965	0.174047	1e-10	2.51e-09	-9.99955	397
Tenm3	1287.52	1.63598	0.265399	1.01e-10	2.52e-09	-9.9958	398
Vmn2r97	549.034	1.24991	0.20117	1.09e-10	2.71e-09	-9.9618	399
Kirrel	1483.02	1.99842	0.329623	1.24e-10	3.05e-09	-9.9076	402
Tiparp	828.39	1.42959	0.232677	1.33e-10	3.27e-09	-9.87493	403
Ada	48.5712	1.89826	0.313407	1.47e-10	3.57e-09	-9.83369	404
Errfi1	790.484	1.32101	0.215193	1.48e-10	3.6e-09	-9.83021	405
Scx	49.587	2.54936	0.424844	1.49e-10	3.62e-09	-9.82611	406
9130008F23Rik	13.7398	4.52932	0.773785	1.51e-10	3.65e-09	-9.82163	407
Fbn1	952.131	2.43271	0.406088	1.85e-10	4.38e-09	-9.73374	408
Klhl42	409.323	1.00353	0.16278	2.23e-10	5.24e-09	-9.65129	409
Adh7	79.3028	4.11691	0.704444	2.35e-10	5.49e-09	-9.62814	412
Bmf	139.776	1.93624	0.324516	2.44e-10	5.67e-09	-9.61291	413
Il1rl1	59.1636	3.9513	0.675095	2.44e-10	5.67e-09	-9.61217	414
Plxnd1	996.364	1.21098	0.199226	2.7e-10	6.26e-09	-9.56814	415
Anxa5	3903.93	1.71392	0.287334	2.74e-10	6.33e-09	-9.56207	416
Mxra7	292.052	1.26818	0.209778	2.9e-10	6.65e-09	-9.5382	418
Gadd45b	144.237	1.05112	0.172501	2.95e-10	6.77e-09	-9.52992	419
Vasn	225.456	1.55864	0.260649	3.19e-10	7.28e-09	-9.49603	421
Cnn3	5015.14	1.16804	0.193401	3.61e-10	8.18e-09	-9.44221	424
Gm11991	563.849	1.18545	0.196726	3.65e-10	8.25e-09	-9.43755	425
Map3k14	185.093	1.1903	0.198151	4.12e-10	9.25e-09	-9.38505	426
Usp3	401.746	1.15574	0.192059	4.13e-10	9.27e-09	-9.38358	427
Ccng2	658.826	1.00225	0.16575	4.42e-10	9.88e-09	-9.35442	428
5830417I10Rik	569.348	1.30647	0.218865	4.53e-10	1.01e-08	-9.34419	429
Sh3d19	761.198	1.56815	0.264587	4.59e-10	1.02e-08	-9.33775	430
Pdlim7	521.041	1.6125	0.272815	4.64e-10	1.03e-08	-9.33313	431
Arntl	264.193	1.12202	0.186751	4.71e-10	1.04e-08	-9.3269	432
Mmp9	97.1478	3.28138	0.569402	4.81e-10	1.06e-08	-9.31782	433
Car13	141.978	1.58441	0.268503	4.97e-10	1.09e-08	-9.30334	436
Vash2	260.297	2.04196	0.349785	5e-10	1.1e-08	-9.30107	437
Zzz3	1204.04	1.2413	0.208033	5.09e-10	1.12e-08	-9.29344	438
Spindoc	425.5	1.13985	0.190494	5.41e-10	1.18e-08	-9.26702	439
Rpl14-ps1	303.737	1.79182	0.307221	6.24e-10	1.36e-08	-9.20489	442
Cavin4	15.3403	2.86183	0.497679	6.38e-10	1.38e-08	-9.19545	444
Gpbar1	6.46847	6.15049	1.05673	6.4e-10	1.39e-08	-9.19392	445
Smyd3	308.49	1.16275	0.195948	6.82e-10	1.47e-08	-9.16641	447
A3galt2	11.677	2.66115	0.464675	7.07e-10	1.52e-08	-9.15077	449
Rab20	87.367	1.40868	0.240322	7.52e-10	1.61e-08	-9.12398	450
Bcar1	576.087	1.19849	0.203144	8.07e-10	1.72e-08	-9.09325	452
Tnfaip2	390.952	1.53926	0.264067	8.11e-10	1.73e-08	-9.09096	453
Gm10182	31.0004	10.5188	2.79096	8.22e-10	1.75e-08	-9.08502	454
Nck2	495.181	1.35079	0.230555	8.46e-10	1.79e-08	-9.07274	455
Olfr784	2699.26	2.06286	0.359585	9.09e-10	1.92e-08	-9.04161	456
Fgd1	365.073	1.25676	0.214472	9.48e-10	2e-08	-9.02311	457
Irf2bp2	799.717	1.4275	0.245224	9.6e-10	2.02e-08	-9.01772	458
Gm13092	63.3935	4.63452	0.830191	1.1e-09	2.29e-08	-8.95744	461
Fnbp1l	1832.6	1.23528	0.211219	1.11e-09	2.3e-08	-8.95608	462
Ahnak	5377.46	1.70728	0.298537	1.16e-09	2.4e-08	-8.93678	463
Tceal9	1078.71	1.11783	0.191032	1.24e-09	2.57e-08	-8.9065	464
Ankrd50	875.549	1.3465	0.232236	1.26e-09	2.59e-08	-8.89952	465
Lemd2	548.308	1.01206	0.172456	1.26e-09	2.6e-08	-8.89863	467
Tmem131l	470.647	1.22177	0.21071	1.39e-09	2.84e-08	-8.85586	469
Btc	18.9717	2.34633	0.416132	1.4e-09	2.85e-08	-8.85382	470
Zfp36l2	1427.91	1.17966	0.203167	1.56e-09	3.16e-08	-8.80643	474
Ccn5	58.2846	3.46417	0.624603	1.64e-09	3.31e-08	-8.78422	475
Rab7b	134.159	1.41936	0.248037	1.72e-09	3.45e-08	-8.76361	477
Zfp764	92.417	1.26292	0.219749	1.74e-09	3.48e-08	-8.75897	478
Phtf1	631.39	1.04437	0.179815	1.76e-09	3.52e-08	-8.75407	479
Ccl2	181.171	1.30867	0.227754	1.77e-09	3.53e-08	-8.75202	480
Zbtb7b	525.225	1.23687	0.215161	1.85e-09	3.68e-08	-8.73249	481
Rbmx	771.997	1.04394	0.179954	1.89e-09	3.75e-08	-8.72358	482
Dusp4	370.209	1.8944	0.336348	1.91e-09	3.78e-08	-8.71933	483
Pard3	563.269	1.33083	0.232823	1.96e-09	3.87e-08	-8.70802	484
Arl4c	821.184	2.24357	0.403279	2.07e-09	4.07e-08	-8.6831	485
Pdlim1	253.222	1.67314	0.296589	2.14e-09	4.2e-08	-8.66905	486
Glmp	496.757	2.02008	0.362484	2.25e-09	4.4e-08	-8.64798	487
Kcnn4	447.752	2.21398	0.400236	2.71e-09	5.23e-08	-8.56763	490
Net1	498.423	1.04069	0.181494	2.76e-09	5.32e-08	-8.55907	491
Glipr1	112.05	1.37661	0.243651	2.78e-09	5.36e-08	-8.55554	492
Emp1	2249.47	2.25915	0.409874	2.81e-09	5.4e-08	-8.55197	493
Pde5a	107.65	2.25372	0.407851	2.82e-09	5.41e-08	-8.5504	494
Fgfr1	1343.19	2.99033	0.545814	2.92e-09	5.6e-08	-8.53452	495
Megf10	615.037	1.16384	0.20441	3.01e-09	5.74e-08	-8.52097	497
Pcdhb16	154.018	2.38977	0.435688	3.28e-09	6.24e-08	-8.48438	498
Anxa3	452.079	1.14501	0.201928	3.61e-09	6.85e-08	-8.44245	499
Zfp974	104.207	1.14716	0.202988	3.82e-09	7.22e-08	-8.41843	500
Tmem204	67.9648	1.56888	0.283417	4.41e-09	8.22e-08	-8.35589	507
Ing1	614.86	1.10217	0.195547	4.42e-09	8.24e-08	-8.35409	508
Ptges	116.362	2.67403	0.494498	4.69e-09	8.67e-08	-8.32927	510
Ddx3y	4.15407	7.37619	2.35311	5.01e-09	9.2e-08	-8.30022	512
Vcam1	993.783	2.02038	0.371165	5.08e-09	9.31e-08	-8.29403	513
Plekhg4	46.4132	1.81077	0.332665	5.68e-09	1.04e-07	-8.24532	515
Adam12	555.783	1.65619	0.303139	5.74e-09	1.04e-07	-8.24136	517
Shc1	1276.04	1.66589	0.30524	5.78e-09	1.05e-07	-8.23806	518
Pkn2	1337.22	1.31362	0.23682	5.98e-09	1.09e-07	-8.22315	519
Scarf2	70.6745	2.13039	0.394765	6.15e-09	1.11e-07	-8.21144	520
Amotl1	1639.1	1.04383	0.186846	6.72e-09	1.21e-07	-8.17276	522
Il1r1	136.434	1.37489	0.250104	6.74e-09	1.21e-07	-8.17118	523
Sp6	11.8847	2.12246	0.394989	7.12e-09	1.27e-07	-8.14768	524
Serpinf2	7.19945	2.77756	0.523991	7.48e-09	1.33e-07	-8.12607	525
C1qtnf12	68.3314	2.51175	0.471361	7.53e-09	1.34e-07	-8.12345	526
Hmgb1-ps7	22.5646	2.24804	0.423469	9.09e-09	1.6e-07	-8.04134	528
Sertad4	481.449	1.408	0.259075	9.15e-09	1.61e-07	-8.03863	530
Fmo1	509.703	1.40496	0.259353	1.01e-08	1.76e-07	-7.99775	533
Adgre5	192.926	1.00316	0.182048	1.07e-08	1.86e-07	-7.97256	537
Casp1	243.521	1.52141	0.282711	1.07e-08	1.86e-07	-7.97125	538
Phldb2	173.955	1.94578	0.366295	1.09e-08	1.89e-07	-7.9635	539
Bhlhe40	1094.09	1.28828	0.237316	1.11e-08	1.92e-07	-7.95451	540
Xxylt1	299.522	1.17139	0.214864	1.12e-08	1.94e-07	-7.9508	541
Aadac	4.36895	7.22584	2.34326	1.21e-08	2.08e-07	-7.91787	544
Gpr161	414.329	1.43472	0.267629	1.32e-08	2.27e-07	-7.87827	546
Osbpl3	359.534	2.8839	0.555806	1.38e-08	2.36e-07	-7.86083	547
Dpt	17.8532	4.55235	0.886292	1.38e-08	2.36e-07	-7.8603	548
S100a10	1593.68	1.69253	0.319565	1.41e-08	2.41e-07	-7.85232	549
Sema4b	378.107	1.10782	0.203956	1.46e-08	2.49e-07	-7.83592	550
Tigd3	31.8078	1.30655	0.244472	1.7e-08	2.87e-07	-7.7693	553
Spp1	2712.23	2.56373	0.49805	1.84e-08	3.07e-07	-7.73606	557
Ccdc102a	105.366	1.09824	0.204106	1.84e-08	3.07e-07	-7.73565	558
Itprip	302.449	1.66581	0.316702	1.86e-08	3.09e-07	-7.73051	560
Hdac6	696.144	1.01443	0.187633	1.88e-08	3.12e-07	-7.72609	561
Tead2	874.314	2.1283	0.412341	2.06e-08	3.4e-07	-7.68631	563
Plekhg2	516.027	1.26557	0.237318	2.11e-08	3.47e-07	-7.67637	564
Adam15	1248.31	1.03088	0.192058	2.27e-08	3.74e-07	-7.64309	566
Kif26b	489.016	4.30817	0.856136	2.34e-08	3.83e-07	-7.63047	567
Sh3yl1	90.5907	1.10417	0.20681	2.34e-08	3.83e-07	-7.63017	568
Vax2	53.9865	2.52155	0.493869	2.37e-08	3.87e-07	-7.62478	569
Pthlh	23.3562	3.60668	0.713163	2.43e-08	3.95e-07	-7.61415	570
Tnn	14.0864	4.36242	0.86948	2.45e-08	3.99e-07	-7.61001	571
Pck1	12.4007	6.08243	1.12114	2.52e-08	4.08e-07	-7.59895	572
Rpl22l1	484.859	1.20471	0.227702	2.58e-08	4.17e-07	-7.58912	573
Zfp57	208.767	1.52104	0.292318	2.83e-08	4.54e-07	-7.54838	577
Pcdhb15	51.7989	2.50012	0.492255	2.83e-08	4.54e-07	-7.54832	578
Pde3b	289.712	1.8665	0.362855	2.89e-08	4.63e-07	-7.53983	579
Kctd15	305.221	1.19247	0.226753	3.2e-08	5.1e-07	-7.49429	581
Cyp2c55	4.07015	3.62454	0.719225	3.22e-08	5.12e-07	-7.49213	583
Slc17a3	4.41858	7.61682	2.46263	3.26e-08	5.18e-07	-7.48681	584
Tcirg1	1442.47	1.19085	0.226597	3.27e-08	5.18e-07	-7.48544	585
Gm29668	10.6672	3.12792	0.619978	3.32e-08	5.24e-07	-7.4794	586
Arhgdib	487.717	1.10185	0.209017	3.39e-08	5.35e-07	-7.46918	588
Fmnl3	643.093	1.07983	0.205135	3.71e-08	5.83e-07	-7.43036	590
Rp2	313.388	1.08565	0.206427	3.87e-08	6.06e-07	-7.41224	593
Cachd1	268.778	2.89114	0.579598	3.88e-08	6.07e-07	-7.41132	594
Sh3kbp1	1576.84	1.15085	0.220106	4.03e-08	6.29e-07	-7.39458	596
Ptprq	8.70484	5.5093	1.12201	4.24e-08	6.59e-07	-7.37277	598
Slc5a12	6.9773	3.95961	0.784495	4.37e-08	6.78e-07	-7.35915	600
Ccdc80	143.74	2.00416	0.399499	5e-08	7.7e-07	-7.30087	602
Cnn2	1214.8	1.66837	0.33109	5.4e-08	8.3e-07	-7.26765	604
Casp6	275.814	1.47607	0.290134	5.43e-08	8.32e-07	-7.26556	606
Gm14567	13.8966	8.00108	2.512	5.82e-08	8.9e-07	-7.23476	607
Slc17a1	4.44215	5.86032	1.34999	5.84e-08	8.91e-07	-7.23361	608
Adamts17	77.1642	2.56757	0.522886	6.29e-08	9.52e-07	-7.20103	612
Lrrc15	47.2408	5.78389	1.209	6.32e-08	9.54e-07	-7.1996	613
Glyat	7.77268	3.68352	0.764158	6.55e-08	9.87e-07	-7.18373	615
Limd2	633.717	1.03161	0.199663	6.71e-08	1.01e-06	-7.17353	616
Tspan8	14.7434	2.31458	0.471778	6.97e-08	1.04e-06	-7.1569	618
Txnrd3	50.1277	1.92119	0.387221	7.14e-08	1.06e-06	-7.14642	620
Ankrd1	15.5025	2.9165	0.599492	7.21e-08	1.07e-06	-7.1419	621
Gm10681	7.37205	5.5105	1.04299	7.45e-08	1.11e-06	-7.12765	622
Bcl9l	602.213	1.33676	0.264071	7.5e-08	1.11e-06	-7.12493	623
Col3a1	8822.24	2.8577	0.588788	7.79e-08	1.16e-06	-7.10826	624
Odaph	3.37592	5.96923	1.16128	7.92e-08	1.17e-06	-7.10129	625
Spr-ps1	26.9527	2.46725	0.509187	7.94e-08	1.17e-06	-7.10038	626
Sele	10.0923	2.8919	0.597524	8.21e-08	1.21e-06	-7.08573	629
Fam107b	414.966	1.17072	0.230432	8.49e-08	1.25e-06	-7.0712	631
Cped1	141.666	1.92808	0.391637	8.54e-08	1.25e-06	-7.06829	632
Fam111a	764.085	1.33161	0.26429	8.63e-08	1.26e-06	-7.0639	634
Rbp2	7.74432	3.51331	0.730662	8.99e-08	1.31e-06	-7.04646	635
Ibsp	14.9685	5.47741	1.15569	9.24e-08	1.35e-06	-7.03453	636
Hlx	82.0073	1.25076	0.248541	9.38e-08	1.36e-06	-7.02783	638
Rbm19	262.833	1.23618	0.245373	9.38e-08	1.36e-06	-7.02771	639
Gm4977	4.37728	3.58121	0.735365	9.44e-08	1.37e-06	-7.02514	640
Mta2	1624.63	1.01318	0.198395	9.49e-08	1.38e-06	-7.02276	641
Smc6	1159.48	1.12012	0.221375	1.04e-07	1.5e-06	-6.98167	643
Mup11	6.12012	8.21435	2.61242	1.05e-07	1.51e-06	-6.97952	644
Gm13835	577.39	1.15225	0.228565	1.07e-07	1.54e-06	-6.96867	645
Klk1	31.3569	1.62659	0.330746	1.09e-07	1.56e-06	-6.96208	648
Plxna1	1089.41	1.21147	0.242285	1.17e-07	1.67e-06	-6.93066	651
Casp3	628.598	1.32304	0.266676	1.27e-07	1.8e-06	-6.897	655
Lrig1	966.472	2.302	0.480311	1.29e-07	1.82e-06	-6.89106	656
Plekhg3	348.634	1.16358	0.232893	1.33e-07	1.88e-06	-6.87603	657
Nepro	216.357	1.05225	0.209244	1.35e-07	1.9e-06	-6.8697	658
Frrs1	392.335	1.37723	0.278979	1.39e-07	1.95e-06	-6.85678	660
Rflnb	214.673	1.68981	0.347981	1.44e-07	2.01e-06	-6.84285	662
Ubap2l	2485.12	1.01646	0.202165	1.51e-07	2.1e-06	-6.82142	664
Ankrd37	97.3297	1.7738	0.369188	1.71e-07	2.34e-06	-6.76792	669
Gm9864	4020.9	1.74619	0.363074	1.75e-07	2.41e-06	-6.75576	670
Lurap1l	111.925	1.95602	0.41446	2.29e-07	3.08e-06	-6.64088	678
Trpa1	7.90086	4.50259	0.972232	2.34e-07	3.15e-06	-6.63014	679
Srl	103.559	1.29822	0.268418	2.38e-07	3.19e-06	-6.62393	680
Rad9a	399.74	1.09393	0.223013	2.44e-07	3.26e-06	-6.61334	682
Cidec	10.7895	4.45453	0.936971	2.51e-07	3.35e-06	-6.60047	683
Gpx8	338.097	1.15255	0.236575	2.57e-07	3.41e-06	-6.59071	686
Msantd3	177.359	1.12759	0.231317	2.59e-07	3.44e-06	-6.58734	687
Lcmt2	62.6452	2.12188	0.455091	2.72e-07	3.6e-06	-6.56609	689
Slc34a1	11.5107	4.70485	1.06026	2.74e-07	3.63e-06	-6.56187	691
Myo1b	734.571	1.30674	0.271384	2.76e-07	3.65e-06	-6.55869	692
Apbb2	606.615	1.57498	0.332703	2.78e-07	3.66e-06	-6.55658	693
Tnip3	17.5647	2.53789	0.552272	2.82e-07	3.72e-06	-6.55	694
Gm4366	30.4693	2.51535	0.548504	3.15e-07	4.11e-06	-6.50173	699
Synpo	1476.71	1.23495	0.256899	3.31e-07	4.3e-06	-6.4808	701
Ulbp1	1331.88	1.80669	0.387598	3.33e-07	4.33e-06	-6.47749	702
D10Wsu102e	26167.1	1.29526	0.274082	3.35e-07	4.35e-06	-6.47509	703
Macc1	16.7266	2.90395	0.638025	3.4e-07	4.41e-06	-6.46799	705
Wfdc15b	3.78428	6.51597	2.31738	3.48e-07	4.48e-06	-6.45868	708
Hyal2	287.883	1.07527	0.22275	3.59e-07	4.62e-06	-6.44449	709
Apcdd1	416.717	1.94882	0.421488	3.6e-07	4.63e-06	-6.44335	710
Ngf	157.057	1.59743	0.342139	3.91e-07	5e-06	-6.40746	714
Ttc23	166.564	1.18619	0.249532	4.28e-07	5.44e-06	-6.36847	715
Gm8960	1.90968	7.11562	2.50987	4.34e-07	5.51e-06	-6.36202	716
Tinag	2.42719	6.76161	2.39873	4.44e-07	5.61e-06	-6.35295	720
Col12a1	764.362	1.42865	0.305567	4.49e-07	5.68e-06	-6.34754	721
Fbxl7	26.0623	1.2844	0.272506	4.59e-07	5.79e-06	-6.33815	722
Zfp28	123.733	1.38416	0.296057	4.64e-07	5.84e-06	-6.33375	724
Lipt2	35.8286	1.04144	0.217715	4.65e-07	5.86e-06	-6.33233	725
Mup7	4.75676	7.34649	2.51026	4.95e-07	6.19e-06	-6.3051	729
Trib2	569.29	1.14982	0.242992	5.14e-07	6.38e-06	-6.28912	733
Parvb	482.311	1.32577	0.284199	5.57e-07	6.85e-06	-6.25422	738
Eef1a1-ps1	9.36018	2.29069	0.510672	5.7e-07	7e-06	-6.2441	740
Plk-ps1	17.6666	1.79598	0.394702	5.89e-07	7.22e-06	-6.22969	742
Gpx3	398.38	2.15801	0.482227	6.35e-07	7.73e-06	-6.1975	744
P3h3	349.166	1.31749	0.284147	6.44e-07	7.83e-06	-6.19119	745
Gm3325	54.6086	1.45784	0.318072	6.87e-07	8.32e-06	-6.16296	749
Pah	7.81945	4.88129	1.10878	7.14e-07	8.6e-06	-6.14627	754
Tenm4	1758.38	1.24043	0.269037	7.51e-07	9.02e-06	-6.12413	755
Slc22a12	6.866	2.93945	0.679065	7.77e-07	9.31e-06	-6.10957	757
Nup210l	46.4651	1.22762	0.266001	7.87e-07	9.42e-06	-6.10399	758
Gm45716	32.8593	1.613	0.356723	7.9e-07	9.45e-06	-6.1024	759
Cyp4a10	3.84207	6.98675	2.46223	8e-07	9.56e-06	-6.09683	760
Sdcbp2	15.7772	1.4036	0.307744	8.19e-07	9.75e-06	-6.08686	762
Hdgf	4100.25	1.07872	0.231589	8.36e-07	9.95e-06	-6.07754	763
Idh2	1249.26	1.23353	0.26808	8.54e-07	1.01e-05	-6.06871	765
Zfp217	352.951	1.21297	0.264791	9.51e-07	1.12e-05	-6.02187	769
Slc7a13	5.52916	5.19945	1.11163	9.51e-07	1.12e-05	-6.02161	770
Pcdhb2	46.5165	2.85991	0.662675	9.79e-07	1.15e-05	-6.0093	773
Mycl	88.5704	1.3938	0.30799	9.83e-07	1.15e-05	-6.00738	775
Tnni3k	5.48344	4.07461	0.965617	1.04e-06	1.22e-05	-5.98212	778
Siglece	23.2745	1.3187	0.291164	1.05e-06	1.22e-05	-5.98084	779
Dpep1	5.50221	4.7826	1.12266	1.05e-06	1.22e-05	-5.98083	780
Adamts13	264.386	1.50364	0.336554	1.12e-06	1.29e-05	-5.95254	784
Sdc4	997.057	1.20871	0.266076	1.15e-06	1.33e-05	-5.94032	785
Adamts4	913.395	1.11612	0.243897	1.15e-06	1.33e-05	-5.93982	786
Nexn	184.431	2.65675	0.620338	1.24e-06	1.43e-05	-5.907	787
Sh2d4b	14.6273	2.15593	0.499411	1.27e-06	1.46e-05	-5.89607	789
Casp8	401.989	1.07687	0.236009	1.28e-06	1.47e-05	-5.89271	790
Spp2	9.57143	3.13569	0.740526	1.29e-06	1.48e-05	-5.88943	791
G6pc	3.05193	5.39089	1.41726	1.31e-06	1.5e-05	-5.88162	794
Miox	11.0822	3.16688	0.752027	1.33e-06	1.51e-05	-5.87717	795
C1qtnf3	11.3248	3.1667	0.748802	1.35e-06	1.54e-05	-5.86937	797
Atxn7l2	216.459	1.05145	0.230534	1.36e-06	1.54e-05	-5.86797	798
Aoc3	13.1422	1.45783	0.329153	1.38e-06	1.57e-05	-5.8588	801
Tll1	21.9042	1.95097	0.453667	1.61e-06	1.81e-05	-5.79195	807
Tbl1xr1	669.655	1.10509	0.245254	1.64e-06	1.84e-05	-5.78403	808
Bok	222.929	2.3948	0.565753	1.65e-06	1.84e-05	-5.78282	809
Hao2	5.02509	3.96148	0.903039	1.66e-06	1.85e-05	-5.78011	810
Pafah1b3	156.981	1.40744	0.320172	1.77e-06	1.96e-05	-5.75109	813
Cdyl2	56.7722	1.9674	0.46103	1.84e-06	2.02e-05	-5.73579	816
Anp32e	2491.93	1.19622	0.27113	2e-06	2.19e-05	-5.69932	822
Cspg4	676.468	1.56526	0.363095	2.13e-06	2.31e-05	-5.67202	826
Dsel	249.057	1.04467	0.234027	2.16e-06	2.33e-05	-5.66638	828
Ptgs2	123.754	1.62178	0.377858	2.22e-06	2.39e-05	-5.65299	832
Slc25a47	54.069	1.42822	0.33024	2.29e-06	2.45e-05	-5.6408	835
Smo	890.071	1.18498	0.269207	2.33e-06	2.49e-05	-5.63312	836
Opn3	37.4622	2.11008	0.503644	2.35e-06	2.51e-05	-5.62829	838
Ephb4	687.639	1.4686	0.340128	2.37e-06	2.53e-05	-5.62483	841
Haus7	176.692	1.26341	0.289462	2.38e-06	2.54e-05	-5.62291	842
Zfp575	76.322	1.87009	0.442404	2.41e-06	2.57e-05	-5.61782	844
Nr2f2	256.733	3.06142	0.747473	2.43e-06	2.58e-05	-5.61398	846
C1qtnf1	239.043	1.92632	0.458281	2.49e-06	2.64e-05	-5.60385	848
Myo5c	55.1069	2.72556	0.663374	2.5e-06	2.66e-05	-5.60127	849
Tmem45a	58.5021	2.7148	0.663104	2.51e-06	2.66e-05	-5.59952	850
Pum3	1042.03	1.10794	0.251801	2.7e-06	2.84e-05	-5.56858	853
Notch3	244.103	1.83176	0.435814	2.71e-06	2.85e-05	-5.56705	854
Slc22a29	4.47021	6.11356	1.58903	2.93e-06	3.06e-05	-5.53312	860
Esr1	103.682	1.04083	0.236626	2.93e-06	3.06e-05	-5.53303	861
Itga3	295.522	1.66189	0.394118	2.99e-06	3.12e-05	-5.52472	862
Ces1f	5.57976	4.45094	1.13985	3.08e-06	3.21e-05	-5.51096	864
Slco1a6	55.7915	1.31533	0.306463	3.12e-06	3.24e-05	-5.50596	867
Col1a1	1624.62	2.99062	0.743465	3.17e-06	3.29e-05	-5.49829	868
Trim59	967.904	1.14272	0.262855	3.19e-06	3.3e-05	-5.49671	869
Creb3l1	61.4982	1.16663	0.269102	3.23e-06	3.34e-05	-5.49119	871
St3gal1	282.126	1.67499	0.399963	3.3e-06	3.41e-05	-5.48114	873
Fst	34.9384	2.31325	0.56821	3.32e-06	3.43e-05	-5.47821	875
Pcdhb17	177.769	2.02852	0.493079	3.41e-06	3.51e-05	-5.46732	878
Luzp1	1049.2	1.00454	0.229565	3.53e-06	3.62e-05	-5.45167	880
Hoxa2	18.6897	2.28337	0.564947	3.95e-06	4.02e-05	-5.40313	885
Eif2s3y	3.38584	6.35938	2.41045	3.98e-06	4.04e-05	-5.40053	886
Galr2	13.4913	1.4061	0.334704	4.13e-06	4.18e-05	-5.38404	889
Ctsc	1878.15	1.12049	0.262627	4.46e-06	4.49e-05	-5.35092	894
Gm9973	196.803	1.22785	0.289529	4.46e-06	4.49e-05	-5.35055	895
Pls3	1185.64	1.26782	0.300675	4.54e-06	4.56e-05	-5.34269	897
Gnb1l	67.9166	1.02799	0.239221	4.73e-06	4.74e-05	-5.32506	899
Siglec15	3.21508	2.97687	0.748863	4.97e-06	4.97e-05	-5.30359	902
Magef1	72.5685	1.34435	0.321929	4.99e-06	4.98e-05	-5.30162	904
Smoc2	86.9258	2.01435	0.500991	5.12e-06	5.1e-05	-5.29043	906
Kcnj15	19.2578	2.57583	0.659173	5.52e-06	5.45e-05	-5.25824	911
Mme	328.76	3.4425	0.891352	5.59e-06	5.52e-05	-5.25263	912
Fgd6	272.518	1.52015	0.371489	5.78e-06	5.69e-05	-5.23779	916
Plcb3	1022.74	1.01266	0.237792	5.83e-06	5.73e-05	-5.23428	917
Ncor2	1950.18	1.01427	0.238245	5.89e-06	5.78e-05	-5.23023	919
Gm7332	259.444	4.19074	1.11568	6.03e-06	5.91e-05	-5.21934	922
Nbeal2	284.286	1.29734	0.314101	6.47e-06	6.31e-05	-5.18942	926
Mmp2	626.352	1.15312	0.275677	6.61e-06	6.44e-05	-5.18004	928
Cyp2j11	2.38669	6.27326	2.43839	6.8e-06	6.62e-05	-5.16765	929
Tmem171	17.6816	1.75884	0.441371	7.16e-06	6.94e-05	-5.14519	933
Vmn1r88	492.345	1.32146	0.322431	7.23e-06	7e-05	-5.14101	935
Pxylp1	136.92	1.14108	0.274767	7.39e-06	7.14e-05	-5.13136	938
Elk3	736.004	1.12658	0.270699	7.44e-06	7.19e-05	-5.12823	939
Col14a1	40.3347	2.17346	0.559502	7.83e-06	7.52e-05	-5.10636	944
Ttc28	364.07	1.00279	0.239836	8.28e-06	7.91e-05	-5.08221	949
Tmeff1	557.37	1.66565	0.41903	8.36e-06	7.99e-05	-5.07754	950
Fat4	150.158	2.36811	0.614677	8.39e-06	8e-05	-5.07635	951
Lilra5	17.8444	1.50605	0.376421	8.56e-06	8.15e-05	-5.06738	954
Cd36	199.091	1.11225	0.269436	8.64e-06	8.21e-05	-5.06363	955
Fut8	498.215	1.35467	0.336125	8.96e-06	8.5e-05	-5.0479	956
Gulp1	86.3104	2.67774	0.706359	9.15e-06	8.67e-05	-5.03875	958
H2bc21	74.9926	1.33115	0.329856	9.64e-06	9.1e-05	-5.01604	960
Arhgef19	227.305	1.53109	0.387322	1.02e-05	9.59e-05	-4.99056	963
Serpina3c	3.37067	5.03606	1.48333	1.05e-05	9.85e-05	-4.97775	967
Rdh16f2	2.45654	5.79956	2.34928	1.11e-05	0.00010332	-4.95575	969
Hpcal1	316.853	1.3615	0.342041	1.14e-05	0.00010569	-4.94486	971
Zfp184	84.7703	1.27844	0.319889	1.16e-05	0.00010819	-4.9341	972
Mtmr11	140.8	1.84195	0.479721	1.19e-05	0.00011007	-4.92536	976
Sis	2.38394	3.71686	0.986569	1.2e-05	0.0001114	-4.91994	977
Wdr63	16.0912	4.25999	1.18717	1.22e-05	0.00011266	-4.91427	979
Cox8b	6.20016	4.66097	1.17864	1.23e-05	0.00011343	-4.91024	981
Commd2	322.769	1.11396	0.275736	1.26e-05	0.00011559	-4.90041	984
Gpatch3	85.69	1.06763	0.263678	1.28e-05	0.00011755	-4.89166	988
Serpinh1	4502.34	1.57178	0.405049	1.34e-05	0.00012235	-4.87327	990
Gask1b	160.593	1.68171	0.437452	1.35e-05	0.00012301	-4.87075	991
Lgals2	4.39907	2.95726	0.805884	1.4e-05	0.0001272	-4.85497	994
Prr33	19.2376	1.36264	0.348091	1.44e-05	0.00013088	-4.84075	997
Csgalnact1	154.958	2.06281	0.552468	1.54e-05	0.00013913	-4.81203	1004
Chaf1b	241.597	1.33489	0.34148	1.54e-05	0.00013926	-4.81118	1005
Hgd	5.22484	3.02093	0.824197	1.75e-05	0.00015577	-4.75671	1014
Eva1c	20.7005	1.15522	0.293623	1.79e-05	0.00015896	-4.74674	1018
4930522L14Rik	44.9279	1.30896	0.337474	1.79e-05	0.00015908	-4.7462	1019
Socs6	508.291	1.00711	0.25221	1.82e-05	0.0001612	-4.73967	1021
Dse	239.308	1.0565	0.266073	1.85e-05	0.00016323	-4.73365	1024
Cd248	130.928	1.18129	0.301401	1.87e-05	0.00016493	-4.72797	1026
Kif26a	102.544	1.72388	0.459655	1.88e-05	0.00016594	-4.72491	1027
Thbs3	335.472	1.40609	0.366975	1.9e-05	0.00016727	-4.72065	1029
Cldn15	7.62274	1.83276	0.497872	1.93e-05	0.00016934	-4.71473	1030
Trim47	322.977	1.15922	0.295997	1.97e-05	0.00017242	-4.70592	1033
Rnf113a2	80.2261	2.01848	0.54944	2.01e-05	0.00017607	-4.69605	1035
Klrb1b	43.3903	1.20275	0.310154	2.1e-05	0.00018284	-4.67791	1039
Kdm5b	683.765	1.04464	0.264894	2.12e-05	0.00018422	-4.67368	1043
Smyd5	379.303	1.03626	0.263257	2.21e-05	0.00019135	-4.65544	1047
Fscn2	4.91509	2.68367	0.756054	2.23e-05	0.00019293	-4.65148	1048
F2rl2	11.8639	2.0794	0.571535	2.24e-05	0.00019377	-4.6492	1050
Inava	538.025	1.65611	0.445269	2.29e-05	0.00019708	-4.64107	1052
H1f0	2451.52	1.23511	0.322258	2.32e-05	0.00019953	-4.63494	1054
Cyp26a1	3.52138	3.57668	1.03497	2.45e-05	0.00020967	-4.61017	1059
Plekha2	1301.14	1.0674	0.274205	2.53e-05	0.00021565	-4.59756	1061
Lgals12	3.73934	3.10123	0.855855	2.54e-05	0.00021628	-4.59573	1064
Atp6v1g3	2.2159	6.03777	2.48513	2.54e-05	0.00021637	-4.59536	1065
Acsm1	1.48785	5.94061	2.47025	2.59e-05	0.00022052	-4.58597	1068
Gm2546	40.7234	1.53704	0.413822	2.61e-05	0.00022129	-4.58408	1069
Gm50387	146.913	1.30595	0.34455	2.62e-05	0.00022213	-4.58206	1070
Angptl4	93.5054	1.24199	0.325949	2.64e-05	0.00022317	-4.57908	1073
Twist1	157.845	2.01723	0.560238	2.67e-05	0.00022584	-4.57316	1075
Cd300e	5.73485	2.63644	0.748845	2.68e-05	0.00022619	-4.5723	1076
Tmprss11e	1.84387	4.77146	1.28394	2.74e-05	0.00023114	-4.56176	1080
Gm13577	15.836	1.86625	0.519034	3.03e-05	0.00025264	-4.51809	1088
Gm12715	24.2723	2.0963	0.591497	3.08e-05	0.00025632	-4.51099	1090
Wnt9a	91.653	2.17114	0.615604	3.11e-05	0.00025819	-4.50737	1092
Eln	179.697	2.8593	0.835354	3.25e-05	0.0002686	-4.48852	1099
Nt5e	645.431	1.28438	0.343554	3.27e-05	0.00027072	-4.48492	1100
Sfrp4	83.4482	3.14664	0.92662	3.29e-05	0.00027168	-4.48321	1101
Fbxo17	127.287	1.52809	0.418616	3.37e-05	0.0002776	-4.47274	1105
Ston1	193.233	1.35873	0.367133	3.39e-05	0.00027909	-4.47005	1106
Clrn3	2.38874	4.59597	1.47674	3.45e-05	0.00028376	-4.46158	1110
Lef1	67.9121	2.10893	0.60073	3.49e-05	0.0002859	-4.45748	1113
Gm14730	21.3717	1.51572	0.417702	3.68e-05	0.00030009	-4.4347	1117
Lmntd1	9.08922	2.4856	0.725561	3.72e-05	0.00030387	-4.4289	1119
Gm4617	16.3665	1.78243	0.503762	4.02e-05	0.00032548	-4.3955	1129
Ltbp4	1465.99	1.02751	0.273492	4.03e-05	0.00032561	-4.39507	1130
Tcea3	8.13746	1.74444	0.491723	4.05e-05	0.00032727	-4.39269	1131
Zfp808	54.1913	1.13514	0.304519	4.19e-05	0.00033809	-4.3782	1132
Rbms3	208.021	1.24484	0.339063	4.57e-05	0.00036671	-4.33969	1138
Naa11	2.46294	5.16305	1.49495	4.58e-05	0.00036735	-4.33875	1139
Gm7862	6.33564	2.12922	0.621252	4.83e-05	0.00038575	-4.31574	1145
Gm15387	1052.38	1.11293	0.303701	5.38e-05	0.00042452	-4.26884	1158
Tpcn1	550.956	1.03738	0.279976	5.52e-05	0.00043248	-4.25796	1167
Il12b	10.371	1.54847	0.441676	5.64e-05	0.00044054	-4.24872	1169
Gm5641	3329.59	1.22992	0.339764	5.79e-05	0.00045059	-4.23736	1174
Crybb3	6.91824	2.40288	0.738139	5.87e-05	0.00045646	-4.231	1177
Cyp2c52-ps	4.99188	1.81256	0.531109	6.29e-05	0.00048601	-4.20121	1181
Uck2	1875.57	1.61515	0.470438	6.36e-05	0.00049105	-4.19655	1182
Fam83e	2.29857	2.91826	0.896756	6.7e-05	0.00051493	-4.17405	1184
Car15	26.27	1.25037	0.351915	6.92e-05	0.00053012	-4.15986	1187
Gm26992	100.788	2.03289	0.611421	6.92e-05	0.00053012	-4.1597	1188
Lum	124.097	2.65968	0.826259	6.93e-05	0.00053079	-4.15899	1189
Chd7	2032.14	1.18623	0.331088	6.99e-05	0.00053442	-4.15555	1190
Dok1	378.952	1.07857	0.297386	7e-05	0.00053523	-4.15469	1192
Glt28d2	3.17029	2.35301	0.711029	7.02e-05	0.00053648	-4.1535	1193
Gm7446	7.30231	2.23393	0.679816	7.21e-05	0.00054961	-4.14198	1196
Srpx2	12.8357	2.14084	0.649445	7.4e-05	0.00056193	-4.13082	1199
9130019O22Rik	41.7658	2.1276	0.646763	7.47e-05	0.00056678	-4.1264	1201
Pcdhb9	144.9	2.67349	0.836815	7.59e-05	0.00057381	-4.11954	1205
Cav1	479.901	1.12594	0.314925	7.78e-05	0.00058652	-4.10885	1209
Tent5b	6.59308	2.49291	0.776582	8.09e-05	0.00060741	-4.09224	1210
Fhl3	187.756	1.48471	0.433933	8.18e-05	0.00061346	-4.08699	1213
Gpr149	223.994	4.12438	1.36499	8.38e-05	0.00062698	-4.07686	1214
Slc40a1	131.084	1.51223	0.443994	8.47e-05	0.00063371	-4.07205	1215
Jup	436.595	1.28842	0.369993	8.68e-05	0.0006479	-4.06168	1217
Atp6v1b1	5.59714	2.72421	0.873934	8.72e-05	0.00065017	-4.05959	1219
Tmem98	140.531	2.06939	0.636395	8.79e-05	0.00065478	-4.05619	1221
Aqp1	257.397	2.7974	0.893673	8.85e-05	0.0006591	-4.05283	1222
Cep55	452.398	1.06378	0.298492	8.98e-05	0.00066681	-4.04678	1226
Acp5	282.639	1.43617	0.420592	9.01e-05	0.00066856	-4.04548	1227
Slc4a11	69.4591	1.2628	0.362904	9.07e-05	0.00067308	-4.04223	1228
Rps23rg1	23.9674	1.54242	0.460073	9.39e-05	0.00069373	-4.02712	1231
Kcnj1	1.80928	4.37467	1.53154	9.42e-05	0.00069476	-4.02615	1233
Bcl2l11	242.622	1.09974	0.312127	9.97e-05	0.00073034	-4.0015	1239
Mecom	54.1852	1.06094	0.300049	9.97e-05	0.00073069	-4.00113	1240
Slc6a18	4.96803	3.44324	1.12392	0.00010008	0.00073236	-3.99965	1242
Slc30a7	717.572	1.42396	0.422088	0.00010381	0.00075654	-3.98375	1244
Adtrp	3.97047	3.77153	1.23748	0.0001073	0.00077816	-3.9694	1247
Lman1l	2.61475	3.10464	1.00189	0.00011063	0.00079906	-3.95612	1251
4933412A08Rik	16.2373	1.06208	0.303797	0.00011405	0.00082128	-3.94292	1256
Gm5513	2.36332	3.03499	0.944254	0.00011418	0.00082194	-3.94241	1257
Gm21960	3.50482	3.17813	1.04935	0.00011579	0.00083134	-3.93635	1259
Pcdhb18	83.4436	1.25999	0.369502	0.00011704	0.00083945	-3.93165	1261
Fah	120.197	1.42677	0.427175	0.00011762	0.00084299	-3.9295	1263
Fhl2	156.729	1.91413	0.600169	0.00012168	0.00086946	-3.9148	1266
Lhx9	40.7546	1.70728	0.526585	0.00012179	0.00086964	-3.9144	1267
Gm5805	20.9776	1.6708	0.514096	0.00012179	0.00086964	-3.91439	1268
Cldn34c1	69.0361	1.27968	0.378542	0.00012557	0.00089529	-3.90113	1270
Zfp456	21.3436	1.21154	0.355915	0.00012609	0.00089806	-3.89931	1272
Sik1	160.264	1.09753	0.317199	0.00012682	0.00090222	-3.89682	1274
Sorcs2	594.567	1.86178	0.583881	0.00012707	0.00090372	-3.89595	1275
Rab3gap1	13751.4	1.28687	0.381199	0.00012814	0.00090963	-3.89232	1278
Pparg	16.9133	1.36059	0.408719	0.00013297	0.00093913	-3.87625	1284
Wdr60	214.831	1.34	0.402529	0.00013841	0.00097476	-3.85882	1286
Slco5a1	82.3245	2.36325	0.778027	0.00014629	0.00102723	-3.83479	1291
Myoz3	4.06634	2.14697	0.697975	0.00015232	0.00106497	-3.81725	1297
Gm14046	2.79138	3.41064	1.12079	0.00015715	0.00109441	-3.80369	1302
4930523C07Rik	111.626	2.37272	0.79296	0.00015945	0.00110848	-3.79737	1303
Hnf4a	5.93296	2.48351	0.847945	0.00015972	0.00110996	-3.79663	1304
Ntn1	249.089	1.45467	0.450127	0.00016599	0.00114901	-3.77992	1309
Efna5	155.475	1.68237	0.532785	0.00016599	0.00114901	-3.77991	1310
Afap1	266.937	1.26721	0.384075	0.00016939	0.00117128	-3.77112	1311
Tdrd9	10.0748	2.62953	0.941023	0.00017052	0.00117742	-3.76823	1313
Ptpre	289.939	1.16252	0.347536	0.00017117	0.00118111	-3.76656	1315
Gm9892	15.9553	2.77356	0.954777	0.00017476	0.001202	-3.75756	1317
Mfsd2b	26.5494	1.43512	0.447014	0.00017491	0.00120265	-3.75718	1318
Pcdhb3	68.1698	2.52055	0.855865	0.00017794	0.00122127	-3.74974	1321
Gm10705	85.5553	1.29642	0.398686	0.00017846	0.001224	-3.74846	1322
St6gal1	309.469	1.35463	0.420712	0.00019329	0.00131739	-3.71378	1328
Gm16199	36.9723	1.46757	0.46363	0.00019933	0.00135427	-3.70042	1332
Lamb1	63.0437	2.27838	0.77339	0.00020304	0.00137799	-3.69243	1333
Rhoc	1661.18	1.11508	0.335638	0.00020847	0.00140998	-3.68095	1338
Nxf3	749.56	1.31333	0.40969	0.0002101	0.00142052	-3.67757	1339
Ednra	67.6696	1.0469	0.313574	0.00021111	0.00142586	-3.67548	1341
Batf	24.9043	1.08467	0.328089	0.00021929	0.00147645	-3.65899	1344
Cpne8	391.839	1.15533	0.352777	0.00022066	0.0014852	-3.65627	1345
Zfp947	15.2751	1.18086	0.362286	0.00022371	0.00150417	-3.65031	1348
Pgf	80.693	1.0565	0.319021	0.00022762	0.00152622	-3.64279	1351
Stbd1	14.9852	1.48079	0.47654	0.00024228	0.00161338	-3.61569	1361
Col1a2	1369.47	2.35226	0.820845	0.00024437	0.0016251	-3.61195	1363
Xylb	120.006	1.11887	0.345021	0.00025269	0.00167183	-3.59742	1370
Fzd8	62.7337	1.46476	0.472591	0.00025423	0.00168091	-3.59477	1371
Gm1943	4.84941	5.07472	2.48018	0.00025574	0.00168972	-3.59221	1373
Rab43	251.923	1.02326	0.310713	0.00025705	0.00169756	-3.58998	1374
Fblim1	270.339	1.16642	0.361705	0.0002571	0.00169756	-3.5899	1375
H2ac11	5.05846	2.78928	0.998677	0.00025784	0.00170191	-3.58864	1376
Gm13408	4.16026	2.17979	0.753242	0.00027071	0.00178074	-3.56749	1378
Chst14	179.064	1.01444	0.309248	0.0002745	0.00180148	-3.56145	1380
Tbx3	27.4323	2.15247	0.752682	0.00027896	0.00182828	-3.55446	1383
Hoxa6	13.9469	1.56295	0.515317	0.00027962	0.00183197	-3.55343	1384
Orm1	2.47354	3.83187	1.28007	0.00028036	0.0018356	-3.55228	1386
Osbpl5	230.882	1.65284	0.553417	0.0002906	0.00189563	-3.5367	1389
Fam160a1	19.9781	1.68647	0.568857	0.00029883	0.00194084	-3.52458	1397
Omd	19.488	1.56665	0.523372	0.00031523	0.00203113	-3.50137	1405
Hp	38.1592	1.20846	0.3849	0.0003155	0.00203217	-3.501	1406
Nkain1	159.627	1.12308	0.354068	0.00033066	0.00212001	-3.48061	1409
Gm17060	1.84432	4.08922	1.42248	0.00033108	0.00212198	-3.48007	1410
Cd209b	4.09323	3.31013	1.14549	0.00034135	0.0021792	-3.4668	1415
Casc1	18.9283	1.81612	0.630859	0.00034321	0.00218631	-3.46444	1418
Clec2h	2.3019	3.35455	1.24241	0.00035177	0.00223474	-3.45374	1423
Prelid2	32.2579	1.27743	0.415804	0.00035384	0.00224565	-3.4512	1424
Cd1d1	130.912	1.25278	0.406169	0.00035444	0.00224801	-3.45046	1425
Epha3	71.7592	1.34269	0.441275	0.0003559	0.00225627	-3.44867	1426
Gm11249	14.5253	2.4885	0.924066	0.00035981	0.00227838	-3.44392	1428
F13b	3.60523	3.1757	1.14365	0.00036528	0.00231078	-3.43737	1430
Pola2	680.477	1.04139	0.327895	0.00036582	0.00231267	-3.43673	1431
Tmc1	7.20725	1.98278	0.707139	0.00037246	0.00235085	-3.42892	1433
Vsig10	157.44	1.11957	0.358035	0.00038612	0.00242681	-3.41328	1441
Itpr3	574.13	1.07237	0.341087	0.00038761	0.00243538	-3.41161	1442
Dennd2a	1113.42	1.01997	0.31939	0.00038802	0.00243653	-3.41114	1443
Zfp995	34.6686	1.5587	0.535392	0.00040296	0.00251878	-3.39474	1449
H4c9	27.3165	1.29881	0.429161	0.00040351	0.00252066	-3.39414	1451
Gm49376	4.36978	2.32336	0.857531	0.00041367	0.00257752	-3.38334	1455
Nrarp	198.175	1.20868	0.395064	0.0004166	0.00259326	-3.38028	1456
Rpl27-ps3	1473.08	1.32097	0.441358	0.0004171	0.0025947	-3.37976	1457
Smad6	26.6335	1.38757	0.476975	0.00046692	0.00286706	-3.33076	1472
Naip1	7.56211	1.48062	0.514618	0.00047393	0.00290643	-3.32429	1474
Gata2	75.5724	1.02737	0.331731	0.00047726	0.00292136	-3.32124	1478
Tpm4	4846.64	1.09448	0.356001	0.0004785	0.00292803	-3.32012	1479
Mfhas1	389.662	1.11481	0.36431	0.00048167	0.00294465	-3.31725	1481
Tbx20	10.8963	1.311	0.44288	0.00048599	0.00296731	-3.31337	1484
B330016D10Rik	20.5962	1.03332	0.333984	0.00049323	0.00300489	-3.30695	1488
Sfn	21.9117	1.60735	0.568678	0.00049957	0.00303592	-3.30141	1489
Gsta2	2.96367	3.63346	1.3117	0.00053042	0.00320144	-3.27538	1498
Sbk1	581.236	1.21814	0.410904	0.00053507	0.00322449	-3.27159	1502
Pcdhb19	97.8861	1.39717	0.484015	0.00053834	0.00324222	-3.26894	1503
Gm21321	2.33212	7.48622	3.67473	0.00055377	0.00332276	-3.25667	1511
Cntln	144.767	1.68811	0.612808	0.00055891	0.00335159	-3.25266	1512
Lamc1	2375.77	1.04508	0.3425	0.00056165	0.00336591	-3.25054	1513
Pcdhgb1	171	1.75715	0.64481	0.00056678	0.00339356	-3.24658	1516
Ccdc116	21.9485	1.93367	0.7349	0.00058866	0.00350835	-3.23014	1523
Pi15	17.3581	1.75386	0.647092	0.00059445	0.00353528	-3.22589	1527
Aldh3a1	5.41805	1.69346	0.618229	0.00059555	0.00353966	-3.22508	1529
Gm8399	8.18929	1.56134	0.566476	0.00063893	0.00376076	-3.19454	1541
Dhrs4	87.9102	1.20769	0.4139	0.00064672	0.00379743	-3.18928	1546
Slc25a24	1018.72	1.10818	0.375642	0.0006793	0.0039579	-3.16794	1556
Ifi203-ps	31.9729	1.06371	0.357288	0.00067934	0.0039579	-3.16791	1557
Gm7665	3.37047	3.89575	1.72491	0.00068281	0.00397575	-3.1657	1559
Map2k6	59.0179	1.85662	0.707916	0.00068868	0.00400275	-3.16198	1560
Gm4811	2.64933	4.05063	1.76273	0.00070333	0.00408056	-3.15284	1564
Gm20518	22.5234	1.49207	0.544325	0.00072773	0.00420708	-3.13803	1569
Prpf40a	107.097	1.22511	0.428111	0.00073338	0.00423222	-3.13467	1572
Apela	1.43795	4.40528	2.47508	0.00074993	0.00431543	-3.12498	1575
Cldn2	11.8139	2.42506	0.995439	0.00075002	0.00431543	-3.12493	1576
Klra17	3.76673	1.8221	0.698973	0.00075437	0.00433793	-3.12241	1577
Cyp2d26	2.15439	3.25232	1.52228	0.00078159	0.004472	-3.10702	1586
Mep1b	1.63477	5.1317	2.8948	0.00079788	0.00455449	-3.09806	1589
ccdc198	8.27655	2.71287	1.27055	0.00084389	0.004789	-3.07372	1595
Dcstamp	5.64788	2.97234	1.36964	0.00096039	0.00537494	-3.01755	1616
Abcc2	4.73192	2.18585	1.0018	0.00099782	0.00554615	-3.00095	1627
Gm49405	47.1733	1.14048	0.40799	0.00103089	0.00571527	-2.98679	1632
Tnk2	311.414	1.06639	0.375869	0.00107075	0.00590264	-2.97031	1637
Tmigd1	3.59873	2.47604	1.0009	0.00107253	0.00591075	-2.96959	1638
Tbx15	151.457	1.00197	0.35017	0.00109493	0.00602908	-2.96061	1640
Gm6785	1.89175	3.38956	1.52808	0.00109943	0.00605216	-2.95883	1641
Eda2r	31.1221	1.05359	0.372386	0.00110617	0.00608409	-2.95618	1644
Arsi	15.4299	1.36305	0.510035	0.00112966	0.00619576	-2.94705	1649
Calr4	4.70142	1.72602	0.696122	0.00113924	0.00623778	-2.94338	1651
H2ac12	3.93124	2.08318	0.876174	0.00116446	0.00635977	-2.93388	1652
Atp6v0a4	9.05692	1.99555	0.846665	0.00117243	0.00639793	-2.93091	1653
Pdf	99.2744	1.19231	0.438214	0.00118894	0.00647349	-2.92484	1656
Gpr31c	96.0066	1.1521	0.422046	0.00123908	0.00670523	-2.9069	1668
Gm6525	5.05282	1.85765	0.775301	0.00125013	0.00675753	-2.90304	1669
Ptgfr	16.4068	1.87528	0.802504	0.00130353	0.00700339	-2.88488	1679
Gas1	86.2125	1.07449	0.388618	0.00131157	0.00704464	-2.88221	1680
Zfp882	87.4737	1.30085	0.496769	0.001326	0.00711425	-2.87746	1681
Cd300lg	4.16042	2.22766	0.968435	0.0013283	0.00712463	-2.87671	1682
Cdk15	5.78636	1.63816	0.670457	0.00132957	0.0071294	-2.87629	1683
Gm13493	3.66523	2.67464	1.22581	0.00134	0.00717556	-2.87289	1685
Pla2g7	1072.4	1.02117	0.369165	0.0013899	0.00740067	-2.85702	1693
Ighv1-82	2.30944	2.91783	1.39788	0.00139003	0.00740067	-2.85698	1694
Gm8773	6.91031	1.5036	0.605168	0.00139612	0.00742094	-2.85508	1697
Gm18214	5.3388	1.40677	0.552432	0.00140905	0.00747742	-2.85107	1699
Gm379	5.13344	2.58378	1.23158	0.00141302	0.00749235	-2.84985	1701
Adamts12	154.891	1.11739	0.416637	0.00149621	0.00786594	-2.82501	1716
Ighd	6.69543	1.36809	0.541716	0.00150811	0.00791678	-2.82157	1718
Espnl	19.6955	1.41161	0.564944	0.00153905	0.00805531	-2.81275	1724
Olfr1417	4.63079	1.88286	0.850472	0.00159421	0.00831047	-2.79745	1732
Spem1	1.35331	3.01668	1.42794	0.00164469	0.00853022	-2.78392	1743
Macroh2a2	136.1	1.35556	0.540745	0.0016502	0.00855423	-2.78246	1744
Foxa1	39.938	1.38616	0.559935	0.00170662	0.00881675	-2.76786	1750
Aldh8a1	6.02278	1.79005	0.783253	0.00172106	0.0088837	-2.7642	1752
Fhod3	357.411	1.08605	0.409382	0.00173718	0.00895265	-2.76016	1756
Gzmm	8.86148	1.04342	0.392716	0.00181579	0.00929492	-2.74093	1763
Gm49017	1.99708	2.91977	1.32975	0.00183071	0.00935542	-2.73738	1765
Dao	2.55631	2.45053	1.14995	0.00184567	0.00942691	-2.73385	1767
Ttr	694.913	3.44659	2.25069	0.00186346	0.00950529	-2.72968	1769
Pcdhb20	108.752	1.0962	0.420352	0.00188911	0.00961596	-2.72374	1774
Smad7	251.453	1.02362	0.38479	0.00191406	0.00972012	-2.71804	1778
Gprc5a	101.912	1.11979	0.433098	0.0019421	0.00985221	-2.71173	1779
Gm7336	237.773	1.3938	0.579296	0.00197123	0.00996805	-2.70526	1784
Vinac1	7.3038	1.67936	0.740826	0.00198887	0.0100424	-2.70139	1786
Gm8203	318.68	1.9239	0.903229	0.00199169	0.0100514	-2.70078	1788
Gm7293	1.95807	2.2523	1.06704	0.00202469	0.0101862	-2.69364	1793
Ccl21a	5.1865	2.00786	0.93356	0.00203162	0.0102079	-2.69216	1796
Loxl1	81.9711	1.38562	0.578347	0.00209745	0.0104953	-2.67831	1806
Serpina1f	1.39511	3.93862	2.67133	0.00213309	0.0106518	-2.67099	1810
3110053B16Rik	33.0483	1.22887	0.494994	0.00214159	0.0106832	-2.66926	1811
Rps6ka6	177.386	1.42722	0.604158	0.00215862	0.0107599	-2.66582	1812
Rcor2	909.363	1.03717	0.401668	0.00227778	0.0112759	-2.64249	1824
Pcdhb5	43.6692	1.4773	0.642696	0.00230393	0.0113938	-2.63753	1827
Tns1	609.56	1.13218	0.453564	0.00231602	0.011442	-2.63526	1828
Fbp1	6.32038	1.84682	0.935531	0.00233613	0.0115209	-2.6315	1831
Olfr318	21.8124	1.04531	0.408283	0.00237732	0.0116943	-2.62391	1835
Mfrp	19.8604	2.09328	1.07166	0.00240449	0.0118041	-2.61898	1838
Gm9625	4.27954	1.44621	0.625312	0.00240582	0.0118077	-2.61874	1839
Pdzk1ip1	7.85769	1.19894	0.491716	0.00240981	0.01182	-2.61802	1840
Slc12a3	14.4816	1.42028	0.623577	0.00254438	0.0123818	-2.59442	1849
Gm14173	1.19184	4.28927	2.9481	0.00257433	0.0124899	-2.58934	1854
Kbtbd6	10.6769	1.56048	0.710916	0.00262615	0.0127223	-2.58068	1858
Fpr1	14.6464	1.25456	0.529376	0.00271244	0.0130881	-2.56664	1868
Mylk2	15.6129	1.95861	1.0048	0.00277346	0.0133264	-2.55698	1874
Gm10197	4.69698	1.35953	0.595201	0.0027941	0.0134157	-2.55376	1875
Emx2	76.7057	1.62751	0.766058	0.0028017	0.0134489	-2.55258	1876
Inmt	12.3482	1.29032	0.552151	0.00282473	0.0135494	-2.54902	1878
Gfra1	674.264	1.26338	0.53548	0.00282814	0.0135624	-2.5485	1879
Aunip	78.8034	1.01162	0.403128	0.00291374	0.0139146	-2.53555	1884
Hmgb1-ps2	11.9888	1.40527	0.629302	0.00293792	0.0140163	-2.53196	1886
Sema5a	371.753	1.55167	0.721992	0.00297372	0.014149	-2.5267	1890
Hgfac	2.02719	1.98945	1.06068	0.00308252	0.0145995	-2.51109	1901
Cyp2e1	8.13306	1.75962	0.876196	0.00316343	0.0149602	-2.49984	1905
Xcl1	8.539	1.2999	0.571299	0.00317816	0.0150226	-2.49782	1906
Calml4	11.555	1.35368	0.605669	0.0032664	0.0153725	-2.48593	1918
Gm6170	4.73606	1.9626	1.04478	0.0033087	0.0155452	-2.48034	1921
Folr1	10.423	2.09987	1.17894	0.00338405	0.0158419	-2.47056	1927
Gm49395	16.097	1.30423	0.582893	0.00342236	0.0159866	-2.46567	1931
Btbd11	217.493	1.79388	0.934499	0.00345182	0.0161126	-2.46195	1932
Slc22a28	1.51425	4.24344	3.25687	0.0034812	0.0162187	-2.45827	1933
Gdf3	15.8899	1.13546	0.486009	0.00357253	0.0165609	-2.44702	1941
Gm28308	3.83462	2.13703	1.24807	0.00366626	0.0169309	-2.43578	1949
Pappa2	17.1568	1.32408	0.60879	0.00382389	0.0175464	-2.4175	1959
Hoxa10	110.658	1.08809	0.464847	0.00392304	0.0179422	-2.40638	1967
Lipg	22.7542	1.09848	0.472598	0.00395004	0.0180445	-2.4034	1968
Tusc1	26.7697	1.25575	0.571788	0.00415528	0.0188274	-2.3814	1978
Cxcl9	737.907	1.21289	0.552851	0.00429952	0.0193862	-2.36658	1992
Gm49711	2.93517	1.57042	0.801079	0.00439918	0.0197395	-2.35663	1998
Lrrc19	4.79507	1.63712	0.869029	0.00454285	0.0203	-2.34267	2007
Poln	18.0668	1.12501	0.506633	0.00459798	0.0205086	-2.33743	2011
Col18a1	5076.14	1.15185	0.519165	0.00472681	0.0210063	-2.32543	2016
Efna1	223.397	1.02115	0.440507	0.00473307	0.0210245	-2.32486	2018
Fer1l6	3.44341	1.52818	0.795005	0.00480416	0.0212916	-2.31838	2024
Zfp429	32.6987	1.15181	0.527123	0.00484271	0.0214381	-2.31491	2027
Ptgdr2	16.3537	1.06	0.467258	0.00488146	0.02159	-2.31145	2029
Rnf152	149.343	1.55066	0.840477	0.00519318	0.0228132	-2.28457	2040
Actl7b	1.52797	2.26434	1.4723	0.00521461	0.0228867	-2.28278	2042
Lyz1	4.45942	1.67508	0.94545	0.00530955	0.0232509	-2.27494	2046
Tafa3	8.6168	1.51154	0.812259	0.00544631	0.0237536	-2.2639	2053
Cbr3	94.7666	1.05102	0.471589	0.00548155	0.0238752	-2.2611	2054
Hspa1b	147.804	1.06742	0.48471	0.00568633	0.024602	-2.24517	2067
Radx	8.56549	1.42005	0.803979	0.00583563	0.0251529	-2.23391	2076
Zfp518a	122.059	1.09361	0.505949	0.00587293	0.0252801	-2.23115	2081
Gm5611	4.45232	1.64413	0.955514	0.00588771	0.0253345	-2.23005	2082
Ccdc162	18.3368	1.2203	0.598516	0.00593308	0.0254995	-2.22672	2086
Pcdha5	74.5489	1.70669	1.05016	0.00603522	0.0258131	-2.21931	2095
Ly6g2	1.16924	1.0684	4.39751	0.00613987	0.0261523	-2.21184	2103
Grin3b	21.636	1.111	0.525506	0.00623695	0.0264839	-2.20503	2109
Gm29106	8.84416	1.57749	0.919239	0.00626357	0.0265738	-2.20318	2111
Sfrp2	28.241	1.9291	1.47821	0.00665453	0.0279945	-2.17688	2126
Cyp4a14	1.95341	2.43829	1.55431	0.00685749	0.0287551	-2.16383	2137
Slit2	266.608	1.49293	0.869133	0.00703007	0.0293649	-2.15304	2147
Ogn	67.9061	1.27435	0.66739	0.00711848	0.0297023	-2.14761	2152
Slc22a30	1.94141	2.35187	1.629	0.00716933	0.029876	-2.14452	2157
Dbn1	1259.49	1.11235	0.539936	0.00717951	0.029906	-2.14391	2158
Ephb2	158.906	1.12469	0.552657	0.0072633	0.0302094	-2.13887	2160
Cdcp3	3.66839	1.61594	1.0159	0.00734468	0.0305218	-2.13403	2162
Cyp4b1	3.90209	1.29328	0.68639	0.00735586	0.0305552	-2.13337	2164
Nutm1	3.14766	1.72	1.13729	0.00738223	0.0306517	-2.13181	2166
Krt20	16.6604	1.72054	1.1933	0.00738743	0.0306667	-2.13151	2167
Clec11a	21.4963	1.39272	0.785842	0.00746846	0.030924	-2.12677	2175
Hnrnpa1l2-ps	2.00914	2.57506	2.86787	0.00766273	0.0315873	-2.11562	2187
Gm9276	0.79273	2.1059	2.45401	0.00781244	0.0321704	-2.10721	2192
Zcchc24	842.063	1.04161	0.504096	0.00798186	0.032764	-2.0979	2197
Igkv6-23	2.11854	1.88198	1.45785	0.00803185	0.0329414	-2.09518	2198
Hpx	9.72434	1.18692	0.619003	0.0081338	0.0333003	-2.08971	2203
Pdgfrl	19.8007	1.21331	0.63941	0.00813655	0.0333007	-2.08956	2205
Tm4sf4	2.41879	1.71401	1.1992	0.00826201	0.0337503	-2.08291	2207
Camk1g	132.466	1.62309	1.12563	0.00831264	0.0339357	-2.08026	2210
Agxt2	1.40209	1.09558	3.40677	0.00873204	0.0354324	-2.05888	2224
Gm16409	2.94389	1.87714	1.6434	0.00876025	0.0355178	-2.05748	2226
Slc7a12	1.65124	1.05441	2.84748	0.00876038	0.0355178	-2.05748	2227
Rpl35a-ps5	5.14693	1.68336	1.28649	0.00890549	0.0359638	-2.05034	2236
Gm5182	7.91198	1.62227	1.18111	0.00896881	0.0361669	-2.04727	2240
Gm5835	2.70536	1.55077	1.0033	0.00897985	0.0361965	-2.04673	2241
Txlnb	21.0427	1.03671	0.515988	0.0089915	0.0362359	-2.04617	2242
Olfr1369-ps1	1.07468	2.34709	2.96424	0.00905197	0.0364494	-2.04326	2244
Tmprss2	9.02491	1.41289	1.46252	0.0092422	0.0371386	-2.03422	2249
Aqp2	2.82899	1.70291	1.29538	0.00958547	0.0383833	-2.01839	2255
Gm5844	10.8974	1.03543	0.523251	0.00966131	0.0386335	-2.01496	2258
Gabre	27.2072	1.68033	1.47006	0.00967472	0.0386691	-2.01436	2260
Pcdh7	803.979	1.07149	0.554037	0.00984202	0.0391929	-2.00692	2267
Spink2	4.32934	1.53671	1.08464	0.00993976	0.0395336	-2.00262	2271
Gm6087	5.33672	1.55057	1.14344	0.010344	0.0408574	-1.98531	2288
Lamb3	28.3832	1.36247	0.862508	0.0104155	0.0410815	-1.98232	2291
Clic3	5.31816	1.16338	0.661727	0.0106579	0.0418935	-1.97233	2299
Mroh6	4.53863	1.19004	0.677526	0.0107652	0.0422638	-1.96798	2301
Rbp7	3.56339	1.24331	0.742867	0.0109953	0.0430459	-1.95879	2303
Gm8292	2.2096	1.37642	0.887693	0.0110639	0.0432618	-1.95609	2304
Gm4450	1.49337	1.77877	2.70757	0.0110861	0.0433179	-1.95522	2305
Kcne1l	70.9936	1.11938	0.615964	0.0111931	0.0436096	-1.95105	2311
Mroh3	22.9786	1.18139	0.6877	0.0112902	0.0439313	-1.9473	2313
Hey1	297.302	1.02599	0.538422	0.0115684	0.0448117	-1.93673	2320
Ttc36	3.44061	1.32726	0.869676	0.0115732	0.0448212	-1.93655	2321
Chd3	3029.6	1.11978	0.632906	0.0117076	0.0452519	-1.93153	2325
Myrfl	1.70229	1.45186	1.03231	0.0119537	0.046084	-1.9225	2331
Dapl1	1.56458	1.62823	1.34811	0.0120579	0.0464174	-1.91873	2336
Sox9	263.645	1.12643	0.64385	0.0125078	0.0478447	-1.90282	2352
Gm8186	52.6795	1.06302	0.588195	0.0125384	0.0479299	-1.90176	2353
Itgbl1	80.5249	1.21393	0.743525	0.012739	0.0485539	-1.89486	2358
Wfikkn1	5.89651	1.01921	0.549782	0.0127705	0.0486122	-1.89379	2360
Mdga1	164.749	1.27456	0.832975	0.012977	0.0492488	-1.88683	2368
Sh3bgr	8.02776	1.30829	0.952529	0.0131234	0.0497075	-1.88195	2373
Trim43c	3.2779	1.33911	0.925747	0.0131865	0.0499078	-1.87987	2374
Gm13836	1.22265	-1.97503	3.12484	0.0128648	0.0488802	1.8906	17910
Actc1	2.53601	-2.02334	3.4369	0.0126736	0.0483392	1.8971	17919
C2cd4d	3.94537	-1.72069	1.24828	0.0125582	0.0479666	1.90107	17925
Gm9378	2.0435	-1.67029	1.42273	0.0125518	0.0479625	1.90129	17926
4930550C14Rik	19.1974	-1.13202	0.677534	0.0125318	0.0479141	1.90199	17928
Gm48244	1.12628	-2.01954	3.96964	0.0123042	0.0472017	1.90995	17938
Ros1	1.65825	-2.02002	2.64542	0.0122313	0.0469355	1.91253	17940
Ifnz	3.28034	-1.72236	1.04489	0.0119945	0.046214	1.92102	17947
Shcbp1l	18.7787	-1.09125	0.599088	0.0117815	0.0454922	1.9288	17954
Gm9298	5.04123	-1.79216	1.64255	0.0115384	0.0447577	1.93786	17966
Ascl4	4.51634	-1.46951	1.59348	0.0113963	0.044233	1.94324	17968
Padi4	28.6157	-1.1851	0.789796	0.0113571	0.0441337	1.94473	17973
Macroh2a3	3.64586	-1.98841	1.17803	0.0113227	0.0440177	1.94605	17975
Nts	88.9818	-1.19196	0.693302	0.0112915	0.0439313	1.94725	17977
Gm4942	2.32983	-2.2281	3.01335	0.0111897	0.0436096	1.95118	17983
Ccdc13	37.1661	-1.06518	0.57654	0.0111889	0.0436096	1.95121	17984
3110082J24Rik	3.51068	-1.54307	0.9513	0.0111303	0.0434346	1.95349	17985
Gm12188	7.95448	-1.22077	0.672556	0.0110482	0.0432095	1.95671	17993
Serpinb9b	12.424	-1.23585	0.700906	0.0110476	0.0432095	1.95673	17994
Slc25a21	4.51445	-2.06257	1.51697	0.0106801	0.0419636	1.97143	18012
1700016H13Rik	2.65939	-2.35883	3.02272	0.010373	0.0409555	1.98409	18026
Myo7b	5.50948	-1.43556	0.76866	0.0103408	0.0408531	1.98545	18027
Ugt1a6a	65.4114	-1.42843	0.957633	0.0101916	0.0403702	1.99176	18033
Bpifa1	4.87997	-1.74535	1.85806	0.00994654	0.0395381	2.00233	18042
Got1l1	6.68544	-1.68951	1.00338	0.00979639	0.0390192	2.00893	18046
Gm7962	1.82186	-2.42036	2.88244	0.00974463	0.0388607	2.01123	18049
Gm15128	109.181	-1.05647	0.540592	0.00966186	0.0386335	2.01494	18057
Gm9195	1.59053	-2.26333	2.44028	0.00941821	0.0377601	2.02603	18065
Pdzd2	550.287	-1.0014	0.500982	0.00927012	0.0372278	2.03291	18069
Gm10800	102.451	-1.37687	0.849115	0.00913259	0.0367285	2.03941	18073
Vipr2	31.1489	-1.13952	0.624083	0.00911767	0.0366761	2.04012	18074
Gm2288	4.66103	-2.29763	1.7409	0.0090333	0.0363893	2.04415	18077
Olfr1195	8.06938	-1.44456	0.830043	0.0089489	0.0361091	2.04823	18080
Trpm1	4.95078	-1.9737	1.41506	0.00887882	0.0358858	2.05164	18085
Cxcl5	20.4207	-1.64731	1.24347	0.00881824	0.0357003	2.05462	18089
Gm49380	8.53687	-1.87905	1.2362	0.00881581	0.0356979	2.05474	18090
Mc1r	13.3633	-1.18628	0.597493	0.0086903	0.0352851	2.06097	18094
Eef1akmt3	21.3407	-1.13084	0.57744	0.00860078	0.03498	2.06546	18097
Gm36298	15.287	-1.08377	0.535418	0.0085213	0.0346857	2.06949	18099
Gm14165	2.32193	-1.90624	1.41861	0.00849084	0.034569	2.07105	18100
Olfr147	11.8763	-1.19517	0.612689	0.00815446	0.0333599	2.0886	18115
Upk3bl	2.21783	-2.05881	1.41607	0.00809184	0.0331525	2.09195	18117
Vmn1r181	1.86212	-2.62135	3.60467	0.00805221	0.033011	2.09409	18118
Paqr6	39.8634	-1.13699	0.577486	0.00801634	0.0328917	2.09602	18120
LT629153.6	6.18726	-1.79931	1.01639	0.00763016	0.0314863	2.11747	18134
Nnmt	33.2168	-1.11983	0.549934	0.00760764	0.0314134	2.11875	18136
Higd1b	11.2461	-1.09416	0.521438	0.0074536	0.0308756	2.12763	18141
Cer1	3.17669	-2.03303	1.4217	0.0071338	0.0297471	2.14668	18153
Dock3	1126.51	-1.01479	0.473937	0.00686641	0.0287801	2.16327	18161
Gata6	73.4309	-1.23005	0.634024	0.0068144	0.0286114	2.16657	18162
4930519F16Rik	4.79085	-1.61207	1.18837	0.00676595	0.0284206	2.16967	18163
Irx6	4.24517	-2.27885	1.17221	0.00663745	0.0279347	2.178	18167
Gm5624	22.435	-1.44401	0.79706	0.0065287	0.0275664	2.18517	18175
Btbd16	25.8532	-1.05668	0.484379	0.00630655	0.0267153	2.20021	18186
Gm8043	1.96559	-2.82411	2.58199	0.00629392	0.026675	2.20108	18187
Entpd3	79.8789	-1.01822	0.464108	0.00629132	0.0266741	2.20126	18188
Atoh8	30.2555	-1.03584	0.469813	0.00620731	0.0263811	2.2071	18192
Gm49990	4.87028	-2.35325	1.76161	0.00614673	0.026175	2.21136	18199
Enpp2	2963.12	-1.07899	0.507412	0.00614004	0.0261523	2.21183	18200
Gm47659	8.10696	-1.27268	0.607812	0.00608014	0.0259482	2.21609	18203
Fetub	8.25478	-1.39496	0.714349	0.00607279	0.0259282	2.21661	18205
Gm6430	7.6038	-3.32227	3.05302	0.00606385	0.0259071	2.21725	18208
Wnt10a	35.4587	-1.04975	0.476732	0.00602043	0.0257715	2.22037	18212
A930009A15Rik	1.6392	-2.88606	2.59354	0.0060193	0.0257715	2.22045	18213
Catsperg1	10.2621	-1.3824	0.696708	0.00601217	0.0257541	2.22097	18214
Gm9805	3.14156	-2.04688	1.0571	0.00594594	0.0255473	2.22578	18223
Olfr455	15.6116	-1.86979	1.07123	0.00590459	0.0253939	2.22881	18224
Ntf5	7.5527	-1.34621	0.658141	0.00585553	0.0252163	2.23243	18226
Gm7347	1.79712	-2.90524	2.53817	0.00560485	0.0243252	2.25144	18242
Pde6b	5.78168	-2.28953	1.08051	0.0055791	0.0242242	2.25344	18243
Usp50	22.4187	-1.20303	0.573676	0.00547095	0.023845	2.26194	18254
Pou4f1	88.3745	-1.15292	0.539447	0.00537172	0.0234757	2.26989	18260
Usp17la	2.12705	-2.76086	2.36069	0.00535395	0.0234243	2.27133	18265
Tmem200b	21.4828	-1.17549	0.544621	0.00520781	0.022862	2.28334	18274
Vmn2r4	3.19912	-2.0196	0.957777	0.00505011	0.022255	2.2967	18284
Tcte3	7.42285	-2.18737	1.28097	0.00503719	0.0222031	2.29781	18285
Iapp	5.89611	-2.92864	2.43204	0.0049106	0.0216992	2.30887	18294
Gm7600	7.39277	-2.23319	1.15382	0.00481071	0.021311	2.31779	18297
Tent5d	11.5367	-2.06073	1.17836	0.00480687	0.0212988	2.31814	18298
Aspdh	4.55514	-1.79915	0.892095	0.00480303	0.0212915	2.31849	18299
Ppm1n	3.66415	-2.49377	1.27317	0.0047853	0.0212274	2.32009	18301
Muc2	4.08209	-1.90607	1.06659	0.00475403	0.0211079	2.32294	18302
Vmn1r65	31.7584	-1.10434	0.485647	0.00461558	0.0205683	2.33577	18312
Dnajb13	34.8585	-1.32826	0.635676	0.00455085	0.020331	2.34191	18317
Olfr127	19.0435	-1.13875	0.50016	0.00451746	0.0202051	2.34511	18321
Gm715	11.055	-1.34767	0.621004	0.0043976	0.019737	2.35678	18327
Kcna7	1.48934	-2.93991	2.3633	0.00433165	0.0194904	2.36335	18334
Tmem253	8.43759	-1.27006	0.583408	0.00432633	0.019471	2.36388	18335
Cdkn3	122.841	-1.0025	0.424256	0.00431559	0.0194361	2.36496	18337
Gm14813	1.8614	-4.03808	3.2956	0.0043062	0.0194073	2.36591	18340
Gm7645	7.58149	-1.51529	0.698703	0.00417094	0.0188764	2.37977	18346
Rab42	6.50116	-1.66086	0.737891	0.00415887	0.0188349	2.38103	18347
Gh	5.60354	-2.45762	1.4784	0.00415356	0.018824	2.38158	18349
Mid1-ps1	24.8176	-1.12742	0.492038	0.00414575	0.018793	2.3824	18350
Gcat	333.961	-1.08306	0.467827	0.00411659	0.0186782	2.38546	18353
Wfdc12	5.84845	-3.71046	2.91183	0.00411066	0.0186556	2.38609	18354
Pomc	10.8715	-1.60325	0.780038	0.00405495	0.0184372	2.39201	18358
Slc22a7	5.17164	-2.44484	1.10665	0.00398549	0.0181678	2.39952	18366
Bik	12.3283	-1.52156	0.697201	0.00396748	0.0181072	2.40148	18370
Foxa3	6.72607	-2.09951	1.04034	0.00396606	0.0181072	2.40164	18372
Fgf21	13.2865	-2.95007	1.61764	0.00392682	0.0179553	2.40596	18377
Gm8127	4.93024	-2.69878	1.73766	0.00390763	0.0178843	2.40809	18378
Muc13	2.57953	-2.54515	1.57706	0.00388409	0.0177891	2.41071	18380
Gm13081	3.89186	-2.47513	1.07282	0.00379568	0.0174376	2.42071	18387
Myh3	43.2456	-1.17373	0.50811	0.00370467	0.0170806	2.43125	18397
Pcbd1	56.3358	-1.11213	0.470182	0.0035694	0.0165543	2.44741	18410
Gm10580	3.81922	-2.40662	1.17219	0.0035428	0.0164584	2.45065	18415
Tnp2	4.24906	-2.92111	1.95519	0.00354232	0.0164584	2.45071	18416
Gm6723	6.53066	-2.52132	1.0838	0.00348525	0.0162298	2.45777	18421
Arxes1	134.267	-1.03541	0.427538	0.00345669	0.0161276	2.46134	18427
Osr2	196.291	-1.24488	0.54587	0.00338559	0.0158453	2.47037	18435
Nkx1-2	3.62471	-3.34057	2.49188	0.00331957	0.015585	2.47892	18442
Olfr1330	6.89283	-1.59792	0.702218	0.00331604	0.0155759	2.47938	18444
Vmn2r55	2.28873	-2.78976	1.71973	0.00330303	0.0155223	2.48109	18445
Ccdc7b	4.15115	-3.02288	1.55461	0.00330162	0.0155194	2.48127	18446
Slxl1	2.38576	-4.41533	3.21807	0.00318784	0.015061	2.4965	18454
AC133103.7	12.0377	-1.81708	0.87447	0.00315464	0.0149223	2.50105	18456
Ubxn10	16.568	-1.31186	0.563692	0.00295629	0.0140867	2.52925	18469
LO018689.4	4.37491	-2.51825	1.1985	0.00294066	0.014026	2.53155	18472
Gm4841	273.835	-1.03299	0.414916	0.00288839	0.0138105	2.53934	18478
Plekhg6	27.0281	-1.17587	0.488458	0.00288624	0.0138036	2.53967	18479
Ugdh	2647.34	-1.01042	0.400971	0.00285335	0.0136728	2.54465	18484
Gm20482	13.0131	-1.99438	0.954404	0.00277955	0.0133524	2.55603	18489
Adrb1	139.858	-1.10817	0.451892	0.00276636	0.0132989	2.55809	18490
Gm49368	10.5254	-2.0463	1.05464	0.00275778	0.0132609	2.55944	18491
Gm6169	2.15885	-2.68934	1.52238	0.00272629	0.0131419	2.56443	18498
Vmn2r69	5.05351	-2.62593	1.46089	0.00272431	0.0131357	2.56474	18499
Gm13228	1.68204	-3.68499	2.5963	0.00264598	0.0128056	2.57741	18506
Cenpq	10.3763	-1.41525	0.597947	0.00258399	0.0125336	2.58771	18508
Nos1	443.143	-1.08929	0.437771	0.00256656	0.0124615	2.59065	18510
Gm7324	6.68947	-2.80857	1.20106	0.00255072	0.0124062	2.59334	18515
Gm45299	4.8324	-2.56516	1.35794	0.00254999	0.0124058	2.59346	18516
P2ry10b	53.6075	-1.3643	0.59387	0.00251703	0.0122638	2.59911	18519
Aire	9.45892	-2.14334	1.11089	0.00251417	0.012253	2.59961	18520
Ccna1	8.61511	-2.46447	1.13872	0.00246218	0.0120357	2.60868	18527
Tmem184a	15.2736	-2.67395	1.34586	0.0024494	0.0119883	2.61094	18531
Hhipl2	39.9817	-1.50067	0.665366	0.00243707	0.011937	2.61313	18533
Olfr656	9.63512	-1.2233	0.481395	0.00239218	0.0117526	2.62121	18541
Gucy1b2	10.5107	-2.72525	1.1089	0.00238822	0.0117371	2.62193	18543
Hoxd8	136.323	-1.16986	0.473283	0.00236657	0.0116503	2.62588	18547
Pnldc1	8.17117	-1.62767	0.721216	0.00234441	0.0115558	2.62997	18550
Elf3	11.8481	-2.41716	1.02532	0.00230885	0.0114123	2.6366	18556
Ccdc155	12.4698	-1.89426	0.904385	0.00230551	0.0113987	2.63723	18557
Olfr432	3.60715	-2.58986	1.33008	0.00220208	0.0109345	2.65717	18564
Gm13290	8.26456	-1.89117	0.841033	0.00219274	0.0108938	2.65901	18566
Gm17184	4.96548	-2.11349	0.88214	0.00216337	0.0107728	2.66487	18571
Gm19253	4.64869	-3.00657	1.63308	0.00215459	0.0107453	2.66664	18575
Tmem232	12.936	-1.55121	0.666356	0.00212043	0.0105967	2.67358	18580
Stfa1	4.42965	-3.73152	2.51264	0.00207946	0.0104187	2.68205	18585
Prdm12	4.42968	-3.27526	1.86465	0.00202612	0.0101893	2.69333	18590
Gm8257	6.17446	-1.68942	0.697492	0.00197159	0.00996805	2.70518	18601
Glod5	28.1033	-2.02897	0.920881	0.00197069	0.00996805	2.70538	18602
Mageb2	3.99355	-2.87758	1.49303	0.00193876	0.00983784	2.71248	18609
Syngr4	8.58095	-2.34148	0.978862	0.00191879	0.00974157	2.71697	18611
Gm7233	2.70366	-3.88785	2.56817	0.00191258	0.0097151	2.71838	18612
Olfr1220	10.4826	-1.24862	0.481489	0.00189385	0.00963508	2.72265	18615
Nxf2	8.68975	-2.79003	1.09802	0.00182035	0.00930979	2.73985	18625
Gm6264	11.155	-3.08954	1.2831	0.00177976	0.00912141	2.74964	18630
Mogat2	15.667	-2.06485	0.883209	0.0017633	0.00906325	2.75367	18639
Ugt3a1	10.258	-1.41513	0.590206	0.00174364	0.00897647	2.75854	18645
Gal3st2	24.8632	-2.83826	1.23587	0.00170673	0.00881675	2.76783	18649
Col4a3	12.8626	-1.67044	0.706585	0.00168122	0.00869418	2.77438	18651
AC132444.5	4.65539	-3.63119	2.38069	0.00166821	0.0086292	2.77775	18652
Gm3443	1.97385	-3.69312	2.4099	0.00163116	0.00846766	2.7875	18659
Gm16074	2.78612	-3.73321	2.42606	0.00162266	0.00843843	2.78977	18661
Wfdc6a	1.96038	-3.75859	2.44047	0.00161849	0.00841898	2.79089	18662
Etv2	2.7368	-3.44557	2.26265	0.00156542	0.00817786	2.80537	18669
Gm28188	5.47633	-2.99056	1.50453	0.00155544	0.00813671	2.80815	18671
Vmn1r191	7.32596	-1.79893	0.724267	0.00153264	0.00803039	2.81456	18673
Fgl1	10.2379	-2.07093	0.847258	0.00153037	0.00802282	2.8152	18674
1700011M02Rik	4.1746	-2.89726	1.42454	0.00151321	0.00793924	2.8201	18676
Rpl37	5420.25	-1.18677	0.451402	0.00150221	0.00789004	2.82327	18678
Zfp773	1108.88	-1.148	0.430576	0.00143546	0.00759477	2.84301	18694
AC119928.1	4.35581	-2.06663	0.81228	0.00139682	0.00742265	2.85486	18701
Frat1	64.3137	-1.07765	0.394427	0.00139342	0.00741065	2.85592	18702
Susd1	76.0483	-1.01137	0.366583	0.00139282	0.00741004	2.8561	18704
Obscn	56.2323	-1.82937	0.781237	0.00137395	0.00732711	2.86203	18708
Tulp2	13.8119	-2.33315	1.04166	0.00137083	0.0073182	2.86302	18711
Gm8810	1.51945	-3.56917	2.28823	0.00135591	0.00725078	2.86777	18714
Yjefn3	60.7049	-1.05387	0.381384	0.00133825	0.00716813	2.87346	18717
Dusp9	13.1029	-1.47912	0.559438	0.00133347	0.00714647	2.87502	18718
Gm6203	1.82715	-3.79564	2.3945	0.00129522	0.00696258	2.88766	18724
Mettl7a3	2.36055	-4.37673	2.6771	0.00128137	0.00689957	2.89232	18729
Tafa2	366.722	-1.10424	0.404716	0.00127606	0.00687284	2.89413	18730
Zfp185	24.8843	-1.27303	0.475244	0.00125667	0.00678533	2.90078	18732
Nrm	176.345	-1.05646	0.381497	0.00124893	0.0067529	2.90346	18735
Tcp11x2	3.59456	-2.91359	1.36934	0.00124008	0.00670878	2.90655	18737
Ubd	216.855	-1.2188	0.452615	0.00121727	0.00660928	2.91461	18742
Rad54b	346.621	-1.0138	0.359993	0.00121654	0.00660714	2.91487	18743
Zswim5	114.195	-1.17771	0.433754	0.00120312	0.00654155	2.91969	18746
Prox1	222.18	-1.15515	0.422461	0.00118685	0.00646638	2.9256	18750
Nr1h4	18.6964	-1.39034	0.526041	0.00118598	0.0064646	2.92592	18751
Gm47860	7.6081	-1.83895	0.711396	0.00116992	0.00638602	2.93184	18753
Clcn5	1095.45	-1.04882	0.375787	0.00116841	0.00637955	2.9324	18754
Slc15a5	1.9755	-4.51704	2.71433	0.00115823	0.00632749	2.93621	18755
Elovl3	3.5128	-3.16289	1.49148	0.00115647	0.0063197	2.93686	18756
Auts2	427.557	-1.0019	0.353268	0.00115541	0.00631568	2.93726	18757
Gm10025	7.90522	-1.49953	0.552334	0.00115227	0.00630026	2.93845	18758
Alx1	171.373	-1.268	0.473213	0.00115189	0.00629997	2.93859	18759
Gm9918	1.64546	-4.07434	2.49886	0.00115067	0.00629505	2.93905	18760
Gm12182	2.95367	-4.17904	2.54245	0.00113158	0.0062028	2.94632	18765
Oas1h	7.98542	-1.94154	0.758098	0.00106852	0.00589367	2.97122	18774
Gm9803	39.6015	-2.86587	1.33689	0.00106831	0.00589367	2.9713	18775
Speer5-ps1	4.94665	-2.76701	1.05982	0.00104725	0.00579276	2.97995	18783
Gm47605	11.4904	-1.31741	0.476185	0.00104615	0.00578831	2.98041	18784
Gm4454	4.07217	-3.80477	2.33807	0.00103123	0.00571552	2.98664	18787
1700010N08Rik	3.39148	-4.10422	2.47884	0.001025	0.00568583	2.98928	18788
Slc2a1	4205.32	-1.07038	0.374747	0.00099709	0.00554365	3.00127	18792
Tmem97	871.67	-1.04127	0.363322	0.00099531	0.00553537	3.00204	18793
Art3	153.881	-1.35078	0.498442	0.00096507	0.00539644	3.01544	18803
Tex15	20.2185	-1.4796	0.549405	0.000954	0.00534532	3.02045	18805
Mri1	402.253	-1.00486	0.346492	0.00093772	0.00526164	3.02793	18808
Cdrt4	6.55459	-3.19209	1.44778	0.00089089	0.00502326	3.05018	18819
Hgh1	399.291	-1.18256	0.416795	0.00083989	0.00476769	3.07578	18832
Crxos	6.50922	-2.66116	0.946186	0.00083475	0.00474132	3.07844	18834
Syt6	264.234	-1.17674	0.412894	0.00081468	0.00463675	3.08901	18838
Scand1	209.74	-1.02895	0.350406	0.00081178	0.00462161	3.09056	18839
Lgi4	830.201	-1.03335	0.355158	0.00081176	0.00462161	3.09057	18840
Rps27rt	263.521	-2.63615	1.13696	0.00079098	0.00451771	3.10184	18846
Pcolce	3130.77	-1.25997	0.447992	0.00078685	0.00449677	3.10411	18848
Gm14267	8.0968	-3.60367	1.36476	0.00077644	0.00444774	3.10989	18851
Fxyd3	553.314	-1.06794	0.362519	0.00077435	0.00443705	3.11106	18852
Nupr1l	7.64149	-1.67481	0.631777	0.00076383	0.00438326	3.117	18856
Ammecr1	1305.41	-1.18858	0.415108	0.00076009	0.00436433	3.11914	18857
L3mbtl4	6.04229	-2.98103	1.08178	0.00074188	0.00427619	3.12967	18863
Tnfrsf13c	29.7827	-1.95668	0.750567	0.00073831	0.00425685	3.13176	18864
Plekhg1	297.153	-1.01581	0.339419	0.0007015	0.00407239	3.15397	18876
Clec2f	11.3079	-3.53789	1.29607	0.00069814	0.00405409	3.15606	18877
Gm28453	2.53306	-3.84898	2.274	0.00068624	0.00399092	3.16352	18880
Nlrp4d	3.20582	-4.4142	2.5265	0.00068443	0.00398281	3.16467	18881
Sftpc	5.48276	-3.22158	1.28629	0.0006844	0.00398281	3.16469	18882
9130208D14Rik	25.6396	-1.41478	0.498533	0.00067865	0.00395622	3.16836	18883
Mucl3	10.8741	-3.11854	1.04064	0.00067068	0.00391565	3.17348	18886
Lhfpl3	288.015	-1.58572	0.584089	0.00066876	0.00390794	3.17473	18889
Cnmd	24.3184	-2.56274	1.03228	0.00066428	0.00388411	3.17765	18891
Iqca	10.1868	-2.44412	1.00942	0.00065267	0.00382425	3.18531	18895
Gm13419	2.58225	-4.32931	2.47469	0.00064383	0.00378499	3.19123	18900
Il17rb	15.9407	-1.39603	0.482031	0.0006371	0.0037534	3.19579	18902
Kiss1r	40.0141	-1.6666	0.615958	0.00062805	0.00370902	3.20201	18906
Nckap5	69.6959	-1.2517	0.430307	0.00061226	0.00363008	3.21307	18916
C920009B18Rik	150.436	-1.43804	0.513314	0.00060861	0.00361068	3.21566	18917
Iah1	231.537	-1.15157	0.389746	0.00058625	0.00349612	3.23192	18924
Dscc1	203.282	-1.23002	0.418748	0.00058322	0.00348019	3.23417	18925
Gm364	6.3043	-3.58428	1.2768	0.00058101	0.00346805	3.23582	18926
Gm8099	2.10152	-4.58579	2.56227	0.00058044	0.00346571	3.23624	18927
Tc2n	7.469	-2.20311	0.803184	0.00057719	0.00344948	3.23868	18929
Gm45402	1.93417	-4.25822	2.4171	0.00055961	0.00335473	3.25211	18932
Rps26-ps1	23.4148	-4.125	1.81059	0.00055888	0.00335159	3.25268	18933
Gm14627	4.00755	-4.59764	2.55908	0.00054983	0.00330219	3.25977	18935
Tmem252	211.727	-1.31734	0.450354	0.00054553	0.00327739	3.26318	18936
Arhgap39	319.664	-1.04515	0.341251	0.00053085	0.00320305	3.27503	18939
Zfp990	11.3341	-1.2793	0.427403	0.00052308	0.00315907	3.28143	18940
Apoc1	17.7056	-1.47023	0.505096	0.00051565	0.00312098	3.28765	18946
Shbg	7.10909	-3.37075	1.1278	0.0005095	0.00308789	3.29285	18947
Bcas1	1900.7	-1.09785	0.359544	0.00049792	0.00302819	3.30284	18955
Nuggc	12.0434	-2.48338	0.87919	0.00049539	0.0030162	3.30505	18958
Olfr1246	7.7311	-3.19371	1.0194	0.00048827	0.00297937	3.31134	18961
Vmn1r91	5.03062	-3.37386	1.39477	0.00048118	0.00294253	3.3177	18964
Gm18358	8.3819	-2.08221	0.723364	0.00047232	0.00289748	3.32576	18967
Mrpl13	1416.92	-1.08708	0.35361	0.00047216	0.00289742	3.32591	18968
Rhox2d	21.3701	-4.6079	2.51917	0.0004646	0.00285369	3.33292	18969
Gas2l3	795.077	-1.14717	0.374955	0.00044062	0.00272186	3.35594	18980
Pyroxd2	125.042	-1.1793	0.387542	0.00043934	0.00271572	3.3572	18981
Id1	357.194	-1.38253	0.466521	0.00043317	0.00268184	3.36334	18984
Zscan18	130.566	-1.11894	0.363025	0.00043285	0.0026807	3.36366	18985
Gm6069	2.63261	-4.6072	2.51069	0.00042305	0.00262587	3.37361	18990
Rnf183	84.2728	-1.6789	0.588419	0.00041844	0.00260053	3.37837	18993
Zfp395	323.074	-1.12028	0.36236	0.00041709	0.0025947	3.37977	18995
Olfr753-ps1	13.2484	-1.77738	0.600086	0.00040987	0.00255628	3.38735	19000
Parp10	1711.84	-1.04227	0.331381	0.00040805	0.00254573	3.38929	19001
Ppih	504.912	-1.14157	0.368312	0.00039733	0.00248604	3.40085	19003
Il17d	42.119	-1.22344	0.398327	0.00039481	0.00247186	3.40361	19004
Gm4924	139.318	-1.16861	0.378631	0.00039389	0.00246686	3.40463	19005
Bpifa3	16.9779	-4.62752	2.50175	0.00038817	0.00243653	3.41098	19010
Srms	4.38241	-3.33872	1.33713	0.00038548	0.0024249	3.414	19012
Plscr2	179.863	-1.16553	0.376231	0.00037935	0.00238927	3.42095	19013
Dgka	437.129	-1.12742	0.36006	0.00036621	0.00231437	3.43627	19018
Gm5970	49.1326	-1.21436	0.391131	0.00036147	0.00228738	3.44193	19020
E530001F21Rik	8.30027	-1.92406	0.641919	0.0003543	0.00224784	3.45063	19023
Gm45799	45.9985	-2.422	0.910703	0.00035217	0.00223652	3.45325	19025
Lrguk	41.1192	-1.24671	0.40274	0.00034826	0.0022153	3.4581	19027
Gm6121	6.23515	-6.45966	3.19973	0.00034325	0.00218631	3.46439	19029
Ccnb2	497.588	-1.11697	0.354167	0.00034226	0.00218222	3.46564	19030
Olfr161	12.5399	-1.2752	0.404914	0.00034158	0.00217995	3.46651	19032
Spdye4a	3.18563	-4.47125	2.4172	0.00033769	0.00215864	3.47149	19035
Fbln5	264.351	-1.20485	0.387382	0.00033759	0.00215864	3.47161	19036
Ercc6l	921.39	-1.06318	0.338172	0.00033541	0.00214618	3.47443	19037
Foxd2	38.0295	-1.55176	0.52089	0.00033399	0.00213784	3.47626	19038
Slc2a10	46.8204	-1.0361	0.320353	0.00032941	0.0021127	3.48226	19040
LT629148.8	14.2135	-1.42699	0.458862	0.00032653	0.00209559	3.48608	19042
Sapcd1	15.4581	-2.48162	0.858775	0.0003217	0.00206869	3.49255	19046
Mef2b	12.3059	-2.56249	0.903949	0.00032092	0.00206432	3.49361	19047
Krt17	18.9072	-3.29313	1.1149	0.00031911	0.00205339	3.49606	19048
Rpl37rt	1190.02	-1.42099	0.467771	0.00031719	0.00204171	3.49868	19049
Tsfm	372.793	-1.00676	0.310155	0.00030985	0.0019991	3.50885	19052
Tsga10ip	12.9815	-3.31409	1.2217	0.00030582	0.00197634	3.51454	19055
P3h1	950.927	-1.20373	0.382624	0.00030558	0.00197546	3.51488	19056
Tox	111.466	-1.36317	0.44285	0.00030488	0.00197156	3.51588	19057
Gm9818	3.59569	-3.48838	1.36592	0.00030284	0.00196165	3.51879	19061
Cstdc4	4.52394	-2.89324	0.969153	0.00030236	0.00195984	3.51948	19062
Olfr981	4.39096	-2.47545	0.837974	0.00030028	0.00194766	3.52248	19063
Cfap61	32.5733	-2.14595	0.764582	0.00030004	0.00194676	3.52282	19064
Tcam1	19.2983	-2.38979	0.816791	0.00029862	0.00194014	3.52488	19067
Rhox4a	32.2807	-6.60607	3.20165	0.00028326	0.00185149	3.54781	19075
Il21	11.8793	-2.20369	0.735445	0.00028294	0.00185002	3.5483	19076
Hmgn2l6	3.97092	-4.93501	2.56989	0.00028288	0.00185002	3.54839	19077
Cyp2c29	3.51631	-4.35382	2.34536	0.00028089	0.00183781	3.55147	19078
Il12rb1	890.824	-1.2704	0.40385	0.00027728	0.00181789	3.55708	19080
Vgf	1257	-1.43199	0.466335	0.00027384	0.00179775	3.5625	19081
Guca1a	50.5407	-1.77789	0.595644	0.00027273	0.00179167	3.56426	19082
Bcdin3d	314.996	-1.13851	0.353897	0.00027245	0.00179075	3.56472	19084
Gm904	3.53761	-4.87807	2.52739	0.00024658	0.00163534	3.60804	19097
Dusp1	566.594	-1.03343	0.310012	0.00024574	0.00163085	3.60953	19099
Gm5799	7.4629	-2.71087	0.855733	0.00024559	0.0016304	3.6098	19100
3830417A13Rik	17.4289	-4.98272	2.56404	0.00024306	0.00161752	3.61428	19103
Gm3654	18.2153	-1.98365	0.64277	0.00024256	0.00161474	3.61517	19104
Gm3448	65.1451	-1.31514	0.413963	0.00023898	0.00159417	3.62163	19106
Nup43	457.936	-1.25003	0.391024	0.000236	0.00157538	3.62708	19108
Med30	391.613	-1.15871	0.355665	0.00023029	0.001542	3.63772	19112
Rasl11a	80.9059	-1.24185	0.384876	0.00022614	0.0015168	3.64563	19115
Rps26	6411.19	-1.25231	0.389668	0.00022591	0.00151582	3.64606	19116
Gpr37	537.347	-1.19871	0.369325	0.00022536	0.0015126	3.64713	19117
Mab21l3	23.9955	-1.9087	0.621528	0.00021446	0.00144598	3.66864	19122
Mill2	36.3616	-1.11286	0.33458	0.00021176	0.00142921	3.67416	19124
Adgrd1	69.3038	-1.46229	0.46003	0.00020524	0.00139055	3.68773	19129
Bhmt2	16.7975	-1.26371	0.382978	0.00020448	0.00138583	3.68936	19130
Eid3	11.4931	-1.93963	0.627245	0.00020429	0.00138503	3.68976	19131
Olfr475-ps1	3.26301	-5.18996	2.60934	0.00019412	0.00132258	3.71192	19138
Arhgef39	146.827	-1.37525	0.427637	0.00018921	0.0012914	3.72304	19142
Magea8	3.45977	-5.5495	2.7395	0.0001883	0.00128608	3.72514	19143
LT629148.3	22.8691	-1.21969	0.365411	0.00018178	0.00124458	3.74046	19146
Rassf10	14.6726	-2.19035	0.695984	0.00018105	0.00124002	3.7422	19147
Sult6b1	13.2934	-2.03934	0.651928	0.00018061	0.00123747	3.74325	19148
Cerkl	131.731	-1.17347	0.353986	0.00018013	0.00123461	3.74441	19149
Gm10324	3.78047	-3.96578	1.45576	0.00017988	0.00123328	3.74503	19150
Slc4a5	44.3032	-2.33256	0.775625	0.00017801	0.00122137	3.74955	19151
Tnfsf9	60.7806	-1.22283	0.36934	0.00017534	0.00120514	3.75612	19153
Ms4a4d	65.256	-1.85913	0.599776	0.00017407	0.0011981	3.75928	19155
Gm16386	23.1534	-1.16036	0.344001	0.00017407	0.0011981	3.75929	19156
Klhl21	976.702	-1.06023	0.313113	0.00017275	0.0011899	3.76257	19157
Lifr	303.52	-1.19958	0.361635	0.00017166	0.00118364	3.76532	19159
Bglap3	88.0352	-2.03598	0.669667	0.00017162	0.00118364	3.76543	19160
Gbp4	3551.07	-1.26195	0.382171	0.0001652	0.00114475	3.78199	19165
Depdc1b	159.188	-1.35314	0.414326	0.00016509	0.00114438	3.78229	19166
Gm45400	3.26853	-4.85978	2.46344	0.0001611	0.00111795	3.7929	19167
Fbxo24	18.3347	-1.61255	0.492926	0.00016097	0.00111744	3.79325	19168
Pxt1	4.65479	-4.64023	2.38193	0.00016032	0.00111333	3.79501	19169
Ccr9	22.1797	-1.45493	0.447396	0.00015825	0.00110169	3.80066	19173
Gm5421	48.6073	-1.73366	0.547475	0.00015659	0.00109132	3.80523	19175
Gm18342	10.3315	-3.60775	1.04243	0.00015626	0.00108938	3.80616	19176
Serinc2	59.5607	-1.28857	0.388502	0.00015599	0.00108792	3.8069	19177
Tmem108	118.098	-1.2101	0.361393	0.00015536	0.00108431	3.80865	19178
Isoc2b	52.8337	-1.26666	0.377797	0.00015278	0.00106746	3.81592	19179
Nup155	1973.27	-1.09467	0.320837	0.00014883	0.00104281	3.82732	19182
Spry3	67.0339	-1.42466	0.435372	0.00014803	0.00103795	3.82966	19183
Spin4	85.4394	-1.28481	0.386058	0.0001478	0.00103674	3.83032	19184
Gm45401	4.8414	-4.8773	2.45685	0.00014535	0.0010214	3.83758	19187
AC132444.6	109.513	-1.1077	0.323219	0.00013718	0.00096642	3.86271	19189
Myzap	95.2413	-1.67598	0.524328	0.00013591	0.00095819	3.86673	19191
Fer1l5	18.4134	-1.22573	0.357758	0.00013548	0.00095584	3.86812	19192
Gm28685	4.27246	-4.61583	2.35306	0.00013371	0.00094403	3.87383	19194
Deptor	632.486	-1.05811	0.306819	0.00013282	0.00093841	3.87674	19195
Gm5779	3.89613	-3.64921	1.31243	0.00013164	0.00093076	3.88061	19197
Patj	1027.45	-1.63332	0.506269	0.00013141	0.00092979	3.88138	19199
Gm9597	8.41439	-3.69872	1.08528	0.00013113	0.0009286	3.88229	19200
Gm21738	40.3456	-2.5521	0.833915	0.00012796	0.00090871	3.89292	19203
Cmtm5	236.868	-1.32121	0.393997	0.00012761	0.00090684	3.89413	19204
Gm17728	83.5088	-1.29564	0.383386	0.00012378	0.00088318	3.90736	19208
Lpar2	591.867	-1.30286	0.383223	0.00011891	0.00085158	3.92478	19213
Pknox1	534.487	-1.09811	0.31556	0.00011497	0.00082608	3.93942	19215
Col15a1	252.649	-1.19994	0.350175	0.00011495	0.00082608	3.93948	19216
Fat1	2508.93	-1.07885	0.309311	0.0001145	0.00082397	3.94118	19219
E030030I06Rik	312.218	-1.34867	0.398654	0.0001113	0.00080296	3.95352	19221
Zfp691	111.888	-1.4472	0.431927	0.00011004	0.00079511	3.95843	19223
H2-K2	50.6074	-1.0006	0.280549	0.0001096	0.00079281	3.96017	19224
Oas2	427.839	-1.14183	0.328917	0.00010949	0.00079227	3.96063	19225
Gm6526	7.419	-3.48455	1.03365	0.00010807	0.00078258	3.9663	19227
Gm14824	8.31235	-2.80428	0.813052	0.00010756	0.00077944	3.96837	19228
Pycr1	195.014	-1.58909	0.480368	0.00010596	0.00076962	3.97484	19232
Gm11639	34.0229	-2.64619	0.836149	0.00010558	0.00076709	3.97644	19233
Gm19428	2.77765	-5.23246	2.54347	0.00010415	0.00075839	3.98235	19239
Gm19345	15.296	-1.92259	0.574602	0.00010321	0.00075244	3.98627	19240
Pck2	763.34	-1.43118	0.423594	0.00010152	0.00074097	3.99343	19243
Shisa8	46.1106	-1.6702	0.506541	0.00010137	0.00074013	3.99409	19244
1810049J17Rik	223.654	-1.26387	0.367602	0.00010125	0.00073949	3.99462	19245
Gm10110	58.6697	-1.70482	0.517419	0.0001004	0.00073439	3.99828	19248
Prr19	3.17847	-5.07749	2.48297	9.94e-05	0.00072892	4.00267	19251
Rasef	4.17937	-4.34844	1.52774	9.83e-05	0.00072207	4.00726	19252
Gm5930	6.79835	-3.92464	1.12018	9.69e-05	0.00071249	4.01359	19256
Akap3	7.75433	-2.74611	0.786431	9.62e-05	0.00070879	4.01681	19259
Bcl3	179.766	-1.05559	0.298719	9.5e-05	0.00070048	4.02226	19261
Igfals	6.51614	-4.97339	2.44193	9.33e-05	0.00068964	4.0299	19263
Ifi213	1546.94	-1.49305	0.442435	9.32e-05	0.0006888	4.03071	19264
Gm8258	5.07321	-5.01748	2.45591	9.25e-05	0.0006844	4.03382	19266
Pla2g2f	4.18675	-5.43717	2.59942	9.24e-05	0.000684	4.03424	19267
Sorbs1	940.885	-1.28492	0.37177	9.2e-05	0.00068128	4.03614	19268
Cdhr5	29.8888	-3.04357	0.857176	9.12e-05	0.00067607	4.03997	19270
Mroh2b	4.07365	-5.61815	2.65913	9.07e-05	0.000673	4.04244	19271
Mief1	864.78	-1.02037	0.284202	8.91e-05	0.00066177	4.05025	19272
Ero1l	3239.7	-1.48831	0.439058	8.88e-05	0.00066005	4.05171	19273
Vmn2r98	4.93386	-4.95182	2.42827	8.85e-05	0.0006591	4.05291	19274
Phf11d	622.639	-1.1561	0.32764	8.83e-05	0.00065758	4.05416	19275
Ifi27l2a	828.815	-1.18744	0.337494	8.69e-05	0.00064854	4.06085	19276
Gm15425	3.35342	-5.57767	2.63837	8.55e-05	0.00063911	4.0682	19279
Catsper2	36.7224	-1.13063	0.318119	8.34e-05	0.00062454	4.07872	19280
Otulin	518.879	-1.18233	0.334305	8.1e-05	0.00060811	4.09147	19284
Mthfd1l	1602.03	-1.43499	0.415895	8.03e-05	0.00060369	4.09514	19286
H2-T3	8.20113	-3.75853	1.06238	7.99e-05	0.00060108	4.09719	19287
Gm2427	12.473	-3.88989	1.07335	7.98e-05	0.00059991	4.09821	19288
Vmn1r47	17.4393	-1.47701	0.420715	7.92e-05	0.00059671	4.10103	19291
Eif2d	1213.97	-1.30394	0.371447	7.54e-05	0.00057085	4.12246	19299
Dct	15.8693	-2.12822	0.641094	7.49e-05	0.00056737	4.12563	19300
Shmt2	1701.98	-1.44261	0.418071	7.43e-05	0.00056347	4.12913	19301
Adam19	412.654	-1.24722	0.353719	7.4e-05	0.00056195	4.13064	19302
Tmem54	3.66714	-5.1806	2.49054	7.4e-05	0.00056193	4.13093	19303
Esyt1	1165.23	-1.01373	0.278788	7.38e-05	0.00056085	4.132	19304
Laptm4b	2645.85	-1.15226	0.32626	7.3e-05	0.00055572	4.13667	19307
Ncald	3327.58	-1.19972	0.337135	7.23e-05	0.000551	4.14071	19308
Slfn4	459.532	-1.07348	0.296506	7.08e-05	0.00053986	4.14992	19309
H2-DMb1	900.598	-1.26397	0.355975	6.76e-05	0.00051891	4.17019	19316
Gm8979	44.9523	-1.7291	0.505516	6.75e-05	0.00051853	4.17068	19317
Rps12	1295.41	-1.59625	0.463986	6.58e-05	0.00050663	4.18178	19321
Cnpy2	1033.48	-1.07381	0.292922	6.52e-05	0.00050231	4.18585	19323
Gm49273	334.101	-1.17254	0.325467	6.46e-05	0.00049827	4.1897	19325
Fgf15	18.6866	-3.21777	1.06307	6.23e-05	0.00048184	4.20547	19330
Magea10	7.83121	-5.40269	2.54446	6.19e-05	0.00047903	4.20853	19332
Lgals4	27.1333	-1.33922	0.375812	6.13e-05	0.00047535	4.21239	19333
Epb42	8.93677	-4.3899	1.25018	6.13e-05	0.00047526	4.21265	19334
Cyp7a1	2.96044	-4.79567	2.33732	5.96e-05	0.00046234	4.22497	19336
Ceacam19	14.603	-3.42209	0.951374	5.88e-05	0.00045646	4.23087	19338
Baiap2l2	32.8529	-2.66068	0.836121	5.76e-05	0.0004488	4.23961	19340
Klk11	3.86332	-5.20699	2.47315	5.76e-05	0.00044877	4.23981	19341
Scly	663.037	-1.01319	0.274855	5.72e-05	0.00044573	4.24294	19342
Afap1l2	383.411	-1.2215	0.337402	5.64e-05	0.00044054	4.24889	19344
Casp4	334.001	-1.08834	0.295913	5.5e-05	0.0004315	4.2593	19350
Lpar5	15.2931	-1.30551	0.356631	5.37e-05	0.00042391	4.26963	19356
Ceacam16	9.07635	-2.16662	0.603194	5.3e-05	0.00041871	4.27552	19357
Gm8765	5.06874	-5.50046	2.56096	5.25e-05	0.0004148	4.27978	19358
Speer6-ps1	21.7922	-1.59739	0.448753	5.2e-05	0.00041059	4.28438	19359
Tcf12	6981.61	-1.39657	0.390845	5.17e-05	0.00040889	4.28645	19361
Zbtb8os	505.633	-1.34605	0.373574	5.11e-05	0.0004052	4.29118	19363
Gpr17	450.472	-1.1317	0.30672	5.02e-05	0.00039851	4.29947	19365
Stard6	22.2374	-1.33447	0.367223	5.01e-05	0.00039772	4.30051	19366
D3Ertd751e	141.609	-1.00498	0.268055	4.94e-05	0.00039266	4.30643	19367
Olfr1193	23.4613	-2.38619	0.707263	4.86e-05	0.00038788	4.31299	19372
1110038F14Rik	827.01	-1.24933	0.34204	4.7e-05	0.00037618	4.32771	19374
Bmp2	80.1457	-1.09196	0.291921	4.59e-05	0.00036787	4.33778	19375
Hes3	10.671	-4.09039	1.10946	4.59e-05	0.00036785	4.33798	19376
Gm12183	16.7201	-2.20335	0.619687	4.45e-05	0.00035776	4.35131	19379
Emilin1	1953.06	-1.42814	0.396108	4.39e-05	0.00035271	4.35766	19380
Gm20661	17.0252	-2.21559	0.624943	4.38e-05	0.00035216	4.35851	19381
Slc47a2	13.261	-3.54457	0.960217	4.32e-05	0.00034786	4.36439	19383
Cln6	259.377	-1.01446	0.268866	4.29e-05	0.0003457	4.36746	19384
Olfr1189	9.61009	-4.2628	1.14832	4.26e-05	0.00034373	4.37012	19385
Nr4a3	122.515	-1.4824	0.411936	4.26e-05	0.00034337	4.37075	19386
Gm15204	5.35211	-5.35044	2.49221	4.2e-05	0.00033902	4.37665	19387
Syce2	155.915	-1.82529	0.519569	4.13e-05	0.00033348	4.38434	19389
Gm14496	19.7635	-1.14642	0.302406	4.02e-05	0.00032548	4.39543	19390
Cldn9	29.1518	-3.78679	1.04138	4.02e-05	0.00032548	4.39549	19391
Phldb3	64.6063	-1.99107	0.567873	3.97e-05	0.00032209	4.40107	19394
Ripk3	201.683	-1.6701	0.469467	3.95e-05	0.0003209	4.40286	19395
1700001C19Rik	5.18355	-4.18948	1.35038	3.9e-05	0.00031717	4.40866	19396
Pgm5	293.63	-1.99837	0.575089	3.82e-05	0.00031148	4.41743	19397
B3galt2	421.278	-1.28331	0.346433	3.76e-05	0.00030676	4.42424	19398
Prokr1	23.9726	-1.93721	0.545984	3.66e-05	0.00029879	4.43694	19401
Gm3604	29.4147	-1.56522	0.429001	3.46e-05	0.00028376	4.46155	19407
Psg23	25.7943	-1.4661	0.39819	3.45e-05	0.00028376	4.46177	19408
Gm21897	292.8	-1.34768	0.364516	3.45e-05	0.00028376	4.46178	19409
Pbdc1	784.782	-1.27874	0.343049	3.38e-05	0.00027829	4.47148	19410
Slc16a3	913.737	-1.62212	0.445193	3.08e-05	0.00025632	4.51088	19415
Gm4907	25.2051	-4.2546	1.35474	3.03e-05	0.0002523	4.51887	19418
Card14	34.1765	-1.31571	0.34869	3e-05	0.00025009	4.52287	19419
Mmp17	1546.09	-1.21041	0.31862	2.99e-05	0.00024944	4.52437	19420
Gm14406	21.7239	-2.14767	0.591289	2.97e-05	0.00024818	4.52694	19421
Rtkn2	188.026	-1.12545	0.294626	2.97e-05	0.00024776	4.52787	19422
Parp12	2565.6	-1.01862	0.263404	2.95e-05	0.00024662	4.53005	19423
Gm44	7.9618	-4.30889	1.36979	2.91e-05	0.00024359	4.53581	19425
Olfr859	9.2571	-2.29768	0.621595	2.83e-05	0.00023739	4.54811	19428
Rtl1	75.6697	-1.70936	0.467036	2.8e-05	0.00023551	4.55213	19431
Hapln1	397.132	-1.04715	0.270738	2.79e-05	0.00023461	4.55435	19433
Garem2	123.021	-1.24178	0.327018	2.78e-05	0.00023392	4.55601	19434
D630039A03Rik	11.2479	-1.90483	0.505687	2.78e-05	0.00023365	4.55671	19435
Gale	333.199	-1.16095	0.302772	2.62e-05	0.00022235	4.58124	19442
4930503E14Rik	5.17109	-4.33305	1.3532	2.59e-05	0.00022026	4.58667	19445
Mmp16	373.384	-1.0467	0.26898	2.55e-05	0.0002169	4.59373	19447
Gm49146	16.8143	-2.01746	0.557828	2.41e-05	0.00020595	4.6187	19448
Cyp2j9	293.304	-1.13175	0.291957	2.37e-05	0.00020305	4.62543	19451
Zcchc4	549.982	-1.17587	0.304863	2.37e-05	0.00020281	4.62613	19452
Gm21742	16.0711	-2.87748	0.804755	2.33e-05	0.00020031	4.63286	19458
Ccdc69	22.6765	-1.53361	0.404261	2.32e-05	0.00020006	4.6336	19459
Gpt2	1152.71	-1.13757	0.293247	2.31e-05	0.00019893	4.63649	19460
Abca13	53.1735	-1.37837	0.362556	2.28e-05	0.00019701	4.64161	19463
Zmpste24	1537.17	-1.04704	0.266575	2.19e-05	0.00019003	4.65864	19465
Tmem248	1066.34	-1.12614	0.288663	2.17e-05	0.00018834	4.6631	19467
Cdkn1a	998.003	-1.25057	0.32469	2.17e-05	0.00018786	4.66439	19468
Uqcrq	1683.25	-1.07407	0.273372	2.12e-05	0.00018416	4.67406	19470
Hmx2	55.1117	-1.88985	0.510723	2.05e-05	0.00017849	4.68875	19471
Ifi47	3224.92	-1.38037	0.361329	2.04e-05	0.00017829	4.68944	19472
Ppcs	148.67	-1.11546	0.28458	2.03e-05	0.0001776	4.69151	19473
Vmn2r90	45.2002	-1.1338	0.289146	2.03e-05	0.00017756	4.69181	19474
Gbp10	1877.63	-1.51337	0.401594	2.02e-05	0.0001766	4.69454	19475
Slc2a12	101.99	-1.04622	0.263435	1.96e-05	0.0001716	4.70819	19478
Nfil3	313.568	-1.07325	0.271985	1.93e-05	0.00016953	4.71405	19479
Chit1	51.1036	-4.14161	1.10054	1.91e-05	0.00016808	4.71836	19481
2410141K09Rik	13.1475	-4.26361	1.2671	1.9e-05	0.00016709	4.72132	19482
Lingo3	274.585	-1.65354	0.439196	1.9e-05	0.00016678	4.72234	19483
Ces1a	15.1715	-3.67438	0.99851	1.86e-05	0.00016434	4.72972	19485
Nod1	419.849	-1.02854	0.258486	1.86e-05	0.00016391	4.73103	19486
Gbp9	2206.65	-1.05299	0.265878	1.86e-05	0.00016391	4.73109	19488
Fancg	253.737	-1.07667	0.27241	1.79e-05	0.00015878	4.74742	19491
Gm5169	5.63693	-6.09607	2.64868	1.73e-05	0.00015412	4.76174	19494
Cysltr2	48.5962	-1.83195	0.485316	1.72e-05	0.00015361	4.7636	19496
Rab17	50.4073	-3.3023	0.906917	1.67e-05	0.00014912	4.77805	19501
Lama5	234.251	-1.52975	0.400074	1.64e-05	0.00014719	4.78452	19504
Bricd5	50.7582	-1.66938	0.436185	1.58e-05	0.00014205	4.80155	19509
Ebna1bp2	1715.93	-1.22369	0.310354	1.56e-05	0.00014068	4.80616	19511
Cr1l	946.397	-1.32142	0.337876	1.48e-05	0.00013414	4.82926	19515
Gm5861	16.711	-4.46933	1.3568	1.48e-05	0.00013402	4.82985	19516
Rhoj	884.681	-1.66012	0.434079	1.47e-05	0.00013364	4.83128	19517
Csrnp1	495.483	-1.25181	0.31657	1.43e-05	0.00012977	4.84486	19518
Adamtsl5	227.595	-1.31889	0.335503	1.42e-05	0.00012904	4.8477	19520
Gm49274	99.5529	-1.07212	0.266326	1.42e-05	0.00012892	4.84831	19521
Gm12203	5.87254	-5.61561	2.49179	1.42e-05	0.0001289	4.8486	19522
Rhd	33.0437	-2.08032	0.547957	1.41e-05	0.00012814	4.85157	19523
Brix1	1681.23	-1.41676	0.363615	1.39e-05	0.00012695	4.85601	19524
1700001O22Rik	165.969	-2.204	0.587319	1.32e-05	0.0001204	4.88046	19527
Gm18853	53.3018	-2.12829	0.563515	1.3e-05	0.0001192	4.88501	19528
Cpa4	8.01666	-3.47689	0.884599	1.29e-05	0.00011803	4.88969	19529
Rorc	55.1013	-1.57325	0.404617	1.27e-05	0.00011678	4.89514	19530
Noxo1	56.1798	-1.1857	0.29537	1.27e-05	0.00011649	4.89663	19531
Prss56	25.6348	-3.31088	0.829773	1.26e-05	0.00011563	4.90006	19532
Arhgap30	1238.7	-1.33459	0.337095	1.24e-05	0.00011383	4.90746	19533
Zfp109	55.5376	-1.41635	0.359269	1.23e-05	0.00011366	4.90835	19534
Orai1	225.218	-1.01972	0.24997	1.23e-05	0.00011354	4.90962	19537
Hspb11	162.685	-1.12811	0.279682	1.22e-05	0.00011283	4.91315	19540
Gm5934	4.81565	-5.8078	2.53888	1.22e-05	0.00011277	4.91361	19541
Prss53	17.5735	-1.80272	0.459206	1.21e-05	0.00011208	4.91708	19542
Klk13	14.0381	-4.69216	1.4082	1.19e-05	0.00011007	4.92554	19543
Btd	290.747	-1.19831	0.297029	1.13e-05	0.00010516	4.94727	19547
Med8	586.622	-1.09965	0.270524	1.13e-05	0.00010499	4.94815	19548
Amotl2	1026.86	-1.00788	0.245692	1.13e-05	0.00010494	4.94858	19549
Batf2	408.622	-1.51819	0.385444	1.1e-05	0.00010236	4.96042	19552
1700003F12Rik	38.6622	-2.27246	0.594415	1.08e-05	0.00010076	4.9677	19553
Taf10	974.963	-1.30148	0.324294	1.04e-05	9.76e-05	4.98236	19554
Cntd1	310.509	-1.09885	0.268637	1.01e-05	9.52e-05	4.99402	19556
Gm16531	21.1767	-3.56126	0.922452	1.01e-05	9.45e-05	4.99724	19557
Cdh10	829.119	-1.04339	0.253732	1.01e-05	9.45e-05	4.99759	19558
Srpk3	58.1205	-1.37536	0.341684	9.67e-06	9.12e-05	5.01443	19563
Mstn	13.324	-3.48806	0.867532	9.66e-06	9.11e-05	5.01521	19564
Ttc41	47.0362	-1.56296	0.398325	9.47e-06	8.95e-05	5.02355	19565
Dll1	86.3459	-1.22248	0.301041	9.32e-06	8.81e-05	5.03067	19567
Gm21671	7.06287	-4.55824	1.34383	9.27e-06	8.77e-05	5.03309	19568
Gm5898	60.2672	-2.27569	0.591891	9.25e-06	8.76e-05	5.03388	19570
5033423K11Rik	6.08154	-5.55145	2.44537	9.07e-06	8.6e-05	5.04244	19571
Tnfrsf11b	161.922	-1.2106	0.296559	8.84e-06	8.39e-05	5.05363	19572
Slc5a4b	5.66653	-5.50504	2.42646	8.62e-06	8.19e-05	5.0647	19574
Ccdc96	38.4733	-1.19516	0.290036	8.53e-06	8.12e-05	5.06909	19575
Tal1	59.656	-1.48762	0.369701	8.38e-06	7.99e-05	5.07689	19577
Matn2	2921.16	-1.81226	0.461362	8.24e-06	7.88e-05	5.08423	19579
Amacr	183.266	-1.154	0.279982	8.17e-06	7.83e-05	5.08763	19581
Tmc6	573.907	-1.40948	0.348355	7.85e-06	7.53e-05	5.1054	19583
Gpx2	61.1854	-4.14656	1.04806	7.75e-06	7.45e-05	5.11062	19584
Fabp7	736.985	-1.64646	0.413066	7.71e-06	7.42e-05	5.11277	19585
Card19	358.535	-1.64294	0.411884	7.69e-06	7.4e-05	5.11427	19586
Gm371	6.41125	-4.76568	1.3906	7.62e-06	7.33e-05	5.1182	19587
Papln	70.4262	-1.29904	0.316171	7.47e-06	7.21e-05	5.1268	19589
Calhm2	103.396	-1.03268	0.245328	7.31e-06	7.07e-05	5.13633	19591
Phactr2	385.141	-1.06384	0.253862	7.14e-06	6.92e-05	5.14654	19592
Npepl1	706.106	-1.491	0.36841	7.04e-06	6.84e-05	5.15248	19595
Gm49320	12.4489	-6.66684	2.74498	6.7e-06	6.52e-05	5.17423	19597
Sp100	721.456	-1.19299	0.286778	6.54e-06	6.38e-05	5.18436	19598
Cybrd1	114.648	-1.4566	0.357034	6.54e-06	6.38e-05	5.18438	19599
Oc90	7.64569	-4.88313	1.41457	6.01e-06	5.88e-05	5.22118	19600
Sox2	1778.13	-1.21548	0.29124	5.95e-06	5.84e-05	5.22517	19601
Acss1	443.092	-1.10328	0.261101	5.85e-06	5.75e-05	5.23316	19604
Gm8797	20.5895	-1.49854	0.362746	5.8e-06	5.7e-05	5.23694	19605
Urah	23.0917	-2.04629	0.504422	5.64e-06	5.57e-05	5.24844	19606
Col9a3	406.578	-1.72611	0.426143	5.42e-06	5.36e-05	5.26596	19609
Ttc9	402.02	-1.116	0.263391	5.4e-06	5.35e-05	5.26724	19610
Kcna6	850.344	-1.18685	0.281807	5.25e-06	5.21e-05	5.28002	19613
Psmb9	1501.95	-1.47083	0.35818	5.17e-06	5.14e-05	5.28657	19615
4930515G13Rik	10.3409	-4.61507	1.05617	5.12e-06	5.09e-05	5.29106	19616
Col28a1	23.5267	-2.15039	0.531902	5.09e-06	5.07e-05	5.29358	19617
Gstt3	54.7645	-1.50309	0.361339	4.95e-06	4.95e-05	5.30538	19621
Tars	3645.29	-1.47964	0.359195	4.92e-06	4.92e-05	5.30829	19622
Gm6719	6.49017	-5.83062	2.48661	4.56e-06	4.57e-05	5.34134	19625
Gm16439	19.6574	-6.48113	2.66659	4.48e-06	4.5e-05	5.34905	19626
Apol9a	2248.26	-1.55163	0.374868	4.47e-06	4.5e-05	5.34922	19627
Cass4	37.8202	-2.26141	0.55922	4.39e-06	4.43e-05	5.35796	19629
Scml2	206.37	-1.89957	0.465326	4.03e-06	4.09e-05	5.3948	19635
Lhpp	188.958	-1.06719	0.246944	3.98e-06	4.05e-05	5.39962	19636
Hccs	730.535	-1.13285	0.263894	3.98e-06	4.04e-05	5.4006	19637
Enpp1	167.929	-1.48853	0.355555	3.91e-06	3.98e-05	5.40836	19639
Agbl1	24.2424	-3.29402	0.794805	3.9e-06	3.98e-05	5.40843	19640
Ptges3	2580.87	-1.00226	0.230169	3.75e-06	3.83e-05	5.42607	19643
Cebpb	347.243	-1.63332	0.394079	3.74e-06	3.82e-05	5.42699	19644
Trpm5	49.9388	-2.12406	0.519194	3.66e-06	3.75e-05	5.43593	19646
Ly6e	11000.3	-1.11224	0.258114	3.49e-06	3.59e-05	5.45667	19649
Fsbp	61.8961	-1.47674	0.348657	3.46e-06	3.56e-05	5.46074	19650
Zfp988	30.8591	-2.17497	0.529694	3.45e-06	3.54e-05	5.46239	19651
Psmb8	3397.09	-1.38146	0.325001	3.38e-06	3.48e-05	5.47138	19653
Mrpl42	636.763	-1.01012	0.230917	3.34e-06	3.44e-05	5.47614	19655
Spsb2	228.136	-1.47138	0.347379	3.24e-06	3.35e-05	5.49009	19656
Ifi208	356.098	-1.5169	0.35832	3.15e-06	3.27e-05	5.50179	19659
Tm7sf3	1115.97	-1.02243	0.231792	3.08e-06	3.21e-05	5.5111	19661
Elovl1	679.646	-1.18072	0.27212	3.04e-06	3.17e-05	5.51732	19662
Tlnrd1	998.174	-1.24908	0.288625	2.84e-06	2.98e-05	5.54604	19665
Hao1	47.4448	-2.43068	0.58377	2.8e-06	2.93e-05	5.55314	19666
Gm35339	75.6438	-1.08629	0.246817	2.77e-06	2.91e-05	5.55708	19667
Atpsckmt	367.384	-1.55836	0.366905	2.76e-06	2.89e-05	5.55929	19668
Lyrm7	167.939	-1.632	0.385424	2.68e-06	2.82e-05	5.5725	19670
Angptl6	82.1789	-1.25541	0.288446	2.62e-06	2.76e-05	5.58192	19672
Gm47331	100.509	-1.05408	0.238363	2.62e-06	2.76e-05	5.58192	19673
Ggct	352.67	-1.10514	0.251045	2.61e-06	2.76e-05	5.58336	19674
Neil2	102.304	-1.64492	0.38672	2.6e-06	2.74e-05	5.58548	19675
Alg6	593.84	-1.50552	0.351835	2.55e-06	2.7e-05	5.59281	19677
Wdr70	790.794	-1.21851	0.279286	2.5e-06	2.65e-05	5.60185	19680
Pmel	43.2077	-2.78054	0.699377	2.38e-06	2.53e-05	5.62382	19682
Toporsl	14.9042	-6.3483	2.59501	2.34e-06	2.51e-05	5.6302	19684
Gm47932	71.1297	-1.13596	0.256827	2.31e-06	2.47e-05	5.6369	19686
Rgmb	1396.64	-1.4935	0.346891	2.3e-06	2.47e-05	5.6375	19687
Arid3c	19.5137	-4.66266	1.03189	2.26e-06	2.42e-05	5.64664	19689
Map3k15	467.382	-1.07059	0.24083	2.21e-06	2.38e-05	5.65517	19690
Itprid1	18.5764	-2.3038	0.539223	2.21e-06	2.38e-05	5.65522	19691
Tap2	3042.58	-1.39862	0.318151	2.18e-06	2.36e-05	5.66069	19692
Npas3	184.86	-1.8345	0.432086	2.16e-06	2.34e-05	5.66485	19694
Axin2	214.121	-1.24335	0.283066	2.16e-06	2.33e-05	5.66622	19695
Trim25	2161.38	-1.2795	0.291934	2.14e-06	2.32e-05	5.66952	19696
Rhox4a2	33.2667	-7.86627	2.99018	2.14e-06	2.32e-05	5.66964	19697
Rtl3	62.0416	-3.49975	0.843753	2.11e-06	2.29e-05	5.6756	19698
Llgl2	87.1523	-1.70644	0.401875	2.09e-06	2.27e-05	5.68014	19699
Tm6sf1	463.364	-1.16108	0.262331	2.08e-06	2.26e-05	5.68228	19700
AC133103.2	16.6365	-2.94879	0.684515	2.07e-06	2.25e-05	5.68347	19701
C1rl	77.6534	-1.18542	0.266902	2.07e-06	2.25e-05	5.68468	19702
Misp3	20.736	-3.04983	0.712528	2.04e-06	2.22e-05	5.69048	19704
Kif16b	784.119	-1.40301	0.321831	2.03e-06	2.22e-05	5.69214	19705
Tnfrsf19	661.077	-1.15944	0.261303	2.03e-06	2.22e-05	5.69239	19706
Olfr839-ps1	250.215	-1.24234	0.281536	2.02e-06	2.21e-05	5.69428	19707
Gm13212	51.6858	-1.22408	0.276757	2.01e-06	2.2e-05	5.69665	19708
Olfr63	59.4807	-1.26036	0.28525	1.96e-06	2.14e-05	5.70826	19709
Rpn2	4599	-1.05771	0.236072	1.92e-06	2.11e-05	5.71639	19712
S100b	948.43	-1.2574	0.284457	1.87e-06	2.06e-05	5.72818	19713
Epsti1	650.056	-1.40971	0.321889	1.87e-06	2.05e-05	5.72924	19714
Wfdc13	57.4769	-3.41463	0.811813	1.83e-06	2.02e-05	5.737	19716
Zfp770	510.571	-1.01597	0.225367	1.8e-06	1.99e-05	5.74441	19718
Zfp986	6.86395	-5.17223	1.391	1.79e-06	1.97e-05	5.74794	19719
Rasa2	1093.53	-1.27834	0.288892	1.77e-06	1.96e-05	5.75221	19720
Muc5ac	17.0567	-6.60842	2.64978	1.75e-06	1.94e-05	5.75692	19722
Gm44715	145.524	-1.11187	0.247682	1.72e-06	1.9e-05	5.76559	19724
Gm8126	7.06433	-5.94733	2.47326	1.71e-06	1.9e-05	5.76602	19725
Ap5z1	537.229	-1.13412	0.253453	1.71e-06	1.9e-05	5.76723	19728
Ppt2	736.506	-1.00908	0.223257	1.7e-06	1.89e-05	5.77052	19730
Gm12569	9.90318	-5.94873	2.46969	1.67e-06	1.86e-05	5.77716	19732
Itih5l-ps	26.88	-5.38016	1.23605	1.65e-06	1.84e-05	5.78237	19733
4930404N11Rik	173.098	-1.05313	0.232899	1.62e-06	1.82e-05	5.78916	19734
Capns2	32.7335	-2.35044	0.548292	1.62e-06	1.82e-05	5.78954	19735
Mkrn1	1583.49	-1.01614	0.223699	1.51e-06	1.7e-05	5.82053	19742
Cldn12	1080.31	-1.02879	0.226268	1.48e-06	1.67e-05	5.8289	19743
Nrtn	22.5159	-2.04176	0.466759	1.43e-06	1.62e-05	5.84326	19744
Tacr2	18.946	-3.29475	0.733462	1.43e-06	1.62e-05	5.84343	19745
Apol7a	147.576	-1.74429	0.399987	1.43e-06	1.62e-05	5.84436	19746
Bst2	5128.02	-1.54211	0.35055	1.41e-06	1.59e-05	5.85162	19748
Slc6a15	720.526	-1.12036	0.247615	1.41e-06	1.59e-05	5.85192	19749
Spsb4	140.491	-1.10598	0.243962	1.4e-06	1.59e-05	5.85362	19751
Lmbrd1	1171.53	-1.09221	0.240672	1.38e-06	1.57e-05	5.85904	19752
Tmem106c	495.237	-1.00203	0.218614	1.35e-06	1.54e-05	5.87007	19755
Golph3	2460.18	-1.12932	0.2492	1.32e-06	1.5e-05	5.88077	19756
Med12	1895.54	-1.16513	0.260033	1.31e-06	1.49e-05	5.88398	19757
Pabpc4l	56.8123	-2.78167	0.652423	1.29e-06	1.48e-05	5.88877	19758
Tlr3	712.756	-1.05741	0.231665	1.28e-06	1.47e-05	5.89134	19759
Hyi	156.737	-1.41354	0.317103	1.28e-06	1.47e-05	5.89166	19760
Reep6	118.61	-1.26101	0.279921	1.25e-06	1.44e-05	5.90298	19762
Dusp2	240.242	-1.86169	0.425061	1.2e-06	1.39e-05	5.91945	19764
1700010I14Rik	18.8182	-2.15677	0.477521	1.19e-06	1.38e-05	5.92288	19765
Helb	347.353	-1.2086	0.266818	1.18e-06	1.36e-05	5.92876	19766
Gldc	171.671	-1.37054	0.304467	1.16e-06	1.34e-05	5.93741	19770
Atf5	1149.78	-1.73701	0.394357	1.15e-06	1.33e-05	5.93944	19771
Ly6a	4845.13	-1.73633	0.394202	1.11e-06	1.29e-05	5.95451	19773
P3h2	244.105	-1.74423	0.394629	1.09e-06	1.27e-05	5.96205	19774
Zfp300	43.7524	-1.75708	0.396538	1.07e-06	1.24e-05	5.97084	19775
Sft2d2	1116.62	-1.06727	0.232039	1.06e-06	1.23e-05	5.97485	19776
Dusp10	216.289	-1.56491	0.350218	1.03e-06	1.21e-05	5.98552	19777
Cyct	15.1768	-8.42616	3.0903	1.03e-06	1.2e-05	5.98815	19778
Slc6a19	26.6524	-2.15044	0.482177	9.9e-07	1.16e-05	6.00455	19779
Tulp3	2985.44	-1.75369	0.395221	9.84e-07	1.15e-05	6.00707	19780
Ss18l2	468.077	-1.31534	0.28928	9.75e-07	1.14e-05	6.01111	19781
Insrr	80.301	-2.14967	0.488341	9.25e-07	1.09e-05	6.03362	19786
Fzd6	121.36	-1.08923	0.235109	9.15e-07	1.08e-05	6.03848	19787
Fam161a	27.4653	-2.16098	0.484859	8.96e-07	1.06e-05	6.04791	19789
Cd81	3692.18	-1.01278	0.216178	8.7e-07	1.03e-05	6.06038	19790
Gm18736	10.3456	-6.06744	2.47233	8.51e-07	1.01e-05	6.06999	19792
C1ql1	67.1679	-1.53208	0.338176	8.35e-07	9.94e-06	6.07826	19793
Cpa2	22.5909	-2.36404	0.538096	8.19e-07	9.75e-06	6.0867	19794
Nkx3-2	7.38239	-6.43685	2.57087	8.16e-07	9.73e-06	6.08818	19795
Rap1gap	1957.79	-1.44242	0.316957	7.97e-07	9.52e-06	6.09855	19797
Gm48216	173.215	-1.12676	0.242255	7.91e-07	9.46e-06	6.10178	19798
Ssc4d	82.1151	-2.81072	0.660708	7.29e-07	8.76e-06	6.13726	19802
Igtp	9045.26	-1.72308	0.382034	7.18e-07	8.64e-06	6.14389	19803
Itpr2	712.923	-1.25825	0.272482	7.17e-07	8.64e-06	6.14424	19804
Pir	57.9885	-1.39157	0.301696	6.94e-07	8.38e-06	6.15873	19806
Ogfod3	151.058	-1.3169	0.284956	6.94e-07	8.38e-06	6.15886	19807
Anxa4	582.426	-1.65672	0.364361	6.87e-07	8.32e-06	6.16286	19808
Repin1	929.684	-1.21893	0.262365	6.84e-07	8.29e-06	6.16502	19809
Tmem209	1009.95	-1.15127	0.246059	6.65e-07	8.07e-06	6.17718	19810
Psph	656.259	-1.8982	0.421638	6.38e-07	7.76e-06	6.19519	19811
Pnpla2	819.235	-1.06138	0.22522	6.28e-07	7.65e-06	6.2021	19812
Dll3	34.1449	-2.07041	0.464679	6.23e-07	7.59e-06	6.20557	19813
Helz2	1724.11	-1.24745	0.26774	6.16e-07	7.52e-06	6.21014	19814
Fbxo4	283.239	-1.48611	0.322903	5.94e-07	7.26e-06	6.22627	19817
Gm48177	55.2446	-1.01162	0.212238	5.94e-07	7.26e-06	6.2264	19818
Aim2	205.83	-1.32077	0.284279	5.9e-07	7.22e-06	6.22927	19819
Ly6c1	2269.76	-1.83684	0.404324	5.54e-07	6.82e-06	6.25627	19822
Cdhr4	38.0725	-2.32351	0.506632	5.5e-07	6.77e-06	6.25985	19823
Rnf213	8075.07	-1.20759	0.257223	5.48e-07	6.76e-06	6.26124	19825
Kantr	218.325	-1.15042	0.243984	5.4e-07	6.66e-06	6.26794	19826
Syne4	99.7159	-1.79437	0.392131	5.35e-07	6.61e-06	6.27131	19828
Cryl1	252.815	-1.72403	0.3755	5.24e-07	6.48e-06	6.28087	19829
Gm44245	15.3581	-3.0538	0.671962	5.12e-07	6.37e-06	6.2905	19832
Ddx25	384.423	-1.39958	0.300073	5.11e-07	6.36e-06	6.29188	19833
Gvin1	2628.25	-1.3453	0.287283	5.09e-07	6.34e-06	6.29304	19834
Plpp2	1048.01	-1.78065	0.389389	5.06e-07	6.31e-06	6.29587	19835
Pla2g6	483.417	-1.23509	0.262629	5.04e-07	6.29e-06	6.29714	19836
Rnf125	48.2811	-1.59128	0.34301	4.97e-07	6.21e-06	6.30358	19837
Ddx60	634.431	-1.50295	0.323532	4.92e-07	6.16e-06	6.30773	19838
Acot1	330.963	-1.84501	0.404527	4.85e-07	6.08e-06	6.31385	19839
Slc35f1	684.794	-1.61169	0.348706	4.77e-07	5.98e-06	6.32166	19841
Asns	1439.98	-1.25311	0.266047	4.76e-07	5.97e-06	6.32285	19842
Gm14292	12.6032	-6.12021	2.46528	4.75e-07	5.97e-06	6.32286	19843
Gm20541	16.4094	-5.359	1.35763	4.73e-07	5.95e-06	6.32508	19844
Gm9655	28.2381	-5.54112	1.3981	4.68e-07	5.89e-06	6.32971	19845
Ap1g2	202.437	-1.2745	0.270437	4.55e-07	5.74e-06	6.34228	19847
Tmem185b	446.339	-1.24036	0.261719	4.25e-07	5.4e-06	6.37178	19850
Gm4070	2048.67	-1.4944	0.320396	4.19e-07	5.33e-06	6.37791	19852
Glce	645.833	-1.10101	0.230017	4.15e-07	5.29e-06	6.38172	19853
Cdca2	368.841	-1.89976	0.412723	4.09e-07	5.21e-06	6.3886	19854
Klhl13	845.674	-1.73977	0.375636	4.01e-07	5.13e-06	6.39653	19857
Ppp1r14c	420.646	-1.47662	0.314797	3.94e-07	5.03e-06	6.40464	19858
Sbk3	25.0978	-2.33233	0.49745	3.86e-07	4.94e-06	6.41338	19859
Ptprz1	2415.43	-1.50386	0.32231	3.8e-07	4.87e-06	6.42045	19860
Rnf128	161.257	-1.483	0.315146	3.66e-07	4.7e-06	6.43638	19862
Gm7240	19.2526	-2.9831	0.651537	3.51e-07	4.52e-06	6.455	19863
Klk7	23.0312	-4.62455	0.953918	3.49e-07	4.49e-06	6.45761	19864
Zcwpw1	177.366	-1.31851	0.277572	3.46e-07	4.46e-06	6.461	19865
Clca3a1	68.6995	-1.7382	0.371295	3.45e-07	4.45e-06	6.46244	19866
Rora	783.483	-1.49064	0.316589	3.43e-07	4.43e-06	6.46506	19867
Abhd17b	829.404	-1.02556	0.211376	3.4e-07	4.41e-06	6.4682	19868
Slfn8	966.444	-1.23822	0.258734	3.4e-07	4.4e-06	6.46912	19869
Vamp5	69.7707	-1.25825	0.262412	3.33e-07	4.33e-06	6.47702	19871
Kitl	980.835	-1.46767	0.309982	3.21e-07	4.18e-06	6.49387	19874
Rdm1	169.307	-1.52892	0.324484	3.1e-07	4.05e-06	6.50918	19876
Gm1673	173.668	-1.16842	0.241995	3.06e-07	4e-06	6.51407	19877
Gm48365	111.453	-1.05776	0.216771	3.03e-07	3.97e-06	6.51864	19878
Gm2012	8.5311	-7.41889	2.77638	3.03e-07	3.97e-06	6.51868	19879
Sp140	835.346	-1.62461	0.344665	3.03e-07	3.97e-06	6.51895	19880
Rab19	36.7375	-2.04098	0.434478	2.97e-07	3.9e-06	6.52758	19882
Gm17067	11.0728	-5.51197	1.36698	2.89e-07	3.81e-06	6.53916	19883
Phldb1	3876.16	-1.1117	0.229088	2.83e-07	3.73e-06	6.54778	19884
Gm46223	8411.83	-1.76927	0.376321	2.77e-07	3.66e-06	6.5574	19885
Flywch2	46.4131	-1.45197	0.302003	2.63e-07	3.49e-06	6.57992	19887
Ifit1bl2	32.7521	-1.4357	0.296461	2.58e-07	3.43e-06	6.58811	19889
Trim12c	706.464	-1.18854	0.244675	2.55e-07	3.4e-06	6.59274	19890
Xaf1	1102.53	-1.47531	0.30837	2.55e-07	3.4e-06	6.59321	19891
Syt14	260.211	-1.66984	0.352703	2.53e-07	3.38e-06	6.59643	19892
Hmx3	12.3642	-5.27121	1.30284	2.53e-07	3.37e-06	6.59773	19893
Atp23	121.683	-1.28258	0.265444	2.49e-07	3.33e-06	6.60365	19894
Lrrc8c	836.731	-1.09257	0.223098	2.44e-07	3.26e-06	6.61315	19895
Pdk3	621.304	-1.00577	0.204184	2.43e-07	3.26e-06	6.61465	19896
Dnhd1	166.66	-1.08828	0.222562	2.32e-07	3.12e-06	6.63414	19898
Ptch1	909.148	-1.04747	0.21275	2.22e-07	2.99e-06	6.65375	19901
Gm47355	59.7788	-1.13719	0.231028	2.16e-07	2.92e-06	6.66608	19902
Ranbp17	100.958	-1.29136	0.26542	2.15e-07	2.91e-06	6.66696	19903
H2-Eb2	74.7067	-3.83274	0.827768	2.15e-07	2.91e-06	6.66814	19904
Egflam	100.909	-3.38315	0.742765	2.12e-07	2.87e-06	6.67447	19907
Eno3	255.171	-1.37731	0.284501	2.1e-07	2.85e-06	6.67822	19908
D630003M21Rik	76.7651	-1.11411	0.2255	2.04e-07	2.78e-06	6.68978	19910
Rad1	498.952	-1.5851	0.329557	2e-07	2.73e-06	6.6984	19911
Gm47632	67.0942	-1.53976	0.318712	1.94e-07	2.65e-06	6.71143	19914
Ifi206	707.214	-1.49764	0.309827	1.93e-07	2.64e-06	6.71359	19915
Galnt12	407.127	-2.23271	0.471677	1.76e-07	2.42e-06	6.75374	19918
Gk5	93.0038	-1.39116	0.283281	1.59e-07	2.2e-06	6.79791	19923
Trim30a	1710.08	-1.18222	0.238655	1.59e-07	2.19e-06	6.79966	19924
Dpm1	222.736	-1.06148	0.212826	1.57e-07	2.17e-06	6.80416	19926
Tnfaip6	142.03	-1.63303	0.336309	1.56e-07	2.16e-06	6.80749	19928
Cp	1328.81	-1.22734	0.248369	1.55e-07	2.15e-06	6.81036	19929
Stard13	1372.37	-1.77727	0.368783	1.53e-07	2.12e-06	6.81602	19930
Spag4	64.7142	-1.49836	0.30648	1.5e-07	2.08e-06	6.82488	19931
Ccdc28a	155.481	-1.1068	0.221675	1.5e-07	2.08e-06	6.82501	19932
Naip6	97.169	-1.1547	0.231684	1.47e-07	2.05e-06	6.83142	19933
Cyp4f40	9.03307	-7.58809	2.78849	1.46e-07	2.04e-06	6.83459	19934
Spats2l	465.989	-1.896	0.394702	1.43e-07	2e-06	6.84507	19935
CT009635.3	44.7004	-1.32461	0.267127	1.42e-07	1.98e-06	6.84793	19936
Vmn1r139	11.6978	-6.86966	2.61326	1.42e-07	1.98e-06	6.84855	19937
Pip4p2	1158.61	-1.01889	0.202696	1.41e-07	1.97e-06	6.8509	19938
Il15ra	342.135	-1.68162	0.345484	1.4e-07	1.96e-06	6.85444	19939
Lpcat2	1334.48	-1.57911	0.323466	1.4e-07	1.96e-06	6.85513	19940
Oxnad1	409.44	-1.11759	0.223676	1.38e-07	1.94e-06	6.861	19941
Gm19026	40.2413	-2.63217	0.547251	1.36e-07	1.92e-06	6.86505	19943
Hspb2	32.2605	-2.42092	0.497707	1.34e-07	1.89e-06	6.87282	19944
Cyp4f13	147.532	-1.00451	0.199464	1.32e-07	1.87e-06	6.87863	19945
Gm47103	82.1791	-1.05657	0.210087	1.31e-07	1.86e-06	6.88196	19946
Usp44	46.329	-2.42867	0.505381	1.31e-07	1.85e-06	6.88249	19947
Ssr4	1773.6	-1.60454	0.327741	1.31e-07	1.85e-06	6.88405	19948
Gm8437	25.0249	-2.33265	0.479722	1.3e-07	1.85e-06	6.8845	19949
Iqgap2	346.128	-1.0988	0.218035	1.18e-07	1.67e-06	6.92963	19951
Shld2	176.902	-1.43628	0.290959	1.15e-07	1.64e-06	6.93931	19952
Mfsd12	954.41	-1.07124	0.211716	1.13e-07	1.61e-06	6.94861	19953
Stat3	3114.03	-1.0577	0.208775	1.08e-07	1.55e-06	6.96633	19956
Igf2	772.42	-2.46384	0.51516	1.06e-07	1.52e-06	6.97668	19957
Xlr4e-ps	15.5547	-6.74994	2.57545	1.03e-07	1.49e-06	6.98625	19959
F8	57.0706	-1.89714	0.38774	1.03e-07	1.48e-06	6.98885	19960
Zfp488	572.36	-1.01035	0.198429	1.01e-07	1.46e-06	6.99621	19962
Gm9575	23.794	-3.62139	0.743	1e-07	1.45e-06	6.99914	19963
Olfr1192-ps1	60.8696	-1.74679	0.354196	9.73e-08	1.41e-06	7.01177	19964
Pick1	659.355	-1.03071	0.201778	9.34e-08	1.36e-06	7.02962	19967
Hip1	2215.42	-1.19214	0.236297	9.33e-08	1.36e-06	7.03027	19968
Phf19	337.478	-1.78094	0.362026	9.27e-08	1.35e-06	7.03278	19969
Nlrp4f	16.3669	-8.51002	2.98366	8.87e-08	1.3e-06	7.05208	19971
1810010H24Rik	23.787	-2.23554	0.450482	8.29e-08	1.22e-06	7.08123	19973
Gm17131	425.535	-1.06854	0.208582	7.97e-08	1.18e-06	7.09836	19975
Lgals3	2158.26	-1.94897	0.39577	7.9e-08	1.17e-06	7.10245	19976
Nova1	496.206	-1.41737	0.281634	7.81e-08	1.16e-06	7.10747	19977
Usp51	26.5124	-2.2534	0.449296	7.55e-08	1.12e-06	7.12224	19978
Gtpbp2	1472.9	-1.06294	0.207186	7.48e-08	1.11e-06	7.12618	19979
Gm21748	131.913	-2.75588	0.566798	7.43e-08	1.11e-06	7.12897	19980
H60c	57.869	-2.1613	0.437817	7.08e-08	1.06e-06	7.14974	19981
Irgm1	11229.9	-1.7427	0.349866	7.08e-08	1.06e-06	7.1498	19982
Rassf3	1198.65	-1.27846	0.251326	7.05e-08	1.05e-06	7.15162	19983
C7	12.9636	-3.87004	0.735063	6.85e-08	1.03e-06	7.16447	19986
Cdc20	1955.53	-1.9834	0.400568	6.68e-08	1e-06	7.17509	19987
Gm47476	215.799	-1.09376	0.21201	6.61e-08	9.94e-07	7.17999	19988
Ckb	11908.6	-1.39218	0.276269	6.5e-08	9.8e-07	7.1874	19990
Rad51c	216.288	-2.0978	0.423723	6.36e-08	9.61e-07	7.19622	19991
Lgr4	331.231	-1.11091	0.215444	6.29e-08	9.52e-07	7.20133	19992
Klk10	17.419	-5.71949	1.33597	6.12e-08	9.28e-07	7.21308	19993
Ccnd3	2608.84	-1.93197	0.390033	5.96e-08	9.07e-07	7.2249	19996
Gm5152	91.7094	-5.22015	1.05824	5.86e-08	8.92e-07	7.23215	19997
Galnt3	67.0575	-2.20812	0.447935	5.85e-08	8.92e-07	7.23251	19998
Gjb1	210.285	-1.88494	0.376456	5.77e-08	8.83e-07	7.23864	20000
Nmi	919.217	-1.70603	0.340131	5.7e-08	8.73e-07	7.2439	20001
Tspan4	1410.63	-1.65078	0.327443	5.6e-08	8.58e-07	7.25192	20003
Rhpn2	98.2566	-1.35955	0.26483	5.21e-08	8.01e-07	7.28344	20004
Nipbl	2756.26	-1.33404	0.259233	4.84e-08	7.47e-07	7.31477	20005
Tjp3	45.9267	-2.25823	0.450222	4.75e-08	7.33e-07	7.32316	20006
Kdm5d	255.135	-2.32401	0.465925	4.65e-08	7.18e-07	7.33282	20007
Vmn2r127	21.9256	-5.8177	1.34421	4.63e-08	7.16e-07	7.33418	20008
Abhd11	420.072	-1.05737	0.201566	4.5e-08	6.96e-07	7.34668	20009
Fads6	358.54	-1.23738	0.238064	4.41e-08	6.83e-07	7.3557	20010
Gbp2b	196.722	-2.6973	0.541155	4.33e-08	6.73e-07	7.36312	20012
Ankrd24	267.908	-1.09649	0.209776	4.16e-08	6.47e-07	7.3813	20013
Foxd1	40.8305	-2.04158	0.401746	4.08e-08	6.35e-07	7.38949	20014
Zbp1	2027.4	-1.82715	0.359421	3.89e-08	6.08e-07	7.40983	20016
Cda	131.885	-2.89898	0.579828	3.83e-08	6.01e-07	7.41656	20017
Cr2	95.7716	-2.90466	0.600325	3.71e-08	5.83e-07	7.43106	20018
Chac1	181.281	-1.97846	0.388592	3.44e-08	5.42e-07	7.4635	20019
Fos	722.402	-1.71097	0.332598	3.31e-08	5.23e-07	7.48027	20021
Pcyt1b	1096.01	-1.09559	0.207937	3.29e-08	5.21e-07	7.48289	20022
Olfr1250	95.5187	-1.08857	0.205745	3.29e-08	5.21e-07	7.48303	20023
Cystm1	228.9	-1.00697	0.189674	3.27e-08	5.18e-07	7.48546	20024
Zfp534	6.79639	-6.99459	2.59363	3.2e-08	5.1e-07	7.49531	20026
Ripk2	781.458	-1.6274	0.315579	3.18e-08	5.08e-07	7.49722	20027
Dmd	494.848	-1.34513	0.258	3.04e-08	4.87e-07	7.51686	20029
Gm48111	657.602	-1.23155	0.234047	2.94e-08	4.71e-07	7.5319	20031
Tmem74	256.147	-1.6661	0.322249	2.91e-08	4.66e-07	7.53681	20032
H60b	28.3448	-4.2031	0.804891	2.82e-08	4.54e-07	7.54962	20033
Adm2	46.8068	-6.88207	1.5352	2.67e-08	4.3e-07	7.57403	20034
Akap12	1163.3	-1.62235	0.312262	2.65e-08	4.27e-07	7.57715	20035
Caap1	219.448	-1.25424	0.23776	2.62e-08	4.24e-07	7.5817	20036
Cyb5r2	30.5373	-3.75341	0.748585	2.49e-08	4.04e-07	7.60351	20037
Col16a1	2529.97	-1.68304	0.323515	2.47e-08	4.01e-07	7.6072	20038
Wnt6	18.8596	-3.42906	0.657192	2.47e-08	4.01e-07	7.60726	20039
Cdk16	3483.76	-1.2191	0.229733	2.31e-08	3.78e-07	7.63654	20043
Adgra3	3784.34	-1.79381	0.345667	2.28e-08	3.74e-07	7.64126	20044
Cited1	46.8209	-2.78173	0.551636	2.28e-08	3.74e-07	7.64138	20045
Dchs1	256.903	-1.45302	0.276931	2.28e-08	3.74e-07	7.64221	20046
Spry2	1158.87	-1.6752	0.321163	2.28e-08	3.74e-07	7.64228	20047
Dhx58	656.281	-1.3833	0.262485	2.27e-08	3.74e-07	7.64334	20048
Col20a1	137	-1.59237	0.305032	2.27e-08	3.74e-07	7.64378	20049
H2-T-ps	116.732	-2.24273	0.434504	2.03e-08	3.35e-07	7.69264	20050
Wscd1	707.49	-1.40719	0.266138	2.01e-08	3.33e-07	7.69592	20051
Sfmbt2	394.054	-1.99279	0.383682	1.97e-08	3.26e-07	7.70516	20052
Rfc1	1884.59	-1.41407	0.26668	1.95e-08	3.24e-07	7.70932	20053
Caprin2	186.365	-1.01489	0.18842	1.94e-08	3.21e-07	7.71262	20054
Gm47611	235.707	-1.15453	0.215168	1.9e-08	3.15e-07	7.72208	20055
Tpm2	223.547	-1.285	0.24069	1.86e-08	3.09e-07	7.73107	20056
Xpot	2326.8	-1.49192	0.282474	1.85e-08	3.08e-07	7.73309	20057
Tmem160	212.636	-1.30257	0.244371	1.83e-08	3.07e-07	7.73667	20059
Pde3a	115.193	-1.34273	0.250363	1.76e-08	2.96e-07	7.7533	20062
Des	74.7247	-1.95701	0.374626	1.75e-08	2.95e-07	7.75613	20064
Chsy3	161.909	-1.70008	0.322647	1.72e-08	2.9e-07	7.76424	20065
Kctd17	1237.46	-1.00375	0.184915	1.68e-08	2.83e-07	7.77552	20066
Slfn10-ps	113.157	-2.14173	0.41081	1.65e-08	2.79e-07	7.78172	20067
Vgll3	288.409	-2.60976	0.506087	1.63e-08	2.76e-07	7.78715	20068
Ormdl2	408.285	-1.85261	0.351921	1.57e-08	2.67e-07	7.80383	20070
Katnal2	139.669	-1.11325	0.204529	1.57e-08	2.66e-07	7.80547	20071
Zc3h10	286.65	-1.11361	0.205335	1.54e-08	2.61e-07	7.81327	20072
Tpd52l1	169.181	-1.53343	0.288649	1.53e-08	2.61e-07	7.81471	20073
Dok4	370.209	-1.54454	0.291079	1.52e-08	2.6e-07	7.81683	20074
Misp	82.8251	-2.50448	0.485726	1.49e-08	2.54e-07	7.82669	20075
Odf3l1	26.2736	-4.07062	0.754433	1.48e-08	2.52e-07	7.83068	20077
Zfp978	20.4846	-6.24955	1.37214	1.42e-08	2.44e-07	7.84645	20078
Trpm4	153.336	-1.33095	0.246771	1.27e-08	2.18e-07	7.89693	20080
C4b	7558.61	-1.31667	0.243904	1.22e-08	2.1e-07	7.91412	20081
Adra1b	452.258	-1.40387	0.260035	1.08e-08	1.88e-07	7.9656	20085
Gm18517	286.473	-1.61811	0.302066	1.07e-08	1.86e-07	7.97231	20086
Ddx58	2176.2	-1.58761	0.294225	9.14e-09	1.61e-07	8.03893	20088
Cox18	168.219	-1.08557	0.196511	8.46e-09	1.49e-07	8.07268	20089
C2	1089.67	-2.04143	0.381797	7.88e-09	1.39e-07	8.10336	20092
Eya4	168.405	-1.32848	0.242639	7.86e-09	1.39e-07	8.10456	20093
Shfl	694.528	-1.33166	0.243241	7.78e-09	1.38e-07	8.10886	20094
Lefty1	41.75	-2.9312	0.549275	7.67e-09	1.36e-07	8.11529	20095
Lexm	44.6512	-5.95848	1.03772	7.46e-09	1.33e-07	8.12706	20096
Sp110	1116.12	-1.64137	0.303278	7.43e-09	1.32e-07	8.12901	20097
Efcab3	16.1779	-7.64201	2.70654	7.34e-09	1.31e-07	8.13407	20098
Cdc14b	258.301	-1.43651	0.263721	7.15e-09	1.28e-07	8.14546	20100
Mtm1	183.171	-1.14502	0.206552	7.11e-09	1.27e-07	8.14793	20101
Klhl15	217.762	-1.26623	0.229912	6.89e-09	1.23e-07	8.16183	20102
Ube2l6	1239.03	-1.47308	0.268826	6.8e-09	1.22e-07	8.16759	20103
Gm47626	309.669	-1.59479	0.29256	6.64e-09	1.19e-07	8.17814	20104
Tnfsf10	324.581	-1.27485	0.231043	6.54e-09	1.18e-07	8.18455	20105
Smpdl3b	331.523	-2.09173	0.38817	6.43e-09	1.16e-07	8.19206	20107
Pax3	37.0555	-6.26656	1.35298	6.27e-09	1.13e-07	8.20296	20109
Ern1	1718.4	-1.81373	0.334224	6.19e-09	1.12e-07	8.20845	20111
Akr1b7	23.5037	-7.89289	2.75979	6.14e-09	1.11e-07	8.21167	20112
Myt1	293.37	-2.55013	0.475985	5.69e-09	1.04e-07	8.24479	20113
Irgm2	4791.95	-1.83068	0.336422	5.63e-09	1.03e-07	8.24956	20114
Ramp2	157.224	-1.01943	0.180381	5.42e-09	9.91e-08	8.26567	20115
Tgif2-ps2	26.5171	-7.71807	2.71631	5.31e-09	9.71e-08	8.27507	20116
Cdh6	2099.24	-1.69387	0.308986	5.22e-09	9.56e-08	8.2822	20117
Prss42	19.3307	-7.60413	2.69425	5e-09	9.18e-08	8.30145	20119
Trim34a	451.072	-1.39072	0.250476	4.92e-09	9.05e-08	8.30791	20120
Sec14l5	394.856	-1.72432	0.313687	4.73e-09	8.73e-08	8.32511	20122
Azgp1	21.3478	-7.60178	2.69574	4.69e-09	8.67e-08	8.32856	20123
Slc36a3	18.7679	-7.37574	2.63664	4.69e-09	8.67e-08	8.32885	20124
Serpina3n	9289.25	-1.89844	0.347322	4.67e-09	8.64e-08	8.33093	20125
Il18bp	620.421	-1.82141	0.333023	4.66e-09	8.64e-08	8.3317	20126
Rorb	443.427	-1.11155	0.197306	4.52e-09	8.39e-08	8.34482	20127
Ifi35	1256.95	-1.70264	0.309297	4.52e-09	8.39e-08	8.34491	20128
Kif19a	55.2424	-1.93639	0.351912	4.4e-09	8.2e-08	8.35695	20130
Gm29787	20.0923	-7.48535	2.66223	4.36e-09	8.14e-08	8.36066	20131
Il11	119.738	-2.98803	0.552479	4.01e-09	7.54e-08	8.39705	20133
B9d1	117.473	-1.47075	0.263015	3.98e-09	7.49e-08	8.40034	20134
Ankef1	30.7081	-1.91272	0.345884	3.94e-09	7.42e-08	8.40473	20135
Bcat1	997.043	-1.35117	0.241496	3.82e-09	7.22e-08	8.41809	20137
Ccdc30	126.424	-1.30686	0.232171	3.66e-09	6.93e-08	8.43699	20139
Adgrv1	415.783	-3.51835	0.652705	3.35e-09	6.36e-08	8.47543	20141
Mst1	28.4005	-5.78949	1.14026	3.29e-09	6.25e-08	8.4832	20142
Gm5380	38.7985	-2.13219	0.382678	2.94e-09	5.61e-08	8.53185	20143
Lck	165.753	-2.00841	0.363162	2.94e-09	5.61e-08	8.53222	20144
AC147512.1	22.7077	-5.07962	0.86611	2.93e-09	5.6e-08	8.53349	20145
Zfp981	29.0726	-2.36688	0.427898	2.89e-09	5.55e-08	8.5387	20146
Cmpk2	1800.64	-1.75938	0.315918	2.86e-09	5.5e-08	8.54319	20147
Erfe	68.4595	-3.25786	0.592691	2.56e-09	4.94e-08	8.59242	20149
Zfhx2	755.655	-1.06844	0.186147	2.54e-09	4.92e-08	8.59495	20150
Gm15107	65.1861	-5.62495	0.974015	2.47e-09	4.79e-08	8.60701	20151
Slc7a5	2518.5	-1.98537	0.356354	2.41e-09	4.68e-08	8.61736	20152
Sorbs3	395.998	-1.15763	0.201862	2.38e-09	4.62e-08	8.62384	20153
Polr2l	804.566	-2.00936	0.360729	2.37e-09	4.62e-08	8.62497	20155
Pou3f3	913.994	-1.6272	0.288964	2.31e-09	4.51e-08	8.63627	20156
Rex2	21.1979	-6.28311	1.32122	2.28e-09	4.44e-08	8.6427	20157
Plod3	2947.34	-1.64461	0.293214	2.16e-09	4.23e-08	8.66474	20158
Larp4	2518.76	-1.4731	0.259698	2.13e-09	4.17e-08	8.67239	20159
Gpat3	162.373	-2.45954	0.44716	2.06e-09	4.05e-08	8.6853	20160
Tmem88b	821.472	-1.54147	0.27178	2.04e-09	4.02e-08	8.68998	20162
Cryab	1043.25	-1.36016	0.238304	2.01e-09	3.96e-08	8.69666	20163
Afap1l1	662.154	-1.58862	0.281178	2.01e-09	3.96e-08	8.69694	20164
2810039B14Rik	77.0523	-1.45677	0.256354	1.99e-09	3.93e-08	8.70143	20165
1700024J04Rik	18.4931	-7.84833	2.72004	1.94e-09	3.84e-08	8.71293	20167
Sec14l2	348.272	-1.65017	0.291114	1.84e-09	3.66e-08	8.73502	20170
Xlr4c	51.8985	-3.49554	0.627994	1.71e-09	3.42e-08	8.76745	20172
[truncated: 441 more rows]

## Sheet: Supplemental Table 2
Supplemental Table 2: RNA differential expression of CT2A-hCD19-luc vs. GL261-hCD19-luc2
Description: All differentially expressed genes identified with DESeq2 (FDR-adjusted p-value < 0.05, |log2FoldChange| > 1) between CT2A-hCD19-luc vs GL261-hCD19-luc2 tumour cells and sorted by hCD19
padj: Benjamini-Hochberg FDR adjusted p-value
ranking_value: sign of log fold change multiplied by the log of the p-value
Overall: Top=Most significantly upregulated genes, Bottom=Most significantly downregulated genes
geneName	baseMean	log2FoldChange	lfcSE	pvalue	padj	ranking_value	rank
F2r	1618.02	4.77629	0.134895	1.26e-275	1.08e-271	-274.899	1
Unc5b	1664.55	8.29622	0.244856	4.71e-253	2.01e-249	-252.327	2
Gm10040	760.516	5.01047	0.166807	2.43e-199	3.77e-196	-198.615	3
Mme	1485.56	9.12323	0.30568	1.21e-195	1.73e-192	-194.917	4
Col5a2	2363.68	7.74678	0.264565	3.03e-190	3.7e-187	-189.518	5
Col4a2	5949.41	5.31184	0.181138	5.8e-190	6.62e-187	-189.236	6
Lrig1	1083.74	4.28086	0.1471	9.25e-187	9.89e-184	-186.034	7
Hs6st1	1270.13	3.12427	0.113124	1.19e-168	1.13e-165	-167.925	8
Fstl1	4439.76	3.32729	0.122628	6.61e-163	5.95e-160	-162.18	9
Kif26b	901.577	8.98669	0.336285	2.73e-158	2.22e-155	-157.565	10
Gm48368	6481.37	3.16176	0.123845	1.69e-144	1.16e-141	-143.772	11
Pdgfc	443.292	5.92131	0.233198	8.79e-143	5.79e-140	-142.056	12
Igfbp3	3422.15	5.13064	0.20603	8.61e-138	5.08e-135	-137.065	13
Pdgfrb	1238.1	6.05388	0.254404	2.8e-126	1.45e-123	-125.553	14
Ccn4	821.885	9.62722	0.419027	2.28e-117	1.02e-114	-116.643	15
Pcdh18	1152.5	5.05834	0.2275	3.5e-110	1.43e-107	-109.456	16
Ttc3	1925.29	2.67091	0.122748	1.11e-105	4.43e-103	-104.953	17
Col4a1	12728.7	6.01155	0.278682	5.44e-104	2.11e-101	-103.265	18
Gpc1	1352.17	4.1428	0.192039	5.68e-104	2.16e-101	-103.246	19
Aqp1	742.363	7.33497	0.345458	6.9e-101	2.41e-98	-100.161	20
Sema5a	842.017	4.7711	0.224706	9.37e-101	3.2e-98	-100.028	21
Fat4	404.637	6.40168	0.307008	1.49e-97	4.91e-95	-96.8263	22
Slit2	265.223	7.19734	0.351085	3.1e-93	9.65e-91	-92.5084	23
Map3k20	566.439	4.2207	0.208116	2.07e-92	6.09e-90	-91.6847	24
Ptprk	355.752	5.35047	0.265175	1.26e-91	3.59e-89	-90.8998	25
Mmp11	247.65	3.87433	0.193115	2.08e-90	5.64e-88	-89.6828	26
AC119928.2	2628.47	2.62197	0.131361	2.62e-89	6.79e-87	-88.5818	27
Pxdn	4036.83	3.56254	0.178979	5.77e-89	1.47e-86	-88.2392	28
Sorcs2	519.138	7.18303	0.364035	6.38e-88	1.56e-85	-87.1951	29
Uhrf2	763.052	2.74216	0.139078	1.66e-87	4.01e-85	-86.7787	30
Epdr1	308.583	7.71637	0.391931	8.72e-87	2.07e-84	-86.0595	31
Efna5	238.504	3.81521	0.194153	8.96e-87	2.1e-84	-86.0475	32
Inhba	1121.87	8.02698	0.40893	2.33e-86	5.32e-84	-85.6324	33
Ptgfrn	2040.83	6.24046	0.318623	3.29e-86	7.41e-84	-85.4825	34
Osbpl3	291.233	5.7083	0.292939	7.49e-85	1.64e-82	-84.1253	35
Arhgap42	486.875	7.55426	0.397534	1.26e-84	2.73e-82	-83.8998	36
Pde7a	861.274	3.35676	0.17395	6.01e-84	1.25e-81	-83.221	37
Efna4	173.049	3.83771	0.200796	3.56e-82	7.33e-80	-81.4488	38
Zfp575	194.495	6.35554	0.331454	5.26e-82	1.07e-79	-81.2787	39
Tgfb3	983.481	3.08556	0.162101	1.52e-81	3.02e-79	-80.818	40
Shox2	313.105	4.13952	0.21802	3.91e-81	7.69e-79	-80.4075	41
Plxna1	977.031	2.73903	0.144367	5.05e-81	9.81e-79	-80.297	42
Wnt5a	389.546	6.18057	0.329765	1.58e-80	3.04e-78	-79.801	43
Atp8b2	1727.57	2.07344	0.109535	1.73e-80	3.3e-78	-79.7609	44
Osbpl5	194.705	4.40908	0.238014	9.45e-78	1.68e-75	-77.0243	45
Pten	2681.28	2.28496	0.124695	1.25e-75	2.11e-73	-74.9045	46
Lxn	422.067	2.71206	0.148373	2.19e-75	3.67e-73	-74.6594	47
Ssbp3	696.234	2.85062	0.156027	2.24e-75	3.72e-73	-74.65	48
Cachd1	385.656	6.09844	0.339037	2.4e-74	3.87e-72	-73.6205	49
Gsto1	1059.25	2.84919	0.157441	6.35e-74	1.01e-71	-73.1972	50
Setbp1	201.607	5.97484	0.332267	3.72e-73	5.84e-71	-72.4296	51
S100a4	802.945	4.96675	0.276678	5.39e-73	8.31e-71	-72.2683	52
Shc1	2210.54	2.37335	0.133185	1.17e-71	1.77e-69	-70.9324	53
Tnnt2	239.753	7.46687	0.418496	4.52e-71	6.79e-69	-70.3445	54
Col5a1	2871.11	6.53502	0.372928	1.1e-69	1.61e-67	-68.9576	55
Rcn2	1070.62	2.05586	0.117387	2.92e-69	4.19e-67	-68.5353	56
Sbk1	493.811	2.88718	0.16614	1.92e-68	2.7e-66	-67.716	57
Olfr1152	172.499	4.3017	0.248425	4.77e-68	6.63e-66	-67.3219	58
Mex3a	1479.85	2.94268	0.1702	1.14e-67	1.57e-65	-66.9432	59
Pcdhgb1	332.536	5.10556	0.296301	2.96e-67	4.05e-65	-66.5288	60
Lurap1l	162.107	5.87452	0.342646	7.29e-67	9.82e-65	-66.1374	61
Dbn1	896.972	2.93281	0.170918	9.78e-67	1.3e-64	-66.0099	62
Sfrp4	350.417	9.81047	0.571768	9.83e-67	1.3e-64	-66.0074	63
Nid1	1193.49	4.85136	0.282851	1.01e-66	1.33e-64	-65.9938	64
Hpcal1	361.657	2.51222	0.147584	1.11e-65	1.44e-63	-64.9541	65
Pcdhb9	435.689	7.15232	0.42511	4.94e-65	6.17e-63	-64.3064	66
Usp33	986.582	1.77641	0.104957	8.34e-65	1.03e-62	-64.079	67
Pls3	1227.87	2.47391	0.146649	1.62e-64	1.97e-62	-63.7898	68
Gpc4	250.63	5.94743	0.355883	1.63e-63	1.95e-61	-62.7875	69
Bdh2	173.755	5.20194	0.312472	6.12e-63	7.17e-61	-62.2134	70
Tmem98	133.966	5.3324	0.322785	4.71e-62	5.37e-60	-61.3271	71
Dip2a	385.26	2.24418	0.135766	4.75e-62	5.39e-60	-61.3229	72
Mical2	367.043	4.80473	0.292521	1.12e-61	1.25e-59	-60.9492	73
Npr3	182.347	7.67514	0.463923	4.29e-61	4.7e-59	-60.3676	74
Sdc1	1176.89	3.46303	0.212301	1.32e-60	1.42e-58	-59.8809	75
Npdc1	352.007	2.72327	0.167688	4.96e-60	5.24e-58	-59.3043	76
Fap	224.265	5.51293	0.340726	5.39e-60	5.66e-58	-59.2681	77
Ndufaf2	343.762	2.7319	0.168308	5.68e-60	5.93e-58	-59.2453	78
Sox9	250.637	5.20432	0.323159	1.75e-59	1.82e-57	-58.7562	79
Ttyh3	1298.78	2.08912	0.129265	3.39e-59	3.49e-57	-58.4702	80
Cep78	159.598	3.52219	0.219437	7.53e-59	7.67e-57	-58.1229	81
Npr2	248.16	3.94783	0.246944	1.08e-58	1.09e-56	-57.9664	82
Pygo1	170.484	3.43073	0.214058	1.13e-58	1.13e-56	-57.9476	83
Igf2r	2216.71	6.38456	0.397932	1.23e-58	1.22e-56	-57.9104	84
Cacna2d1	374.61	6.72076	0.421561	1.45e-58	1.43e-56	-57.8387	85
Snn	760.663	2.75743	0.172117	1.56e-58	1.54e-56	-57.806	86
Fhod1	377.492	2.14963	0.134274	2.67e-58	2.61e-56	-57.5742	87
Sh3pxd2b	1691.17	3.05037	0.191334	5.98e-58	5.75e-56	-57.2231	88
Mxra8	1246.47	2.87876	0.180842	8.34e-58	7.92e-56	-57.079	89
Ttll5	664.537	3.61998	0.229718	1.01e-56	9.3e-55	-55.9975	90
Hey1	357.285	5.09348	0.323899	1.53e-56	1.41e-54	-55.8156	91
Wdr31	3137.88	2.07281	0.13229	6.72e-56	6.05e-54	-55.1729	92
Tbx18	150.307	5.08694	0.32687	1.38e-55	1.22e-53	-54.8591	93
Chsy1	886.726	2.5456	0.16344	2.15e-55	1.89e-53	-54.6672	94
Smg6	875.72	2.24564	0.144072	2.25e-55	1.96e-53	-54.6478	95
Vegfd	149.667	5.62025	0.363034	7.31e-55	6.22e-53	-54.1362	96
Hoxc10	260.436	3.2296	0.208704	1.07e-54	9.04e-53	-53.9716	97
Igfbp4	2513.05	4.00671	0.26096	5.29e-54	4.35e-52	-53.2764	98
Htra1	360.839	3.48579	0.227145	5.93e-54	4.85e-52	-53.2269	99
Pdlim7	404.786	2.02189	0.132099	1.81e-53	1.47e-51	-52.7422	100
Chd3	1376.41	2.96892	0.194533	2.26e-53	1.82e-51	-52.6461	101
Mast4	947.58	3.38129	0.221851	3.13e-53	2.5e-51	-52.5042	102
Tenm3	1879.3	3.33301	0.218791	3.44e-53	2.74e-51	-52.4629	103
Abca2	524.446	2.12079	0.139438	6.55e-53	5.19e-51	-52.1839	104
Adamts7	357.737	3.91461	0.258725	1.08e-52	8.52e-51	-51.9661	105
Mmp14	1963.98	2.79577	0.184332	1.16e-52	9.12e-51	-51.9346	106
Wls	3961.21	2.5235	0.166303	1.38e-52	1.07e-50	-51.8615	107
Tnpo1	3549.72	1.39506	0.0917508	1.43e-52	1.1e-50	-51.8461	108
Col8a1	573.89	5.89819	0.390292	1.69e-52	1.31e-50	-51.771	109
Rbpms2	201.716	3.08479	0.204017	1.89e-52	1.45e-50	-51.7244	110
Septin11	1671.23	2.42554	0.16044	2.76e-52	2.11e-50	-51.5594	111
Il17rd	310.687	5.8142	0.392335	1.49e-51	1.13e-49	-50.827	112
CT571246.1	1134.67	1.90498	0.128077	1.43e-50	1.07e-48	-49.8439	113
Csde1	6184.08	1.66735	0.112121	1.78e-50	1.32e-48	-49.7503	114
Myh10	1068.15	5.17899	0.350553	4e-50	2.93e-48	-49.3984	115
Col7a1	764.33	4.81052	0.328069	6.19e-50	4.51e-48	-49.2081	116
Cd248	180.803	4.44382	0.302591	9.13e-50	6.56e-48	-49.0396	117
Gas1	118.435	6.76275	0.45677	1.24e-49	8.83e-48	-48.9068	118
Itgbl1	96.0545	5.95303	0.405058	2.87e-49	2.02e-47	-48.5418	119
Cacnb3	325.356	3.18517	0.21791	3.23e-49	2.26e-47	-48.4909	120
Nfkb1	1007.43	2.02423	0.138564	6.44e-49	4.47e-47	-48.1914	121
Sirt5	2184.93	1.77681	0.12191	1.54e-48	1.06e-46	-47.8114	122
Dclk1	827.14	2.93705	0.203111	3.9e-48	2.63e-46	-47.4085	123
Tmeff1	654.7	3.20781	0.222054	4.02e-48	2.7e-46	-47.3954	124
Fam171a2	117.012	3.75381	0.260272	4.26e-48	2.85e-46	-47.3702	125
Smoc2	136.968	7.30506	0.503016	6.53e-48	4.31e-46	-47.1852	126
Tceal9	852.393	1.79897	0.124605	1.02e-47	6.63e-46	-46.993	127
Frk	361.429	4.05659	0.283135	1.41e-47	9.2e-46	-46.8494	128
Ak1	172.461	3.4927	0.243799	1.88e-47	1.22e-45	-46.7269	129
F2rl1	140.578	7.49181	0.517304	2.58e-47	1.66e-45	-46.5878	130
Cemip2	1859.3	2.37924	0.166827	8.68e-47	5.5e-45	-46.0615	131
Smc5	894.363	2.00796	0.140815	1.09e-46	6.85e-45	-45.9626	132
Tmem158	105.055	5.42101	0.380772	1.34e-46	8.37e-45	-45.8743	133
Lef1	135.328	4.062	0.286762	1.46e-46	9.12e-45	-45.8354	134
Efnb1	168.623	4.47347	0.316723	2.29e-46	1.42e-44	-45.641	135
Mtmr11	231.222	4.32171	0.305542	3.87e-46	2.4e-44	-45.4124	136
Prkar2b	221.542	5.59787	0.397799	7.99e-46	4.9e-44	-45.0973	137
Isg20l2	698.331	1.55397	0.109986	9.01e-46	5.48e-44	-45.0455	138
Myof	1899.39	2.96819	0.211	1.11e-45	6.76e-44	-44.953	139
Cx3cl1	384.009	4.80027	0.342531	1.13e-45	6.84e-44	-44.9463	140
Men1	429.686	1.8507	0.131347	1.27e-45	7.63e-44	-44.8972	141
Actn1	2112.8	2.88944	0.205621	1.34e-45	8.04e-44	-44.8729	142
Bcl6b	127.858	4.93812	0.352588	1.44e-45	8.61e-44	-44.8402	143
Pcdhgc5	194.326	3.55435	0.253561	2.16e-45	1.28e-43	-44.6647	144
Tpm3	3465.54	1.98839	0.142097	4.79e-45	2.8e-43	-44.3195	145
Peak1	830.409	2.32727	0.166882	6.94e-45	4.04e-43	-44.1588	146
Mmd	658.53	3.8579	0.277709	1.12e-44	6.49e-43	-43.9492	147
Hdac3	1049.01	1.65174	0.11873	1.83e-44	1.05e-42	-43.738	148
Arhgef19	281.78	2.32346	0.16754	1.95e-44	1.11e-42	-43.7102	149
Prdm1	386.891	3.15171	0.228756	4.43e-44	2.49e-42	-43.3534	150
Ppm1l	504.104	3.1846	0.231446	6.57e-44	3.65e-42	-43.1825	151
Clcf1	156.697	3.22566	0.234821	9.55e-44	5.27e-42	-43.0198	152
AL646044.2	734.515	1.97536	0.143639	1.31e-43	7.18e-42	-42.8829	153
Parp8	420.999	2.36871	0.173084	2.52e-43	1.37e-41	-42.5979	154
Adgrl2	804.011	5.90582	0.433985	3.44e-43	1.86e-41	-42.4633	155
Lrfn4	385.201	2.52853	0.185322	4.47e-43	2.41e-41	-42.3496	156
Olfml2b	1093.3	4.26662	0.313361	4.86e-43	2.61e-41	-42.3136	157
Wnt9a	104.702	5.70584	0.419901	6.04e-43	3.24e-41	-42.2193	158
Pbx1	902.092	1.79188	0.131291	6.61e-43	3.51e-41	-42.1798	159
Khdrbs3	272.299	6.05026	0.452637	1.31e-42	6.87e-41	-41.8841	160
Epha2	318.742	2.7613	0.203588	1.58e-42	8.3e-41	-41.8009	161
Macroh2a2	102.306	4.41756	0.327039	1.75e-42	9.12e-41	-41.7572	162
Gm9864	4705.78	1.58503	0.116868	3.7e-42	1.91e-40	-41.4318	163
Bcl9	802.559	1.67146	0.123628	4.05e-42	2.08e-40	-41.3921	164
Peg10	546.469	2.70444	0.201045	5.57e-42	2.85e-40	-41.2538	165
Fut8	518.775	2.715	0.202062	6.16e-42	3.14e-40	-41.2105	166
Gm48641	242.786	2.7624	0.2055	6.5e-42	3.31e-40	-41.1869	167
Apcdd1	1133.59	4.53228	0.338343	8.6e-42	4.34e-40	-41.0654	168
Csdc2	295.622	4.40055	0.329311	8.89e-42	4.47e-40	-41.0513	169
Hdac7	421.524	2.13125	0.159058	1.51e-41	7.51e-40	-40.8196	170
Ncs1	501.635	2.06096	0.154331	2.75e-41	1.36e-39	-40.5607	171
Col6a2	2690.86	5.25851	0.395716	4.04e-41	1.99e-39	-40.3933	172
Serpinb6a	476.278	3.9744	0.299806	4.93e-41	2.41e-39	-40.3071	173
Mex3b	401.376	2.63207	0.198271	5.93e-41	2.89e-39	-40.2267	174
Fam102b	2603.25	2.65184	0.199997	7.49e-41	3.63e-39	-40.1254	175
Capn6	1033.88	3.23374	0.245311	1.74e-40	8.36e-39	-39.7583	176
Dusp5	164.471	2.6717	0.203094	2.93e-40	1.4e-38	-39.5324	177
Cstf2t	555.109	1.57781	0.119502	3.03e-40	1.44e-38	-39.5191	178
Runx2	297.933	3.73034	0.28472	4.49e-40	2.12e-38	-39.3476	179
Pik3r3	315.336	3.06346	0.233835	6.32e-40	2.96e-38	-39.1991	180
Foxo1	511.287	2.0086	0.153236	7.36e-40	3.42e-38	-39.1332	181
Gpr149	339.715	14.3722	3.22703	9e-40	4.16e-38	-39.0457	182
Jag1	1579.37	2.86708	0.219371	9.22e-40	4.25e-38	-39.0354	183
Antxr1	1243.19	2.96474	0.227476	1.59e-39	7.3e-38	-38.7979	184
Kirrel	2497.98	2.60307	0.200162	2.39e-39	1.09e-37	-38.6221	185
Col10a1	321.424	14.2992	3.23726	3.11e-39	1.41e-37	-38.5078	186
Pdpn	147.531	4.67137	0.361276	3.37e-39	1.53e-37	-38.4721	187
Mfap3l	334.099	5.38146	0.417355	4.54e-39	2.05e-37	-38.3434	188
Tm9sf3	3231.09	1.2729	0.0978442	5.23e-39	2.35e-37	-38.2818	189
Gnai3	2173.69	1.43505	0.110594	5.96e-39	2.68e-37	-38.2246	190
Dmrta2	111.317	7.27181	0.560217	7.84e-39	3.51e-37	-38.1058	191
Nrep	2725.1	6.20838	0.483367	1.45e-38	6.4e-37	-37.8392	192
Adgra2	631.626	3.25887	0.25416	1.92e-38	8.45e-37	-37.7176	193
Clip4	71.6523	4.77983	0.375232	2.46e-38	1.08e-36	-37.6088	194
Itga8	157.326	4.142	0.325198	4.82e-38	2.09e-36	-37.3171	195
Ogn	85.6755	4.51691	0.354251	5.85e-38	2.53e-36	-37.2331	196
P3h3	573.188	1.74142	0.136332	6.92e-38	2.98e-36	-37.1598	197
Pcgf3	826.781	1.53326	0.119889	7.01e-38	3.01e-36	-37.1544	198
Tmem132a	892.182	1.98292	0.155845	1.24e-37	5.29e-36	-36.9072	199
Il6st	1245.5	1.16981	0.0917918	1.78e-37	7.59e-36	-36.7484	200
Nr2f1	343.687	2.516	0.198879	1.93e-37	8.18e-36	-36.7148	201
Lrp5	571.435	2.97947	0.235632	2.08e-37	8.82e-36	-36.6812	202
Masp1	127.452	4.44455	0.354281	3.4e-37	1.43e-35	-36.4683	203
Ltbp3	1612.71	2.81677	0.22352	3.84e-37	1.61e-35	-36.4153	204
Arl4c	746.664	3.79919	0.302793	6.54e-37	2.72e-35	-36.1847	205
Robo1	652.882	5.95293	0.475331	9.78e-37	4.05e-35	-36.0098	206
Cldnd1	503.271	1.72906	0.137718	1.14e-36	4.72e-35	-35.942	207
Pcdhb2	94.1569	6.75553	0.546878	7.52e-36	3.07e-34	-35.1235	208
Myo1e	633.493	1.52774	0.123274	1.06e-35	4.28e-34	-34.9755	209
Gramd4	469.84	2.44349	0.198124	1.3e-35	5.24e-34	-34.8857	210
Lhfp	332.627	3.15928	0.257213	1.71e-35	6.82e-34	-34.7661	211
Pmepa1	1891.22	2.43336	0.198053	2.33e-35	9.26e-34	-34.632	212
D030056L22Rik	339.844	2.39707	0.195125	2.36e-35	9.33e-34	-34.6277	213
Syne3	258.94	2.59325	0.21172	3.32e-35	1.31e-33	-34.4791	214
Mta1	1001.33	1.31722	0.106913	3.37e-35	1.33e-33	-34.4719	215
Cnrip1	68.6524	5.30598	0.43613	3.81e-35	1.49e-33	-34.4195	216
Fmo1	170.317	4.34728	0.356939	5.21e-35	2.02e-33	-34.2834	217
Abca5	62.4399	4.40347	0.362152	7.82e-35	3.02e-33	-34.1068	218
Runx1	814.334	2.7033	0.222203	8.81e-35	3.38e-33	-34.0551	219
Fgfr1	2318.89	3.16365	0.259821	1.14e-34	4.35e-33	-33.9447	220
Runx1t1	80.204	6.09242	0.502081	1.34e-34	5.13e-33	-33.8716	221
Rnf152	188.875	4.42662	0.366692	1.73e-34	6.6e-33	-33.761	222
Kctd15	318.502	1.87593	0.154523	1.75e-34	6.65e-33	-33.7572	223
Sdc2	1053.68	2.83699	0.234494	1.92e-34	7.27e-33	-33.7166	224
Rab11fip2	393.051	2.57636	0.212835	1.92e-34	7.27e-33	-33.7156	225
Lrrc15	91.2908	6.98622	0.573821	2.4e-34	9.01e-33	-33.6203	226
Sh3kbp1	1698.78	1.79175	0.147742	2.4e-34	9.01e-33	-33.6193	227
Dkk2	79.5145	4.51752	0.374886	2.57e-34	9.6e-33	-33.5909	228
Mfap4	92.055	5.19187	0.430835	2.72e-34	1.02e-32	-33.5655	229
Zfp52	408.339	2.18078	0.180439	2.81e-34	1.05e-32	-33.5514	230
Ilf2	1305.49	1.47936	0.12193	2.82e-34	1.05e-32	-33.5502	231
Gulp1	183.914	5.12365	0.428185	3.45e-34	1.28e-32	-33.4618	232
Ephb4	961.612	1.63554	0.135609	5.87e-34	2.17e-32	-33.2311	233
Fgd6	312.14	2.33784	0.19493	7.76e-34	2.85e-32	-33.11	234
Net1	451.803	1.51243	0.125735	9.3e-34	3.39e-32	-33.0315	235
Dkk3	898.525	3.43174	0.286981	9.36e-34	3.41e-32	-33.0285	236
Rps6ka2	101.386	4.59137	0.385037	1.44e-33	5.2e-32	-32.8424	237
Hoxa9	64.4075	5.15171	0.431306	1.58e-33	5.69e-32	-32.8019	238
Ncor2	1888.48	2.21898	0.186478	2.83e-33	1.01e-31	-32.5478	239
Tpcn1	580.123	2.58527	0.218633	5.58e-33	1.95e-31	-32.2537	240
Basp1	735.621	3.9571	0.335625	6.55e-33	2.28e-31	-32.1837	241
S100a6	2567.31	2.73961	0.232343	8.31e-33	2.88e-31	-32.0802	242
Atrnl1	653.795	2.77208	0.235244	9.01e-33	3.11e-31	-32.0453	243
Dpysl3	3011.09	2.97688	0.2528	9.1e-33	3.13e-31	-32.0409	244
Sertad4	698.149	2.68695	0.228017	9.31e-33	3.2e-31	-32.0313	245
Maml3	318.283	2.35171	0.199985	1.29e-32	4.41e-31	-31.8906	246
Zzz3	1137.23	1.6383	0.138932	1.46e-32	4.96e-31	-31.8368	247
Col6a1	3967.26	4.04765	0.346078	1.76e-32	5.99e-31	-31.7542	248
Scarf2	104.72	4.89542	0.421409	2.51e-32	8.53e-31	-31.5997	249
Tnfrsf23	64.76	3.73737	0.320308	2.57e-32	8.7e-31	-31.5902	250
Pcdhb3	145.434	8.80804	0.73596	4.33e-32	1.46e-30	-31.3634	251
Pde1b	238.68	3.47083	0.299521	5.97e-32	2e-30	-31.2239	252
Nt5e	185.17	3.53532	0.304685	6.22e-32	2.07e-30	-31.2063	253
Ets2	371.907	1.93075	0.166041	8.09e-32	2.68e-30	-31.092	254
Idh2	980.887	1.95915	0.168556	8.58e-32	2.83e-30	-31.0665	255
Nradd	234.941	2.45046	0.211308	8.71e-32	2.87e-30	-31.0599	256
Nexn	200.655	3.35024	0.290227	1.13e-31	3.72e-30	-30.9462	257
Pawr	63.1357	3.3666	0.291623	1.42e-31	4.62e-30	-30.8486	258
Frmd8	437.007	5.02296	0.435414	1.46e-31	4.72e-30	-30.837	259
Col6a3	1529.01	5.16353	0.449238	2.04e-31	6.61e-30	-30.6896	260
Phldb2	218.858	3.31309	0.288445	2.31e-31	7.45e-30	-30.6365	261
Cfl1	6397.96	1.59216	0.137882	2.85e-31	9.14e-30	-30.5456	262
Arhgap22	235.035	3.45894	0.301212	3.05e-31	9.78e-30	-30.5151	263
Lgals7	84.8358	4.61523	0.402636	3.44e-31	1.1e-29	-30.4633	264
B230219D22Rik	1253.66	1.95363	0.170088	4.28e-31	1.36e-29	-30.3687	265
Antxr2	759.719	2.72417	0.238064	4.75e-31	1.5e-29	-30.3232	266
Gucy1a2	58.9833	5.18512	0.456277	5.16e-31	1.63e-29	-30.2874	267
Pcdha5	133.565	8.69374	0.739297	6.16e-31	1.94e-29	-30.2105	268
Flrt2	363.954	5.56447	0.489395	6.45e-31	2.02e-29	-30.1903	269
Gypc	64.8554	4.68436	0.411642	7.83e-31	2.45e-29	-30.1065	270
Dpp3	700.536	1.54122	0.134505	8.21e-31	2.57e-29	-30.0854	271
Zfp53	263.181	1.58153	0.13854	1.2e-30	3.74e-29	-29.9196	272
Shcbp1	123.306	4.52173	0.401967	1.65e-30	5.1e-29	-29.7814	273
Nck2	529.631	1.98421	0.174852	2.06e-30	6.3e-29	-29.687	274
Gnaq	895.428	1.79949	0.158962	3.18e-30	9.71e-29	-29.497	275
Ppp1r9a	290.675	2.89221	0.257886	4.04e-30	1.22e-28	-29.3938	276
Gjb3	131.328	12.8645	3.12251	5.5e-30	1.67e-28	-29.2595	277
Ide	1085.37	1.668	0.148155	7.37e-30	2.22e-28	-29.1325	278
Fmnl3	730.609	1.71743	0.152607	7.45e-30	2.24e-28	-29.1281	279
Tmem47	291.228	4.63935	0.415417	1.02e-29	3.05e-28	-28.9917	280
Metap1	662.526	1.41315	0.12569	1.05e-29	3.12e-28	-28.9804	281
Syde2	201.835	2.72704	0.24466	1.22e-29	3.62e-28	-28.9151	282
L3mbtl3	363.083	1.85334	0.165777	1.38e-29	4.09e-28	-28.8601	283
Prss23	337.252	3.89097	0.351495	1.84e-29	5.42e-28	-28.7358	284
4930522L14Rik	77.7395	3.25117	0.293388	1.85e-29	5.44e-28	-28.7332	285
Ptk7	1120.76	1.9768	0.178532	4.73e-29	1.38e-27	-28.325	286
Tshz3	58.2207	6.26886	0.564877	6.05e-29	1.76e-27	-28.2181	287
H2bc21	84.5603	3.21119	0.292526	6.6e-29	1.91e-27	-28.1802	288
Agrn	2533.96	2.23283	0.202612	7.17e-29	2.07e-27	-28.1446	289
Wnt11	81.265	7.77637	0.696367	7.2e-29	2.08e-27	-28.1426	290
Acsl6	261.265	5.21773	0.476773	7.58e-29	2.18e-27	-28.1203	291
Fam110b	119.347	4.93598	0.455099	7.59e-29	2.18e-27	-28.1195	292
Thbs1	3427.51	3.77629	0.344251	8.23e-29	2.36e-27	-28.0845	293
Rbms3	273.012	3.65831	0.333647	8.73e-29	2.5e-27	-28.059	294
Tenm4	1579.21	2.36974	0.215941	1.04e-28	2.98e-27	-27.9814	295
Dusp4	404.938	3.57305	0.326517	1.06e-28	3.02e-27	-27.9749	296
Zfp934	441.119	3.2188	0.293788	1.07e-28	3.04e-27	-27.9708	297
Sh3bgrl	2034.07	1.07623	0.0973578	1.1e-28	3.12e-27	-27.9587	298
Mpdz	310.098	2.39454	0.219637	2.13e-28	5.99e-27	-27.6725	299
Armc1	651.543	1.15921	0.105517	2.35e-28	6.6e-27	-27.6281	300
Nr2f2	517.134	5.3319	0.491745	2.4e-28	6.73e-27	-27.6191	301
Bok	145.225	3.16802	0.291895	2.47e-28	6.91e-27	-27.6069	302
Hoxc9	51.3446	4.104	0.377	2.53e-28	7.06e-27	-27.5967	303
C77080	230.769	2.58608	0.237814	2.85e-28	7.93e-27	-27.5447	304
Plekhg2	650.73	1.78265	0.163436	3.25e-28	8.98e-27	-27.4887	305
Rdh10	444.273	3.44176	0.317884	4.04e-28	1.11e-26	-27.3939	306
Map2k6	59.9013	4.74926	0.440979	5.69e-28	1.56e-26	-27.2452	307
Tead3	105.688	2.40883	0.222964	6.23e-28	1.7e-26	-27.2058	308
Ryk	778.045	1.66683	0.153663	7.16e-28	1.95e-26	-27.1452	309
Gm8113	924.961	1.98468	0.183409	7.32e-28	1.99e-26	-27.1354	310
Tbc1d2b	365.288	1.7238	0.159035	7.78e-28	2.11e-26	-27.1089	311
Itpripl2	832.969	1.80333	0.166544	8.02e-28	2.17e-26	-27.0957	312
Acvr1	658.786	1.93484	0.17914	8.97e-28	2.42e-26	-27.0474	313
Pde3b	289.211	4.34402	0.40442	9.36e-28	2.52e-26	-27.0288	314
Myo5c	70.377	3.98306	0.374195	1.07e-27	2.87e-26	-26.9714	315
Adamts4	953.164	3.21483	0.299283	1.09e-27	2.92e-26	-26.9634	316
Serpinf1	925.804	2.2512	0.209026	1.11e-27	2.97e-26	-26.9548	317
Gm3325	103.135	3.1736	0.295737	1.19e-27	3.18e-26	-26.9243	318
Gmps	1585.31	1.60107	0.148388	1.36e-27	3.62e-26	-26.8664	319
Timp2	1686.99	2.58281	0.240802	1.64e-27	4.37e-26	-26.784	320
Supt20	965.02	1.37017	0.127187	2.01e-27	5.34e-26	-26.6958	321
Zfp422	574.545	1.19931	0.111233	2.16e-27	5.71e-26	-26.6657	322
Fjx1	93.7955	4.55179	0.427543	2.34e-27	6.17e-26	-26.6299	323
Plrg1	549.299	1.31763	0.122522	2.56e-27	6.73e-26	-26.5917	324
Tnfrsf21	490.029	4.74477	0.44602	2.99e-27	7.83e-26	-26.5242	325
Insyn1	64.0696	3.84849	0.36237	3.08e-27	8.05e-26	-26.5117	326
5830417I10Rik	539.733	2.23117	0.209056	3.23e-27	8.43e-26	-26.4906	327
Csrp2	449.13	1.51625	0.141584	3.56e-27	9.25e-26	-26.4487	328
Smo	862.309	2.00179	0.187754	4.22e-27	1.09e-25	-26.3751	329
Thbs3	422.357	3.18719	0.301095	4.25e-27	1.09e-25	-26.372	330
Zfp664	1160.02	1.56836	0.146738	4.26e-27	1.1e-25	-26.3704	331
Prrg1	74.4917	4.03368	0.380848	4.72e-27	1.21e-25	-26.3258	332
Cygb	63.1694	4.91354	0.465195	4.74e-27	1.21e-25	-26.3246	333
Usp43	54.0511	5.91036	0.568436	4.93e-27	1.26e-25	-26.3068	334
Tes	1405.45	2.69503	0.254018	5.33e-27	1.36e-25	-26.2736	335
Klhdc8a	61.2027	5.45912	0.515881	6.28e-27	1.6e-25	-26.2021	336
Adh7	178.831	10.0766	1.00563	6.66e-27	1.69e-25	-26.1765	337
Hoxc11	139.981	9.13485	0.836901	8.86e-27	2.24e-25	-26.0527	338
Prkacb	1364.52	1.3992	0.131583	9.05e-27	2.28e-25	-26.0434	339
Mamdc2	44.2085	5.16744	0.487582	1.01e-26	2.53e-25	-25.9972	340
Gm50387	127.752	2.57682	0.244651	1.03e-26	2.6e-25	-25.9851	341
Nkain1	113.464	3.22149	0.307441	1.18e-26	2.95e-25	-25.9272	342
Fnbp1l	1869.39	2.05281	0.194568	1.32e-26	3.3e-25	-25.8778	343
Brd3	920.162	1.4165	0.133822	1.45e-26	3.6e-25	-25.8385	344
Prrx2	65.5817	6.22477	0.59217	1.62e-26	4.01e-25	-25.7895	345
Camk1g	155.799	9.85082	0.992025	2.2e-26	5.41e-25	-25.6577	346
Mrc2	568.216	4.30631	0.412422	2.21e-26	5.42e-25	-25.6564	347
Glrb	111.496	5.47858	0.524774	2.29e-26	5.62e-25	-25.6397	348
Epha7	60.4707	7.0685	0.663937	2.76e-26	6.76e-25	-25.5584	349
Plekhg4	53.7598	3.44821	0.333125	3.83e-26	9.31e-25	-25.4172	350
Fbln1	153.614	4.89314	0.472853	4.47e-26	1.08e-24	-25.3502	351
Zfp2	51.5101	3.57394	0.344544	4.51e-26	1.09e-24	-25.3454	352
Mef2d	1143.93	1.6001	0.153301	5.96e-26	1.43e-24	-25.2248	353
Ubqln4	1141.68	1.53916	0.148271	1.17e-25	2.77e-24	-24.9324	354
Adamts13	406.693	1.87437	0.181541	1.54e-25	3.62e-24	-24.8129	355
C1qtnf1	545.206	2.91768	0.283857	1.57e-25	3.69e-24	-24.8042	356
Ar	67.0402	6.08308	0.592677	1.71e-25	4.01e-24	-24.7677	357
Gm49327	55.1017	5.20352	0.50926	2.31e-25	5.39e-24	-24.6368	358
Thbs2	2076.63	4.39253	0.429856	2.55e-25	5.95e-24	-24.5929	359
Itga5	817.547	1.64824	0.160374	3.04e-25	7.07e-24	-24.517	360
Slco5a1	93.0813	9.91962	1.31456	3.4e-25	7.88e-24	-24.4689	361
Egfr	102.899	5.738	0.587019	3.44e-25	7.97e-24	-24.4637	362
Larp7	528.995	1.17046	0.113612	3.63e-25	8.41e-24	-24.4399	363
Nbea	719.048	2.16809	0.211901	3.67e-25	8.47e-24	-24.4358	364
Ano1	154.693	4.79682	0.480093	3.91e-25	9e-24	-24.408	365
Bgn	5304.59	4.18279	0.411503	4.27e-25	9.8e-24	-24.3695	366
Tnks2	3067.04	1.50867	0.147029	4.31e-25	9.89e-24	-24.3653	367
Ahcyl1	1874.37	1.34829	0.131472	5.03e-25	1.15e-23	-24.2988	368
Opn3	42.7529	4.41236	0.434444	5.6e-25	1.27e-23	-24.2521	369
Wwtr1	2515.38	3.1975	0.315277	5.96e-25	1.35e-23	-24.2247	370
Stmn1	1740.76	1.71697	0.168351	6.69e-25	1.52e-23	-24.1746	371
Myo1b	695.281	3.89479	0.386051	8.44e-25	1.91e-23	-24.0735	372
Pcdhb15	80.5458	2.9586	0.29311	8.63e-25	1.95e-23	-24.0639	373
Vcam1	1262.7	3.17686	0.314798	1.02e-24	2.3e-23	-23.9894	374
Bckdhb	765.395	1.29197	0.126811	1.06e-24	2.38e-23	-23.9736	375
Snai2	53.8446	6.33225	0.626092	1.11e-24	2.47e-23	-23.9557	376
Zfp354a	37.6648	5.90814	0.581914	1.17e-24	2.62e-23	-23.93	377
Bcat2	147.268	2.1257	0.210301	1.18e-24	2.63e-23	-23.927	378
Lrfn3	50.5523	6.0632	0.602779	1.41e-24	3.14e-23	-23.8496	379
Fzd8	41.6947	4.71348	0.469275	1.58e-24	3.5e-23	-23.8009	380
Kpna4	1710.34	1.4812	0.147005	2.84e-24	6.25e-23	-23.5471	381
Cbr3	46.0396	3.71283	0.373204	3.92e-24	8.57e-23	-23.4064	382
Foxa1	47.3319	4.74261	0.479301	4.24e-24	9.25e-23	-23.3725	383
Bbip1	228.14	1.97988	0.198454	4.56e-24	9.92e-23	-23.3407	384
Ubap2l	2488.08	1.43797	0.143893	6.92e-24	1.5e-22	-23.1596	385
Asph	1079.45	1.36172	0.136222	6.95e-24	1.5e-22	-23.1582	386
Ltbp4	2689.07	1.57747	0.158082	6.96e-24	1.5e-22	-23.1572	387
En1	56.9748	11.5142	2.99771	6.99e-24	1.51e-22	-23.1553	388
Msx1	80.0335	5.35159	0.544615	7.3e-24	1.57e-22	-23.1369	389
Rnf24	416.417	1.94735	0.196399	9.98e-24	2.14e-22	-23.0011	390
St6gal1	380.672	2.82628	0.286397	1e-23	2.14e-22	-22.9994	391
Smco4	40.8406	4.52895	0.458935	1.09e-23	2.33e-22	-22.9624	392
Celf5	45.6865	3.73927	0.381896	1.39e-23	2.95e-22	-22.8562	393
Glis2	372.128	2.73833	0.278734	1.53e-23	3.24e-22	-22.8147	394
Sh3pxd2a	2018.53	1.84353	0.186645	1.56e-23	3.3e-22	-22.8068	395
Gdpd5	457.684	3.27022	0.333526	1.6e-23	3.39e-22	-22.795	396
Afap1	268.416	4.91041	0.501194	1.62e-23	3.41e-22	-22.7914	397
Sptssa	526.147	1.352	0.136404	1.64e-23	3.46e-22	-22.7845	398
Ext1	1468.65	2.42398	0.246761	1.97e-23	4.11e-22	-22.7061	399
Tmem151b	113.077	3.24522	0.331915	1.97e-23	4.12e-22	-22.7054	400
Tram1l1	89.1861	8.45461	0.829804	2.23e-23	4.64e-22	-22.6522	401
Mest	1722.26	2.49206	0.254273	2.38e-23	4.94e-22	-22.6242	402
Sec62	1644.21	1.21547	0.122751	2.47e-23	5.13e-22	-22.6067	403
Zfp46	270.271	2.0143	0.206116	3.23e-23	6.69e-22	-22.4913	404
Amotl1	1334.36	1.70979	0.174485	3.87e-23	8.01e-22	-22.4128	405
Plk4	821.124	1.65945	0.169439	4.16e-23	8.61e-22	-22.3806	406
Col24a1	61.932	11.6301	3.01532	4.61e-23	9.51e-22	-22.3364	407
Smim15	550.839	1.32526	0.135155	4.75e-23	9.79e-22	-22.3231	408
Lcmt2	36.2996	5.24715	0.536676	5.1e-23	1.05e-21	-22.2925	409
Tbc1d12	207.421	2.25118	0.231856	5.81e-23	1.19e-21	-22.2355	410
Pcdhb16	328.058	2.23237	0.229885	5.85e-23	1.19e-21	-22.2328	411
Cblb	280.721	1.52991	0.156774	6.14e-23	1.25e-21	-22.2117	412
Camkk2	395.253	1.54332	0.15873	8.45e-23	1.72e-21	-22.0732	413
Irx1	83.0829	9.06188	0.993344	1.24e-22	2.52e-21	-21.9056	414
Adgre5	247.032	2.43031	0.252446	1.33e-22	2.68e-21	-21.8775	415
Serp1	2958.77	1.31397	0.135432	1.38e-22	2.79e-21	-21.8603	416
Septin5	414.901	2.6598	0.277088	1.47e-22	2.96e-21	-21.8331	417
Rflnb	467.914	3.27147	0.341516	1.53e-22	3.08e-21	-21.8147	418
Cacna1g	91.1002	5.56526	0.599823	1.69e-22	3.39e-21	-21.7716	419
Pmm1	174.613	1.85275	0.19259	1.79e-22	3.57e-21	-21.7481	420
Gnai2	2215.11	1.43128	0.148081	1.79e-22	3.58e-21	-21.7471	421
Bcl10	451.688	1.52914	0.158519	1.91e-22	3.81e-21	-21.7187	422
Ccdc9b	212.871	2.53184	0.264133	1.92e-22	3.82e-21	-21.7177	423
Col1a1	2659.57	4.14719	0.434338	2e-22	3.98e-21	-21.699	424
Smad3	694.88	1.57111	0.163145	2.2e-22	4.38e-21	-21.6568	425
Carmil1	104.678	3.60073	0.380346	2.3e-22	4.55e-21	-21.6392	426
Pkd2	721.313	1.67189	0.174022	2.49e-22	4.93e-21	-21.6031	427
Nxn	432.13	1.99362	0.20809	2.65e-22	5.22e-21	-21.5772	428
Cpne8	951.743	1.73637	0.180993	2.76e-22	5.43e-21	-21.5586	429
Eya1	40.7584	5.17169	0.550366	2.87e-22	5.64e-21	-21.5418	430
Arhgap29	859.334	4.411	0.464743	3.05e-22	5.97e-21	-21.516	431
Rin1	220.536	2.09177	0.219255	3.21e-22	6.28e-21	-21.4932	432
Kcnn1	39.6128	4.66751	0.496508	3.34e-22	6.51e-21	-21.4768	433
Ntn4	172.923	2.83287	0.29803	3.44e-22	6.69e-21	-21.4639	434
Serpinh1	4754.84	2.24465	0.235505	3.77e-22	7.33e-21	-21.424	435
Car13	134.294	3.07235	0.323928	4.1e-22	7.95e-21	-21.3874	436
Aspn	254.284	5.40153	0.572909	4.37e-22	8.47e-21	-21.3592	437
Ednra	122.013	4.40946	0.467789	4.68e-22	9.05e-21	-21.33	438
Dsel	323.331	2.19872	0.231434	4.78e-22	9.23e-21	-21.321	439
Pik3c2b	105.563	4.06818	0.432593	5.84e-22	1.12e-20	-21.234	440
Psma5	1544.97	1.56809	0.164911	7.37e-22	1.41e-20	-21.1326	441
Mlec	1755.05	1.39654	0.147094	9.82e-22	1.86e-20	-21.0078	442
Stard10	56.4605	2.83722	0.303501	1.39e-21	2.62e-20	-20.8577	443
Tgfb2	683.249	2.62938	0.281506	1.9e-21	3.58e-20	-20.7209	444
Nasp	809.698	1.26276	0.133904	2e-21	3.76e-20	-20.699	445
Scyl1	625.786	1.26454	0.134185	2.08e-21	3.89e-20	-20.6828	446
Ubtd1	327.112	2.02994	0.217042	2.16e-21	4.05e-20	-20.6653	447
Synj2	451.589	1.94165	0.207543	2.31e-21	4.31e-20	-20.6372	448
Rnf11	956.994	1.72547	0.184463	2.74e-21	5.11e-20	-20.5616	449
Naa35	458.364	1.72659	0.184694	2.77e-21	5.15e-20	-20.5578	450
Tpbg	244.898	3.47974	0.376598	3.01e-21	5.58e-20	-20.5221	451
Efnb2	134.696	3.87074	0.41974	3.82e-21	7.05e-20	-20.4182	452
Ccdc71l	120.686	2.35106	0.253805	4.13e-21	7.61e-20	-20.384	453
Lbx1	78.1303	8.81092	0.997339	4.17e-21	7.67e-20	-20.38	454
Sec24b	938.297	1.35876	0.145688	4.88e-21	8.94e-20	-20.3116	455
Kank2	579.325	2.20576	0.238708	5.74e-21	1.05e-19	-20.241	456
Paip1	993.85	1.0088	0.108003	6.24e-21	1.14e-19	-20.2049	457
Fam129b	1602.43	1.17946	0.126674	6.58e-21	1.2e-19	-20.1819	458
Kdm1a	1231.88	1.20159	0.129506	7.19e-21	1.3e-19	-20.1434	459
Arhgef2	2133.92	1.13922	0.122757	8.94e-21	1.61e-19	-20.0487	460
Gm18517	153.795	2.06254	0.224229	9.42e-21	1.7e-19	-20.026	461
Alcam	478.389	1.83387	0.19955	1.12e-20	2.01e-19	-19.9499	462
Irf2bpl	1216.14	1.90769	0.207616	1.14e-20	2.04e-19	-19.9429	463
Tead1	1603.15	2.65805	0.290602	1.14e-20	2.05e-19	-19.9421	464
Tll1	32.1659	4.98518	0.542746	1.21e-20	2.16e-19	-19.9176	465
Zfp808	82.0847	2.98139	0.327513	1.45e-20	2.58e-19	-19.8385	466
Rasa1	868.852	1.62759	0.17753	1.66e-20	2.93e-19	-19.7812	468
Adh5	860.521	1.22233	0.13275	1.73e-20	3.06e-19	-19.762	469
Sema4b	467.046	1.30187	0.141578	1.74e-20	3.07e-19	-19.7601	470
Dmp1	51.917	4.30428	0.477179	1.86e-20	3.28e-19	-19.73	471
Znrf1	494.499	1.29785	0.14137	1.98e-20	3.48e-19	-19.7028	472
Rsrc1	554.456	1.24281	0.135289	2e-20	3.5e-19	-19.7	473
Samd5	204.903	2.72558	0.300878	2.24e-20	3.91e-19	-19.6506	474
Pi4kb	503.448	1.5621	0.170858	2.24e-20	3.91e-19	-19.6504	475
Tmem204	137.257	3.81039	0.422763	2.43e-20	4.23e-19	-19.6149	476
Ssx2ip	527.981	1.54758	0.169557	2.63e-20	4.56e-19	-19.5803	477
Cux1	520.564	1.34324	0.146978	2.74e-20	4.75e-19	-19.5627	478
Sos2	1085.81	1.43557	0.157202	2.79e-20	4.84e-19	-19.5538	479
Mob3b	76.0595	3.03639	0.337218	2.94e-20	5.09e-19	-19.5315	480
Pear1	120.704	2.58527	0.286998	3.43e-20	5.89e-19	-19.4653	481
Zik1	191.66	1.46213	0.160724	3.58e-20	6.16e-19	-19.446	482
Hspa8	17319.9	1.28458	0.140798	3.9e-20	6.69e-19	-19.4091	483
Chrm4	87.4857	3.5593	0.397193	5.05e-20	8.6e-19	-19.2964	484
Pkig	254.904	1.81095	0.200861	5.67e-20	9.61e-19	-19.2465	485
Endod1	321.923	1.82485	0.202529	5.98e-20	1.01e-18	-19.2235	486
Lancl3	39.4853	4.32152	0.484581	6.38e-20	1.08e-18	-19.1954	487
Nectin1	59.5977	4.96113	0.559434	6.69e-20	1.13e-18	-19.1747	488
Zfp260	1019.52	1.08766	0.119904	6.73e-20	1.13e-18	-19.1717	489
Ap4b1	293.545	1.2218	0.134955	6.84e-20	1.15e-18	-19.1653	490
Gpr137	190.695	1.61871	0.180076	8.39e-20	1.41e-18	-19.0763	491
Nrarp	200.121	2.15549	0.240924	8.62e-20	1.44e-18	-19.0643	492
Plekha1	927.136	1.79752	0.200197	8.95e-20	1.49e-18	-19.0484	493
Ephb6	80.1835	6.3567	0.781083	9.21e-20	1.53e-18	-19.0357	494
Cdc42ep4	312.08	1.51765	0.16889	9.61e-20	1.6e-18	-19.0174	495
Twist2	47.7228	8.89383	1.32456	9.68e-20	1.61e-18	-19.014	496
Tmem131l	531.127	1.68575	0.18792	9.96e-20	1.65e-18	-19.0017	497
Efna2	55.4141	3.86074	0.435296	1.04e-19	1.72e-18	-18.9827	498
Ap1ar	591.567	1.41307	0.157906	1.47e-19	2.42e-18	-18.8322	499
Nupr1	230.88	2.62979	0.296853	1.48e-19	2.44e-18	-18.829	500
Ppa2	259.501	1.69523	0.190034	1.5e-19	2.46e-18	-18.8252	501
Tfdp1	933.309	1.10774	0.123431	1.59e-19	2.6e-18	-18.7999	502
Gm13078	34.1106	10.6602	2.92612	1.86e-19	3.04e-18	-18.7312	503
Naa15	2175.28	1.04874	0.116975	1.86e-19	3.04e-18	-18.7296	504
Ccnj	114.424	2.43508	0.275756	1.87e-19	3.05e-18	-18.7288	505
Smg5	974.616	1.58756	0.178282	1.93e-19	3.15e-18	-18.7134	506
Khdc4	808.991	1.21294	0.135708	2e-19	3.26e-18	-18.6986	507
1700017B05Rik	494.373	1.68507	0.189642	2.04e-19	3.32e-18	-18.6898	508
Cyth3	665.051	2.43261	0.275687	2.32e-19	3.76e-18	-18.6342	509
Rap2b	609.213	1.21115	0.135951	2.63e-19	4.26e-18	-18.5793	510
Diaph1	1145.96	1.4059	0.158262	2.75e-19	4.44e-18	-18.5606	511
Hdgf	3495.02	1.26223	0.141996	3.02e-19	4.86e-18	-18.52	512
Amigo2	46.0322	3.41161	0.390267	3.09e-19	4.98e-18	-18.5097	513
Olfr1033	100.416	2.26621	0.257947	3.32e-19	5.34e-18	-18.4785	514
Sh3bgrl2	95.089	3.66954	0.425971	3.44e-19	5.52e-18	-18.4639	515
Shoc2	793.046	1.5219	0.17212	3.59e-19	5.76e-18	-18.4445	516
Gng11	139.43	2.02509	0.23046	3.78e-19	6.03e-18	-18.4227	517
Atp11a	567.994	2.50041	0.285284	3.85e-19	6.14e-18	-18.414	518
Elk3	980.639	1.11347	0.125994	5.36e-19	8.48e-18	-18.2707	520
Fah	121.491	1.96895	0.22562	6.09e-19	9.6e-18	-18.2156	521
St3gal2	489.884	1.36169	0.154941	6.59e-19	1.04e-17	-18.1809	522
Lsp1	410.31	1.93291	0.221611	7.3e-19	1.15e-17	-18.1366	523
Tmem64	465.978	1.24147	0.141314	7.58e-19	1.19e-17	-18.1205	524
Ythdf3	1511.11	1.34155	0.152779	7.64e-19	1.2e-17	-18.1172	525
Dusp18	357.823	1.46671	0.167497	7.85e-19	1.23e-17	-18.1049	526
Washc5	1424.05	1.02894	0.11685	7.93e-19	1.24e-17	-18.101	527
Gm2115	64.8825	5.35714	0.624492	8.07e-19	1.26e-17	-18.093	528
Tcirg1	1201.61	1.20281	0.137213	9.47e-19	1.48e-17	-18.0238	529
Zfp639	480.166	1.65991	0.190596	9.89e-19	1.54e-17	-18.0047	530
Mthfd2l	209.555	1.92961	0.222796	1.18e-18	1.84e-17	-17.9268	531
Gjb4	34.7797	10.6819	2.94219	1.24e-18	1.92e-17	-17.9074	532
Smc3	1646.42	1.00892	0.115331	1.33e-18	2.06e-17	-17.8755	533
Selenon	864.473	1.06189	0.121476	1.34e-18	2.07e-17	-17.8725	534
Nit2	136.252	1.65728	0.19132	1.38e-18	2.13e-17	-17.8597	535
Nxf3	1324.17	1.3164	0.151246	1.49e-18	2.29e-17	-17.8263	536
Dipk1b	67.062	2.88894	0.337047	1.66e-18	2.54e-17	-17.7797	537
Dpf1	156.754	3.41566	0.402816	1.99e-18	3.04e-17	-17.7017	538
Vegfc	46.1531	3.88443	0.458927	2.07e-18	3.16e-17	-17.6833	539
Spef1	172.609	3.68418	0.433241	2.22e-18	3.37e-17	-17.6543	540
Ric1	580.61	1.43126	0.165678	2.34e-18	3.56e-17	-17.6303	541
Rgs20	38.8229	4.61841	0.543094	2.45e-18	3.71e-17	-17.6114	542
Zfp518a	115.485	3.70845	0.436023	2.55e-18	3.86e-17	-17.5928	543
Marcksl1	1370.31	1.17579	0.13598	2.82e-18	4.26e-17	-17.5501	544
Rbfox2	2044.85	1.10779	0.128095	2.93e-18	4.41e-17	-17.5334	545
Parvb	273.193	2.25748	0.264602	3.15e-18	4.72e-17	-17.5021	546
Lhx9	82.0594	4.45186	0.534498	3.75e-18	5.6e-17	-17.426	547
Adgrl1	297.196	3.25802	0.385264	4.16e-18	6.18e-17	-17.3813	548
Pygo2	862.699	1.31962	0.153729	4.18e-18	6.21e-17	-17.3786	549
Rnf150	119.895	4.14781	0.491273	4.3e-18	6.39e-17	-17.3663	550
Grik5	574.508	1.27449	0.148568	4.49e-18	6.65e-17	-17.3478	551
Nrn1	50.5619	4.23665	0.504253	4.67e-18	6.91e-17	-17.3305	552
Cped1	301.907	2.69882	0.319718	4.79e-18	7.07e-17	-17.3201	553
Hspa4l	1433.1	1.07854	0.125628	4.79e-18	7.07e-17	-17.3201	554
Aebp1	764.182	1.20696	0.140759	5.04e-18	7.42e-17	-17.298	555
Abcb9	90.4188	3.03523	0.359825	5.08e-18	7.48e-17	-17.2943	556
Epm2aip1	722.279	1.41389	0.165445	5.26e-18	7.72e-17	-17.2792	557
Nfib	1587.9	1.06352	0.123986	5.58e-18	8.18e-17	-17.2531	558
Kdm2a	1571.7	1.47106	0.172496	5.95e-18	8.72e-17	-17.2253	559
Tctn3	151.755	1.58252	0.185866	6.01e-18	8.79e-17	-17.2211	560
Ank	1067	3.48013	0.414269	6.74e-18	9.82e-17	-17.1713	561
Morn4	178.84	1.60106	0.188423	6.84e-18	9.95e-17	-17.1647	562
B4galt1	746.806	1.41257	0.165794	7e-18	1.02e-16	-17.1552	563
Exoc6	247.43	1.36866	0.160907	7.68e-18	1.11e-16	-17.1148	564
Git2	499.197	1.25288	0.147127	7.98e-18	1.15e-16	-17.0979	565
Klc1	622.471	1.23792	0.145516	8.7e-18	1.26e-16	-17.0606	566
BC064078	72.199	2.54645	0.303628	8.74e-18	1.26e-16	-17.0584	567
Magef1	75.5865	2.92485	0.351748	9.8e-18	1.41e-16	-17.0089	568
Senp5	993.982	1.07459	0.12627	9.83e-18	1.41e-16	-17.0073	569
Mllt11	421.087	1.50111	0.177371	9.95e-18	1.43e-16	-17.0023	570
Ube2q1	1150.13	1.26874	0.149446	1e-17	1.43e-16	-17.0001	571
Kif20b	490.925	1.53907	0.181946	1.01e-17	1.45e-16	-16.9948	572
Capzb	1294.43	1.02118	0.120199	1.2e-17	1.71e-16	-16.9214	573
Mef2c	320.758	2.58507	0.309864	1.3e-17	1.85e-16	-16.8864	574
Dclre1a	256.691	1.35514	0.160488	1.31e-17	1.86e-16	-16.8834	575
Rspo3	59.8862	4.62384	0.558743	1.47e-17	2.09e-16	-16.8312	576
Ppp1ca	1840.18	1.60176	0.190471	1.48e-17	2.1e-16	-16.8285	577
Fhl2	68.501	4.40686	0.531558	1.62e-17	2.29e-16	-16.7909	578
Arhgef17	287.065	2.65277	0.319284	1.73e-17	2.44e-16	-16.7622	579
Zcchc14	934.225	1.46675	0.174609	1.79e-17	2.52e-16	-16.7477	580
Rxra	343.919	2.30981	0.277394	1.83e-17	2.58e-16	-16.7373	581
Col6a4	43.9928	8.0409	1.01423	1.97e-17	2.76e-16	-16.7055	582
Bmper	50.3377	7.38776	0.906895	2.1e-17	2.94e-16	-16.6778	583
Ubqln1	1119.44	1.04891	0.124523	2.13e-17	2.98e-16	-16.672	584
Adam15	872.431	1.25597	0.149608	2.27e-17	3.17e-16	-16.6449	585
Vps72	527.464	1.1648	0.138941	2.7e-17	3.76e-16	-16.5682	586
Sh2d3c	93.6426	2.43282	0.294505	2.83e-17	3.93e-16	-16.5489	587
Zfp503	35.4225	3.86358	0.471926	2.87e-17	3.98e-16	-16.5424	588
Loxl1	31.6458	5.95225	0.715094	3.16e-17	4.37e-16	-16.5004	589
Txnrd3	47.5936	3.31198	0.404651	3.57e-17	4.92e-16	-16.4471	590
Rnd3	419.357	2.91742	0.354971	3.66e-17	5.03e-16	-16.4363	591
Klc2	232.406	1.74251	0.210593	3.7e-17	5.08e-16	-16.4317	592
Slc22a29	26.0294	10.1996	2.89354	3.83e-17	5.25e-16	-16.4168	593
Dgkz	914.991	1.27895	0.153611	3.95e-17	5.42e-16	-16.403	594
Ercc3	300.672	1.33226	0.160234	4.06e-17	5.56e-16	-16.3911	595
Fam118b	156.479	1.58336	0.191107	4.17e-17	5.71e-16	-16.3796	596
Prkg2	792.34	2.03179	0.2463	4.21e-17	5.76e-16	-16.3755	597
Rai1	780.004	1.08478	0.13021	4.61e-17	6.28e-16	-16.3366	598
Pbp2	33.8744	8.37406	1.33868	5.66e-17	7.68e-16	-16.2474	599
Nfatc4	137.644	4.32592	0.53858	5.89e-17	7.99e-16	-16.2298	600
Stra6	85.5913	3.63226	0.446999	5.97e-17	8.09e-16	-16.2241	601
Pik3ca	1563.11	1.2636	0.152737	6.34e-17	8.56e-16	-16.1977	602
Ctxn1	411.036	1.44522	0.175267	6.65e-17	8.97e-16	-16.1774	603
Kif2a	616.121	1.3616	0.164989	6.74e-17	9.07e-16	-16.1715	604
Cct6a	2698.86	1.40025	0.169788	7.05e-17	9.48e-16	-16.1519	605
Cks1b	607.904	1.59472	0.194049	7.55e-17	1.01e-15	-16.1222	606
Nudt4	1783.54	1.80479	0.220245	7.75e-17	1.04e-15	-16.1107	607
Frrs1	466.207	2.22288	0.272911	8.41e-17	1.13e-15	-16.0751	608
Fsd1l	111.423	2.02079	0.248652	1.05e-16	1.4e-15	-15.9796	609
Smarcc1	2020.58	1.02979	0.12492	1.13e-16	1.5e-15	-15.9464	610
2410004B18Rik	131.521	1.50718	0.184674	1.16e-16	1.54e-15	-15.9355	611
Actl6a	679.895	1.23974	0.151225	1.21e-16	1.6e-15	-15.9174	612
Cald1	4445.98	1.81718	0.223593	1.35e-16	1.78e-15	-15.8712	613
Comt	497.13	1.15537	0.14113	1.41e-16	1.86e-15	-15.8522	614
Marcks	2815.39	1.49402	0.183342	1.46e-16	1.93e-15	-15.8359	615
Pdgfrl	36.4468	5.9798	0.746397	1.47e-16	1.94e-15	-15.8337	616
Mapk11	105.753	1.96101	0.242399	1.6e-16	2.11e-15	-15.7947	617
Add3	922.219	2.3819	0.295473	1.61e-16	2.12e-15	-15.7925	618
Dipk2a	254.764	1.50601	0.185744	1.96e-16	2.57e-15	-15.7069	619
Grin2d	34.8672	3.35874	0.421169	2.02e-16	2.64e-15	-15.695	620
Myl12b	1167.78	1.54076	0.190146	2.04e-16	2.67e-15	-15.6901	621
Ahnak2	766.728	1.51948	0.187725	2.19e-16	2.85e-15	-15.6602	622
Zfp30	69.8624	1.89432	0.235249	2.2e-16	2.86e-15	-15.658	623
Ssr3	5690.21	1.32396	0.163087	2.2e-16	2.86e-15	-15.6576	624
Ptprq	35.7293	8.29082	1.34571	2.2e-16	2.86e-15	-15.6576	625
Edil3	991.219	2.68416	0.335501	2.32e-16	3e-15	-15.6353	626
Macroh2a1	801.962	1.39259	0.171918	2.35e-16	3.05e-15	-15.6281	627
Tead2	806.168	2.02208	0.251595	2.43e-16	3.14e-15	-15.6152	628
St3gal1	228.592	2.83082	0.355174	2.67e-16	3.45e-15	-15.5736	629
Trim59	1097.93	1.93675	0.241308	2.83e-16	3.65e-15	-15.548	630
Plxna2	293.598	2.28773	0.286302	2.87e-16	3.69e-15	-15.5425	631
Pitrm1	1030.74	1.43136	0.177414	3e-16	3.85e-15	-15.5233	632
Frzb	78.2608	4.01265	0.508027	3.09e-16	3.97e-15	-15.5096	633
Strip1	610.178	1.24599	0.154236	3.16e-16	4.05e-15	-15.5002	634
Sulf1	68.4477	3.64827	0.459979	3.19e-16	4.08e-15	-15.4966	635
Gabre	30.476	6.55529	0.807213	3.33e-16	4.25e-15	-15.478	636
Wnt7b	605.347	2.42872	0.304881	3.44e-16	4.39e-15	-15.4635	637
Abhd5	223.842	1.39237	0.17302	3.48e-16	4.44e-15	-15.4581	638
Vash2	319.514	2.03744	0.25502	3.51e-16	4.47e-15	-15.4549	639
Vmn1r88	345.921	1.78345	0.222765	3.58e-16	4.56e-15	-15.4456	640
Ampd2	657.782	1.28462	0.159428	3.67e-16	4.67e-15	-15.4351	641
Zfp704	515.151	1.96559	0.24653	3.97e-16	5.04e-15	-15.401	642
Smarca2	573.62	1.21918	0.151364	4.05e-16	5.13e-15	-15.3926	643
Fam89b	249.342	2.12605	0.267064	4.09e-16	5.18e-15	-15.3883	644
Prdm15	154.377	2.22502	0.28001	4.21e-16	5.33e-15	-15.3756	645
Ubtd2	206.768	1.58066	0.197408	4.29e-16	5.43e-15	-15.3673	646
Tm4sf1	1326.98	2.19717	0.276338	4.37e-16	5.52e-15	-15.3597	647
Crmp1	457.136	1.30544	0.162858	5.08e-16	6.39e-15	-15.2938	648
Igfbp5	509.47	3.77368	0.479555	5.31e-16	6.66e-15	-15.2752	649
Tspan9	394.517	1.44239	0.180497	5.32e-16	6.67e-15	-15.2743	650
Pank1	106.411	2.98984	0.380392	5.36e-16	6.72e-15	-15.2712	651
Smad5	1402.3	1.72633	0.216849	5.57e-16	6.99e-15	-15.2538	652
Tcf7	150.127	2.40514	0.30493	6.21e-16	7.77e-15	-15.2067	653
Caml	233.489	1.44599	0.181591	6.62e-16	8.28e-15	-15.179	654
Chodl	55.1411	3.81809	0.48713	7.12e-16	8.87e-15	-15.1476	655
Cit	360.141	1.62431	0.205088	7.77e-16	9.66e-15	-15.1096	657
Glmp	584.666	3.58447	0.458434	7.83e-16	9.73e-15	-15.1062	658
Capza1	2438.68	1.26355	0.158864	8.81e-16	1.09e-14	-15.0549	659
Clk2	477.78	1.20857	0.15191	9.03e-16	1.12e-14	-15.0443	660
Slc39a8	130.033	2.09917	0.267378	9.53e-16	1.18e-14	-15.0209	661
Pdzd8	1085.14	1.54906	0.195974	1.01e-15	1.25e-14	-14.9964	662
Itga6	1283.27	1.20117	0.151222	1.03e-15	1.27e-14	-14.9875	663
Wdr3	787.169	1.16023	0.146062	1.03e-15	1.28e-14	-14.986	664
Atxn2	638.01	1.01184	0.127127	1.04e-15	1.28e-14	-14.9844	665
Zfp882	89.8439	2.78038	0.356449	1.12e-15	1.38e-14	-14.9493	666
Cacna1c	77.8238	3.52201	0.455773	1.15e-15	1.41e-14	-14.9394	667
Fbxl22	24.957	3.97682	0.511753	1.22e-15	1.5e-14	-14.9137	668
Rbbp8	454.646	1.43838	0.182423	1.26e-15	1.54e-14	-14.9009	669
Sema3f	91.7786	2.36967	0.304576	1.46e-15	1.79e-14	-14.8352	671
Hes1	327.895	2.45716	0.316295	1.58e-15	1.92e-14	-14.802	672
Colec12	164.669	3.24726	0.421313	1.64e-15	1.99e-14	-14.7864	673
Zfp36l2	2094.94	1.61513	0.20616	1.64e-15	2e-14	-14.785	674
Mtf2	399.917	1.28623	0.163481	1.66e-15	2.02e-14	-14.7803	675
Rpap2	197.024	1.56846	0.200388	1.75e-15	2.13e-14	-14.7564	676
Cnn3	5221.61	1.64472	0.210337	1.84e-15	2.23e-14	-14.7346	677
Cep55	330.586	1.51299	0.193164	1.84e-15	2.23e-14	-14.7345	678
Slc44a2	836.485	1.18927	0.151201	1.87e-15	2.26e-14	-14.7289	679
Kctd1	77.4361	2.39704	0.309225	1.9e-15	2.29e-14	-14.7223	680
Btbd7	1156.67	1.10332	0.140138	1.97e-15	2.37e-14	-14.7066	681
Parva	1207.58	1.15212	0.147087	2.53e-15	3.03e-14	-14.5973	683
Kif26a	88.4326	2.36497	0.307198	2.71e-15	3.24e-14	-14.5676	684
Jup	410.521	2.37078	0.30821	2.84e-15	3.4e-14	-14.5465	685
Gyg	368.05	1.5597	0.201392	3.51e-15	4.17e-14	-14.455	687
Wdr47	250.955	1.70437	0.220836	3.54e-15	4.21e-14	-14.4508	688
Ankrd10	583.955	1.12242	0.144092	3.64e-15	4.32e-14	-14.4392	689
Rbm4b	188.113	2.16625	0.282989	3.92e-15	4.64e-14	-14.4072	690
Chst14	244.67	1.26791	0.163559	4.32e-15	5.1e-14	-14.3647	691
Tmem65	606.817	1.40468	0.181661	4.39e-15	5.18e-14	-14.3574	692
Gatad1	1145.89	1.30474	0.168493	4.48e-15	5.28e-14	-14.3487	693
Pkia	301.505	1.23765	0.159995	4.92e-15	5.8e-14	-14.3078	694
Nr2f6	440.585	1.15765	0.149438	4.93e-15	5.8e-14	-14.3072	695
Kif11	773.191	1.19271	0.154006	5.02e-15	5.9e-14	-14.2996	696
Hoxc13	18.8952	9.6618	2.84703	5.09e-15	5.98e-14	-14.2935	697
Fibp	284.901	1.15385	0.149104	5.25e-15	6.15e-14	-14.2799	698
Cmip	471.94	1.07114	0.138286	5.45e-15	6.38e-14	-14.2636	699
Ccne2	160.039	2.22503	0.291765	5.65e-15	6.6e-14	-14.2481	700
Smyd5	231.253	1.84423	0.241196	6e-15	7e-14	-14.2218	702
Ptprn	436.721	2.12733	0.279037	6.1e-15	7.11e-14	-14.215	703
Aldh2	851.836	1.29874	0.168583	6.14e-15	7.16e-14	-14.2116	704
Fras1	33.7362	6.62208	0.8537	6.32e-15	7.36e-14	-14.1992	705
Dcn	72.8338	3.68772	0.492032	7.47e-15	8.64e-14	-14.1269	706
Dynap	24.9778	7.90172	1.35191	8.58e-15	9.9e-14	-14.0665	708
Sgk1	1140.2	1.3474	0.176068	8.67e-15	9.99e-14	-14.0622	709
Gask1b	311.6	4.19341	0.562303	8.84e-15	1.02e-13	-14.0538	710
Phf21a	591.072	1.21831	0.159201	9.75e-15	1.12e-13	-14.011	711
Zfp267	404.654	1.19782	0.156499	1e-14	1.15e-13	-13.9982	712
Man1a	295.528	2.80756	0.373765	1.04e-14	1.19e-13	-13.9828	713
Cdyl2	43.0533	2.68463	0.358801	1.16e-14	1.32e-13	-13.9359	714
Prdx1	3006.42	1.40238	0.18441	1.22e-14	1.39e-13	-13.912	715
Tsku	111.965	2.46408	0.330468	1.33e-14	1.51e-13	-13.8761	716
Glipr1	148.512	3.79625	0.509887	1.34e-14	1.52e-13	-13.8744	717
Anxa5	4278.09	1.38288	0.182057	1.44e-14	1.62e-13	-13.8427	718
Get1	214.213	2.29113	0.306277	1.53e-14	1.72e-13	-13.8165	719
Hs3st5	17.9463	9.56927	2.84292	1.71e-14	1.92e-13	-13.7681	721
Bcor	443.293	1.00274	0.131926	1.79e-14	2.01e-13	-13.7462	723
Notch3	432.872	2.83091	0.381166	1.96e-14	2.18e-13	-13.7086	724
Rilpl1	117.578	1.60596	0.213884	1.96e-14	2.18e-13	-13.7079	725
Neo1	1153.64	1.46701	0.194754	1.99e-14	2.22e-13	-13.7012	726
Gpx8	309.184	2.08492	0.278953	2.01e-14	2.24e-13	-13.6968	727
Adal	27.4284	3.73055	0.508154	2.14e-14	2.38e-13	-13.6699	728
Trp53i11	190.11	2.71706	0.366277	2.21e-14	2.46e-13	-13.6547	729
Gstp1	898.042	1.23857	0.1645	2.51e-14	2.78e-13	-13.6002	731
Srsf11	2216.28	1.1909	0.158234	2.73e-14	3.01e-13	-13.5642	733
Btbd11	53.4634	4.42748	0.627261	2.74e-14	3.01e-13	-13.5629	735
Rps6ka6	302.505	1.62975	0.218312	2.82e-14	3.1e-13	-13.5503	736
Dock11	283.305	3.11993	0.424953	3.05e-14	3.35e-13	-13.5163	737
Klhl23	150.759	3.08452	0.42024	3.05e-14	3.35e-13	-13.5153	738
Whrn	109.483	1.89588	0.256263	3.08e-14	3.38e-13	-13.5113	739
Cntnap4	48.6648	7.81205	1.045	3.24e-14	3.54e-13	-13.4901	740
Zfp942	319.828	1.30985	0.175099	3.32e-14	3.64e-13	-13.4782	742
Gstm5	361.338	1.4697	0.197186	3.58e-14	3.91e-13	-13.4463	743
Srd5a1	102.063	2.03368	0.275406	3.61e-14	3.95e-13	-13.4421	744
Tmem44	174.131	2.64073	0.360372	3.85e-14	4.2e-13	-13.4145	745
Ddb1	6885.72	1.01114	0.135402	3.95e-14	4.31e-13	-13.4029	746
Ank3	282.227	1.65381	0.22346	4.3e-14	4.67e-13	-13.3667	748
Phtf1	590.143	1.49906	0.201843	4.31e-14	4.68e-13	-13.3653	749
Emp2	161.456	3.06228	0.419569	4.4e-14	4.77e-13	-13.357	750
Mkx	41.4712	5.19496	0.736426	4.56e-14	4.94e-13	-13.3414	751
Nudt22	92.4057	1.7507	0.23729	4.57e-14	4.95e-13	-13.3405	752
Mylip	152.298	2.16755	0.295672	5.2e-14	5.62e-13	-13.2839	754
Chst2	360.454	3.75991	0.517695	5.52e-14	5.96e-13	-13.2579	755
Sf3b4	864.886	1.37048	0.185034	5.74e-14	6.19e-13	-13.241	756
Tgfb1	541.261	2.15474	0.294192	5.78e-14	6.22e-13	-13.2381	757
Olfr56	46.2936	3.03185	0.41641	5.86e-14	6.3e-13	-13.2324	758
Ak6	713.497	1.2402	0.167374	6.22e-14	6.68e-13	-13.2059	759
Syncrip	2520.87	1.10638	0.148898	6.31e-14	6.77e-13	-13.1999	760
Twist1	247.94	2.67204	0.367055	6.35e-14	6.8e-13	-13.1973	761
Trim16	39.7244	2.83651	0.392847	6.38e-14	6.83e-13	-13.1952	762
Phf21b	22.619	6.02284	0.810601	6.5e-14	6.94e-13	-13.187	763
Zfp984	226.91	1.92007	0.262081	6.56e-14	7e-13	-13.1832	764
Mtss1	329.767	2.10992	0.288757	6.56e-14	7e-13	-13.1829	765
Klhl42	379.732	2.08014	0.284586	6.64e-14	7.08e-13	-13.1782	766
Ak5	31.3548	3.56688	0.496675	7.44e-14	7.87e-13	-13.1285	768
Ell2	227.297	1.9174	0.26269	7.51e-14	7.94e-13	-13.1241	769
Foxs1	23.3999	5.25074	0.723638	8.61e-14	9.07e-13	-13.0651	770
Wasf2	1889.89	1.28231	0.174206	8.83e-14	9.28e-13	-13.0543	771
Prelp	204.728	4.10034	0.569824	8.85e-14	9.29e-13	-13.0529	772
Frmd6	754.364	1.44925	0.197662	9.3e-14	9.75e-13	-13.0317	773
Lrrc42	405.562	1.43033	0.195245	9.67e-14	1.01e-12	-13.0148	774
Peg12	23.7198	6.05321	0.825899	9.87e-14	1.03e-12	-13.0058	775
Tusc1	22.1131	3.66402	0.510957	9.87e-14	1.03e-12	-13.0056	776
Spr-ps1	15.0465	5.57083	0.785413	1.03e-13	1.07e-12	-12.9889	777
Dap3	650.37	1.18973	0.162003	1.06e-13	1.11e-12	-12.9729	778
Dab2ip	591.134	1.24725	0.170023	1.07e-13	1.12e-12	-12.97	779
Slc25a24	1050.69	1.39718	0.190943	1.08e-13	1.13e-12	-12.9658	780
Ccn5	34.4637	5.92281	0.829956	1.11e-13	1.16e-12	-12.955	781
Gfm1	674.36	1.31037	0.17913	1.18e-13	1.23e-12	-12.9289	782
Ripor1	339.089	1.17646	0.160554	1.19e-13	1.24e-12	-12.9252	783
Eda2r	27.0352	6.40299	0.865901	1.2e-13	1.25e-12	-12.9196	784
Rhobtb3	1079.89	1.27984	0.17503	1.22e-13	1.27e-12	-12.9124	785
Pkn2	1582.78	1.49899	0.205801	1.27e-13	1.31e-12	-12.8963	786
Igsf3	221.452	3.59262	0.502532	1.3e-13	1.35e-12	-12.8859	787
9430015G10Rik	213.043	1.62954	0.224869	1.44e-13	1.49e-12	-12.8419	789
Manba	438.422	1.14791	0.157168	1.49e-13	1.54e-12	-12.8271	790
Pthlh	24.196	5.34923	0.739574	1.55e-13	1.6e-12	-12.8083	791
Gas2l1	426.659	1.15077	0.157772	1.58e-13	1.63e-12	-12.8007	792
Btaf1	733.574	1.42461	0.196187	1.59e-13	1.64e-12	-12.7972	793
Dcbld2	539.732	1.32804	0.182713	1.61e-13	1.66e-12	-12.7928	794
S100a11	1539.18	2.13016	0.29639	1.64e-13	1.68e-12	-12.7857	795
Zfpm2	25.0605	5.17352	0.72303	1.69e-13	1.73e-12	-12.7726	796
Tmem8b	64.0062	2.488	0.350387	1.74e-13	1.78e-12	-12.76	797
Adamts12	221.64	2.30981	0.322974	1.79e-13	1.83e-12	-12.7483	798
Tmem50b	252.972	1.4856	0.205682	1.96e-13	1.99e-12	-12.7088	800
Lekr1	27.2957	3.97576	0.564014	2.2e-13	2.24e-12	-12.6573	801
Mtmr4	748.335	1.04327	0.143665	2.21e-13	2.25e-12	-12.6551	802
Mfhas1	262.135	2.72184	0.383549	2.22e-13	2.26e-12	-12.6533	803
Rpf1	339.985	1.07082	0.147675	2.31e-13	2.34e-12	-12.6368	804
Pard6g	211.315	2.82521	0.398522	2.33e-13	2.36e-12	-12.6324	805
Ctbp2	557.362	1.1481	0.158653	2.43e-13	2.47e-12	-12.6137	806
Pitpnc1	266.735	2.44913	0.345131	2.47e-13	2.5e-12	-12.6068	807
Homer3	408.357	1.48596	0.206768	2.55e-13	2.57e-12	-12.594	808
Dnlz	178.53	1.24154	0.172096	2.64e-13	2.67e-12	-12.5783	809
Parp16	126.732	1.51204	0.210884	2.66e-13	2.68e-12	-12.5753	810
Pcdhb17	191.023	2.7217	0.385123	2.7e-13	2.72e-12	-12.5683	811
Carnmt1	404.12	1.68406	0.235304	2.71e-13	2.73e-12	-12.5669	812
Ptges	111.025	3.38093	0.483275	2.74e-13	2.76e-12	-12.5622	813
Tmem45a	64.5284	4.63655	0.668282	2.9e-13	2.91e-12	-12.5379	814
Bace1	563.254	1.82446	0.255891	2.96e-13	2.97e-12	-12.5283	815
Pi15	50.8609	2.74797	0.39054	3.12e-13	3.13e-12	-12.5055	817
Col3a1	26577.2	1.7302	0.243331	3.18e-13	3.17e-12	-12.4981	818
Slc6a6	2874.17	1.26871	0.176309	3.19e-13	3.18e-12	-12.4959	819
Fam171a1	540.967	1.90931	0.268594	3.29e-13	3.28e-12	-12.4822	820
Pitpnm1	515.87	1.21646	0.169253	3.4e-13	3.38e-12	-12.4687	821
Hells	731.402	2.09933	0.29632	3.48e-13	3.46e-12	-12.4584	822
Papola	1643.3	1.33674	0.186539	3.5e-13	3.48e-12	-12.4555	823
Tbl1xr1	927.155	1.62304	0.227838	3.61e-13	3.59e-12	-12.4421	824
Efemp2	647.931	1.31679	0.184135	3.89e-13	3.87e-12	-12.4095	825
Angpt1	77.9802	3.96495	0.569378	3.96e-13	3.93e-12	-12.4019	826
Lamtor3	523.777	1.16653	0.162809	3.98e-13	3.94e-12	-12.4005	827
Marchf5	907.89	1.59836	0.224837	4.19e-13	4.14e-12	-12.3782	828
Nsd1	411.478	2.04298	0.28942	4.26e-13	4.21e-12	-12.3703	829
Rgl1	729.131	1.54561	0.217755	4.76e-13	4.7e-12	-12.3223	831
Il1rl1	39.2648	4.04951	0.581496	4.91e-13	4.83e-12	-12.3092	832
Lrrk1	815.845	1.43985	0.203126	5.52e-13	5.41e-12	-12.2582	834
Stn1	206.141	1.79809	0.255419	5.66e-13	5.54e-12	-12.2469	835
Gpr137b	157.986	2.29845	0.328845	5.77e-13	5.65e-12	-12.2386	836
Grk2	820.215	1.62583	0.230464	5.92e-13	5.78e-12	-12.2277	837
AW146154	82.4886	2.3927	0.343355	6.29e-13	6.14e-12	-12.2011	838
Nadk	860.791	1.10029	0.154805	6.61e-13	6.44e-12	-12.18	839
Slc25a47	50.7912	2.15101	0.308885	7.44e-13	7.24e-12	-12.1283	840
Gsta4	80.4331	1.98191	0.284556	7.77e-13	7.55e-12	-12.1097	841
Ift74	370.662	1.35936	0.192936	8.13e-13	7.9e-12	-12.0897	842
Sh2b3	520.387	1.35668	0.19266	8.28e-13	8.04e-12	-12.0818	843
Syt12	33.7052	3.24897	0.470695	8.48e-13	8.22e-12	-12.0717	844
Eps15	1259.53	1.23078	0.174629	8.93e-13	8.64e-12	-12.049	846
Cyp2b13	22.9603	4.33902	0.629066	9.31e-13	8.99e-12	-12.031	847
Msantd3	128.989	2.30713	0.333681	9.5e-13	9.16e-12	-12.0222	848
Slc14a1	86.3718	1.59791	0.228556	9.68e-13	9.32e-12	-12.0142	849
Rap2c	659.629	1.27093	0.180774	1.02e-12	9.83e-12	-11.9901	850
Hcfc1r1	83.818	3.28298	0.479018	1.03e-12	9.87e-12	-11.9878	851
Pdgfra	1159.85	1.16919	0.166389	1.11e-12	1.06e-11	-11.9547	853
Ppp1cc	1291.97	1.12016	0.159409	1.18e-12	1.12e-11	-11.9295	854
Spp1	3111.87	2.99312	0.436184	1.18e-12	1.13e-11	-11.9287	855
Fbxl7	43.7717	2.22449	0.322773	1.2e-12	1.14e-11	-11.9214	856
Ski	1236.07	1.42356	0.204372	1.36e-12	1.29e-11	-11.8669	857
Icmt	544.018	1.13562	0.162198	1.37e-12	1.3e-11	-11.8634	858
Ror1	34.7684	4.53597	0.67279	1.41e-12	1.34e-11	-11.8506	859
Fkbp5	609.394	1.48809	0.214195	1.43e-12	1.36e-11	-11.8432	860
Foxp1	943.11	1.12105	0.160221	1.46e-12	1.38e-11	-11.8366	861
Limd2	343.112	1.40355	0.201665	1.47e-12	1.39e-11	-11.834	862
Adamts17	169.331	2.79137	0.40992	1.49e-12	1.41e-11	-11.8265	863
Map3k14	138.129	1.78024	0.25817	1.5e-12	1.42e-11	-11.8236	864
Ngf	95.7213	3.5185	0.518971	1.52e-12	1.44e-11	-11.8174	865
Itgb5	1720.94	2.67995	0.391883	1.52e-12	1.44e-11	-11.817	866
Pde1c	20.043	4.7053	0.692166	1.54e-12	1.46e-11	-11.8128	867
Cisd2	533.532	1.17025	0.167777	1.57e-12	1.48e-11	-11.8053	868
Cpe	2688.16	1.34731	0.193904	1.65e-12	1.56e-11	-11.7815	869
Lpcat4	339.994	1.90939	0.277996	1.74e-12	1.64e-11	-11.7587	870
Cdkn2c	298.497	1.20038	0.172775	1.89e-12	1.77e-11	-11.7241	872
Bmf	281.589	1.43916	0.208286	1.94e-12	1.82e-11	-11.7111	873
Cbx2	210.152	1.61296	0.234202	1.95e-12	1.82e-11	-11.7105	874
Setdb1	915.263	1.24674	0.179778	2e-12	1.87e-11	-11.6997	875
Scx	32.9195	3.67988	0.553158	2.1e-12	1.97e-11	-11.6768	876
Eml1	132.131	2.86181	0.42303	2.18e-12	2.04e-11	-11.6606	877
Kmt5a	936.458	1.09163	0.157348	2.25e-12	2.1e-11	-11.6481	878
Kalrn	187.684	3.27999	0.487214	2.32e-12	2.16e-11	-11.6342	880
Resf1	1030.15	1.22799	0.177617	2.37e-12	2.2e-11	-11.6257	881
Tafa5	35.1542	2.29648	0.33883	2.56e-12	2.37e-11	-11.5918	883
Kcnn4	375.787	1.92572	0.282741	2.65e-12	2.45e-11	-11.5775	884
H1f2	204.838	1.79991	0.263982	2.67e-12	2.48e-11	-11.573	885
Nyap1	140.767	2.26239	0.333836	2.71e-12	2.51e-11	-11.5673	886
Rhod	118.311	1.5434	0.225726	2.8e-12	2.58e-11	-11.5536	887
Evl	507.88	1.28035	0.186117	2.8e-12	2.59e-11	-11.5528	888
Mtfr1	765.549	1.18574	0.172047	2.85e-12	2.64e-11	-11.5446	889
Gfra1	757.022	2.54127	0.376411	2.87e-12	2.65e-11	-11.5422	891
Trub1	140.195	1.40223	0.204912	3.05e-12	2.8e-11	-11.5159	893
Lmna	2276.47	1.60438	0.234906	3.06e-12	2.81e-11	-11.5146	894
Rnf113a2	53.4224	4.04419	0.606299	3.33e-12	3.05e-11	-11.4778	896
Med14	814.598	1.30127	0.19001	3.49e-12	3.19e-11	-11.4577	897
Adarb1	516.742	1.2035	0.175824	3.8e-12	3.47e-11	-11.4203	898
Atp6v1g1	955.315	1.18488	0.173133	4.01e-12	3.66e-11	-11.3967	899
Zc2hc1c	37.3817	2.34952	0.350457	4.04e-12	3.68e-11	-11.3939	900
Nab1	775.091	1.05465	0.153894	4.16e-12	3.79e-11	-11.3807	901
Gpam	305.341	1.21258	0.177617	4.31e-12	3.91e-11	-11.366	902
Pitpnb	653.265	1.15098	0.1685	4.45e-12	4.04e-11	-11.3521	903
Chml	163.138	1.48115	0.218656	4.76e-12	4.3e-11	-11.3228	905
B4galnt4	153.873	1.78591	0.266101	5.45e-12	4.91e-11	-11.2633	906
Sike1	500.015	1.37369	0.202952	5.54e-12	4.98e-11	-11.2567	907
Brf1	305.278	1.01017	0.148255	5.67e-12	5.1e-11	-11.246	908
Atp2a2	3262.19	1.13631	0.167217	5.95e-12	5.35e-11	-11.2251	909
Rrp12	297.103	1.00844	0.148185	6e-12	5.38e-11	-11.2219	910
Pacc1	225.563	1.01992	0.149888	6e-12	5.38e-11	-11.2218	911
Cilp	16.0927	9.33574	2.86938	6.06e-12	5.43e-11	-11.2175	912
Bhlhb9	382.001	1.01723	0.149621	6.25e-12	5.59e-11	-11.2042	913
Pakap	475.673	1.49531	0.222043	6.34e-12	5.67e-11	-11.1981	914
Ube2r2	1486.75	1.09505	0.161223	6.64e-12	5.93e-11	-11.1779	915
Ulk1	487.001	1.84773	0.276612	6.82e-12	6.08e-11	-11.166	916
Ints11	273.829	1.42428	0.211683	7.02e-12	6.25e-11	-11.1539	917
Dlg1	1031.43	1.06369	0.156933	7.08e-12	6.3e-11	-11.1501	918
Itprip	406.078	1.54272	0.230078	7.53e-12	6.69e-11	-11.1235	919
Itm2a	675.031	1.30093	0.1933	7.75e-12	6.88e-11	-11.1108	920
Plau	292.289	2.74267	0.416241	7.77e-12	6.89e-11	-11.1095	921
Il1r1	190.103	2.58128	0.39152	7.97e-12	7.07e-11	-11.0984	922
Mms19	590.106	1.16419	0.172691	8.2e-12	7.25e-11	-11.086	923
Synpo	1622.32	1.39189	0.207581	8.48e-12	7.48e-11	-11.0717	924
Abcb10	250.531	1.04939	0.155447	8.55e-12	7.54e-11	-11.0682	926
Erc2	37.4711	3.64194	0.580133	8.89e-12	7.82e-11	-11.0512	927
Sass6	252.018	1.70099	0.255551	9.24e-12	8.11e-11	-11.0345	929
Exosc1	205.347	1.12505	0.167425	9.66e-12	8.46e-11	-11.0148	932
Kif1c	1422.06	1.1273	0.16774	9.87e-12	8.63e-11	-11.0056	933
Slc9a5	140.762	1.41334	0.211648	9.89e-12	8.64e-11	-11.005	934
Fignl2	26.3537	4.45767	0.687182	1e-11	8.76e-11	-10.9982	935
Cd1d1	187.833	2.36357	0.360563	1.03e-11	8.95e-11	-10.9887	936
Lrp2	80.8485	3.77179	0.584381	1.05e-11	9.13e-11	-10.9796	937
Etv1	879.187	1.51001	0.226767	1.05e-11	9.17e-11	-10.9774	938
Zbtb7b	428.225	1.26278	0.188799	1.06e-11	9.2e-11	-10.9755	939
Pcnx4	335.286	1.20988	0.180714	1.08e-11	9.41e-11	-10.9656	940
Lmo1	26.3234	4.91573	0.754467	1.14e-11	9.87e-11	-10.9437	942
Trip10	424.641	1.24576	0.186612	1.16e-11	1.01e-10	-10.9339	943
Cct3	3050.06	1.11783	0.166896	1.2e-11	1.04e-10	-10.9211	944
Plxdc1	69.5516	3.87572	0.597408	1.23e-11	1.06e-10	-10.9106	945
Agl	616.747	1.37785	0.207188	1.25e-11	1.08e-10	-10.9029	946
Ankrd13b	436.994	1.07909	0.161448	1.32e-11	1.14e-10	-10.8799	947
Cdh13	108.563	3.03666	0.468746	1.38e-11	1.19e-10	-10.8596	949
Dram2	370.913	1.10284	0.165504	1.45e-11	1.24e-10	-10.8401	950
Erp29	585.825	1.21669	0.183163	1.54e-11	1.31e-10	-10.8131	953
Hmces	177.149	1.1198	0.168485	1.62e-11	1.38e-10	-10.7902	955
Rad9a	280.105	1.40455	0.212697	1.66e-11	1.42e-10	-10.7792	957
Skil	1480.96	1.5362	0.23338	1.7e-11	1.45e-10	-10.7686	958
S100a10	1618.45	1.84736	0.282113	1.74e-11	1.48e-10	-10.7583	959
Arid1a	1580.17	1.11082	0.167399	1.8e-11	1.53e-10	-10.7452	960
Arntl	258.195	1.60174	0.244119	1.87e-11	1.58e-10	-10.7288	961
Gpbar1	12.4706	8.91365	2.81268	1.93e-11	1.63e-10	-10.714	962
Abca8a	20.5152	5.46308	0.847505	1.96e-11	1.66e-10	-10.7076	963
Tpd52	1030.53	1.0184	0.1536	2.02e-11	1.71e-10	-10.6941	964
Fosl1	230.471	1.91265	0.293969	2.1e-11	1.78e-10	-10.6769	965
Gm15542	297.424	1.34419	0.204595	2.16e-11	1.83e-10	-10.6646	966
Tmprss11b	18.539	4.52824	0.704733	2.34e-11	1.97e-10	-10.6311	967
Cacul1	1121.57	1.28988	0.196436	2.42e-11	2.03e-10	-10.6164	968
Esr1	170.068	2.24687	0.348515	2.43e-11	2.05e-10	-10.614	969
Ankrd13c	846.929	1.06042	0.160772	2.44e-11	2.05e-10	-10.6128	970
Denr	492.25	1.12444	0.171145	2.47e-11	2.07e-10	-10.6082	971
Lin28b	19.8486	5.74545	0.889956	2.52e-11	2.12e-10	-10.5982	972
Kcnh1	18.6717	4.58021	0.718408	2.54e-11	2.13e-10	-10.5959	973
Cxxc5	435.915	1.1727	0.17856	2.64e-11	2.21e-10	-10.579	974
Fam20a	30.2553	3.06499	0.478664	2.67e-11	2.23e-10	-10.5739	975
Camsap1	619.27	1.36097	0.208263	2.69e-11	2.25e-10	-10.5697	976
Aadat	14.1664	6.96013	1.37577	2.81e-11	2.34e-10	-10.5509	977
Sp6	17.5146	5.05063	0.781015	2.82e-11	2.35e-10	-10.5497	978
Tgfbr1	1489.62	1.0706	0.162962	2.91e-11	2.42e-10	-10.5357	979
Itga1	1460.76	2.54876	0.398312	3.03e-11	2.51e-10	-10.5192	981
Xpnpep1	661.376	1.03132	0.157147	3.12e-11	2.58e-10	-10.5065	982
Fnbp1	794.654	1.23479	0.189217	3.31e-11	2.74e-10	-10.4799	983
Rnf225	39.5147	2.16814	0.338832	3.55e-11	2.93e-10	-10.4502	984
Rpp30	189.99	1.07486	0.164517	3.61e-11	2.98e-10	-10.4426	985
Casp3	587.54	1.62708	0.252074	3.76e-11	3.1e-10	-10.4247	986
C1qtnf12	93.5723	2.65754	0.419837	3.77e-11	3.11e-10	-10.4234	987
AI467606	50.8702	2.52755	0.398429	3.91e-11	3.22e-10	-10.4077	988
Casp8	423.316	1.16777	0.179396	3.94e-11	3.24e-10	-10.4049	989
Ankrd35	16.6679	4.89385	0.769789	4.05e-11	3.32e-10	-10.393	990
Sfn	29.9687	2.71838	0.429679	4.06e-11	3.33e-10	-10.3911	991
Smc6	962.915	1.39677	0.216104	4.36e-11	3.57e-10	-10.3605	992
Tceal8	454.447	1.03221	0.158532	4.4e-11	3.61e-10	-10.3561	993
H4c9	17.2029	4.22383	0.670826	4.49e-11	3.67e-10	-10.3477	994
Dvl3	665.465	1.06949	0.164588	4.62e-11	3.78e-10	-10.3351	996
Pgrmc1	779.778	1.33766	0.207058	4.67e-11	3.82e-10	-10.3304	997
A3galt2	20.2155	3.33414	0.53076	4.87e-11	3.97e-10	-10.3129	998
Plekhf1	99.4574	1.90753	0.299513	4.92e-11	4e-10	-10.3084	999
Tmem144	53.2693	4.77756	0.788879	4.98e-11	4.05e-10	-10.3029	1000
Anapc7	343.915	1.03759	0.160163	5.28e-11	4.29e-10	-10.2772	1001
Inf2	717.845	1.02532	0.158101	5.29e-11	4.29e-10	-10.2764	1002
Jade3	179.377	1.28828	0.199929	5.36e-11	4.34e-10	-10.2712	1003
Morc3	393.518	1.4121	0.220215	5.8e-11	4.69e-10	-10.2368	1004
Ndufv1	543.474	1.0643	0.164681	5.88e-11	4.75e-10	-10.2307	1006
Txndc15	262.711	1.59512	0.24986	6.04e-11	4.87e-10	-10.219	1007
Anp32e	1565.67	1.2002	0.186538	6.3e-11	5.07e-10	-10.2004	1008
Cd59b	33.1143	2.84236	0.455518	6.51e-11	5.24e-10	-10.1861	1009
Car15	25.2631	2.92268	0.47149	6.67e-11	5.35e-10	-10.1758	1010
Ifngr2	392.104	1.41269	0.221012	6.7e-11	5.38e-10	-10.1736	1011
Dop1b	170.02	1.73228	0.273329	7.09e-11	5.67e-10	-10.1493	1012
Robo2	267.8	7.22737	1.24352	7.23e-11	5.77e-10	-10.1409	1013
Prcc	593.894	1.31064	0.204905	7.3e-11	5.83e-10	-10.1365	1014
Map1lc3b	955.551	1.14814	0.179028	7.58e-11	6.04e-10	-10.1205	1015
Lpar1	54.0254	3.14949	0.515217	7.7e-11	6.14e-10	-10.1132	1016
Mgst1	164.521	2.36848	0.378243	7.84e-11	6.23e-10	-10.1059	1018
Thra	794.174	1.186	0.185266	7.89e-11	6.28e-10	-10.1028	1019
Arhgef40	859.037	1.05497	0.164342	7.93e-11	6.3e-10	-10.101	1020
Fmnl1	222.06	2.28115	0.364474	8.83e-11	7e-10	-10.054	1023
Eif5	3804.96	1.19292	0.186845	8.87e-11	7.03e-10	-10.0519	1025
Pcdhb5	42.4793	3.24859	0.526631	8.94e-11	7.08e-10	-10.0487	1026
Dzip1l	283.877	1.48101	0.234004	9.37e-11	7.41e-10	-10.0284	1027
Kifap3	638.115	1.10583	0.17333	9.81e-11	7.75e-10	-10.0082	1028
Marveld1	460.292	1.65067	0.261977	9.94e-11	7.85e-10	-10.0025	1029
Enc1	1665.92	1.56886	0.248674	1.01e-10	7.99e-10	-9.99451	1030
Msrb2	29.261	3.14422	0.513024	1.2e-10	9.42e-10	-9.92104	1031
Dact2	15.8133	4.44631	0.721283	1.28e-10	1.01e-09	-9.89232	1032
Zfp456	19.5205	4.68472	0.759287	1.28e-10	1.01e-09	-9.89159	1033
Apbb2	883.374	1.91564	0.307656	1.3e-10	1.02e-09	-9.8844	1034
Pheta1	113.998	1.70103	0.272537	1.32e-10	1.04e-09	-9.87853	1035
Gmds	129.874	1.14918	0.181886	1.36e-10	1.06e-09	-9.86795	1038
Megf10	1398.97	1.45536	0.231944	1.41e-10	1.1e-09	-9.85199	1039
Zdhhc18	248.886	1.55302	0.248575	1.46e-10	1.14e-09	-9.83487	1040
Ppid	1185.65	1.6117	0.2581	1.5e-10	1.17e-09	-9.8233	1041
Ttll7	127.084	2.62997	0.430243	1.56e-10	1.22e-09	-9.80641	1042
Ankrd44	593.018	1.53907	0.246526	1.57e-10	1.22e-09	-9.80439	1043
Rp2	406.731	2.01625	0.325889	1.61e-10	1.25e-09	-9.79409	1044
Cluap1	112.36	1.40522	0.224783	1.65e-10	1.28e-09	-9.7831	1045
Fgf1	174.113	3.04704	0.499519	1.66e-10	1.29e-09	-9.77933	1046
Fam111a	683.654	2.12028	0.343882	1.71e-10	1.33e-09	-9.7661	1048
Trpa1	13.4542	8.99946	2.86246	1.72e-10	1.33e-09	-9.76474	1049
Trib2	831.433	1.56896	0.2519	1.74e-10	1.35e-09	-9.75981	1050
Gpr161	383.235	1.67876	0.270792	1.82e-10	1.4e-09	-9.74105	1052
Ldlrad4	161.568	1.40599	0.225614	1.83e-10	1.41e-09	-9.73681	1053
Rhoc	1502.53	1.09811	0.174855	1.91e-10	1.47e-09	-9.71841	1054
Fam126a	549.572	1.22399	0.195725	1.96e-10	1.51e-09	-9.70792	1055
Plekho2	301.515	1.5924	0.256978	2.05e-10	1.57e-09	-9.68919	1056
Il6ra	309.556	1.47866	0.238186	2.08e-10	1.6e-09	-9.68098	1058
Gata4	29.9082	2.36083	0.387686	2.13e-10	1.63e-09	-9.67189	1059
Ier5	335.663	1.4394	0.231903	2.17e-10	1.67e-09	-9.66282	1060
Ntan1	293.599	1.20845	0.193667	2.18e-10	1.67e-09	-9.66178	1061
4632415L05Rik	351.935	1.58896	0.257282	2.25e-10	1.72e-09	-9.64695	1062
CAAA01118383.1	103.823	1.37437	0.221643	2.31e-10	1.77e-09	-9.63613	1063
Ada	35.7047	3.41495	0.56544	2.44e-10	1.86e-09	-9.61235	1064
Casp6	365.238	1.15889	0.186138	2.5e-10	1.9e-09	-9.60199	1066
9130008F23Rik	17.8168	6.06425	0.981261	2.59e-10	1.96e-09	-9.58724	1067
Klhdc2	891.268	1.23278	0.198476	2.59e-10	1.97e-09	-9.58656	1068
Lrch2	258.603	4.95958	0.828641	2.65e-10	2.01e-09	-9.57657	1069
Rtn4rl1	246.419	5.47559	0.914146	2.71e-10	2.06e-09	-9.56636	1070
Pgbd5	42.212	3.30566	0.55265	2.76e-10	2.09e-09	-9.55864	1071
Gp1bb	18.0465	4.4523	0.743835	2.89e-10	2.18e-09	-9.53935	1072
Adcy6	853.896	1.14484	0.184575	2.95e-10	2.23e-09	-9.52958	1073
4930523C07Rik	133.55	3.05422	0.510568	3.04e-10	2.3e-09	-9.51658	1075
Cenpi	196.194	1.35923	0.220658	3.06e-10	2.31e-09	-9.51395	1076
Olfr1388	33.4769	2.21037	0.365924	3.07e-10	2.31e-09	-9.51266	1077
Pdf	71.6712	1.94843	0.320392	3.1e-10	2.34e-09	-9.50795	1078
Naxe	341.554	1.00252	0.161504	3.26e-10	2.45e-09	-9.48719	1079
Unc119	138.766	1.27265	0.206256	3.28e-10	2.46e-09	-9.48464	1080
Nap1l2	15.8482	4.41277	0.738454	3.42e-10	2.56e-09	-9.46602	1081
Ttc39b	534.211	1.27775	0.207853	3.67e-10	2.74e-09	-9.43548	1083
Bcl9l	836.078	1.58039	0.259179	3.87e-10	2.88e-09	-9.41226	1086
Tacc2	225.99	1.31141	0.213989	3.9e-10	2.9e-09	-9.40867	1087
Csk	1195.92	1.18809	0.193153	3.96e-10	2.95e-09	-9.40193	1088
Schip1	464.534	1.07667	0.174607	3.97e-10	2.95e-09	-9.40119	1089
1810055G02Rik	345.939	1.12348	0.1826	4.04e-10	3e-09	-9.39395	1090
Pcdha1	9.93787	8.50765	2.78788	4.08e-10	3.03e-09	-9.38956	1091
Trim46	131.266	2.62219	0.438856	4.17e-10	3.09e-09	-9.3798	1092
Svil	594.446	1.52541	0.250558	4.29e-10	3.18e-09	-9.36796	1093
Ago1	984.663	1.27402	0.208274	4.51e-10	3.34e-09	-9.34572	1094
Tspan17	64.5215	3.8554	0.664543	4.59e-10	3.39e-09	-9.33855	1095
Lrrc17	64.6973	2.25738	0.377797	4.7e-10	3.48e-09	-9.32767	1096
Pla2g4a	153.375	2.58516	0.433796	5.03e-10	3.71e-09	-9.29851	1097
Tln2	338.397	1.6905	0.28049	5.3e-10	3.9e-09	-9.27553	1098
Kcnf1	17.9647	3.9742	0.678582	5.58e-10	4.11e-09	-9.25332	1099
Golim4	1370.28	1.04274	0.170438	5.6e-10	4.12e-09	-9.25182	1100
Fbxl19	439.829	1.1041	0.180854	5.67e-10	4.16e-09	-9.24639	1101
Ap3s1	559.269	1.14895	0.188374	5.68e-10	4.17e-09	-9.24535	1102
H2az1	2627.63	1.36284	0.224781	5.8e-10	4.25e-09	-9.23665	1103
Pola2	477.263	1.60776	0.267185	6.19e-10	4.53e-09	-9.2084	1104
Mmp10	15.1305	4.34394	0.739958	6.69e-10	4.88e-09	-9.17467	1106
Coro1b	1060.91	1.17972	0.194533	6.84e-10	4.99e-09	-9.16509	1107
Sema3a	389.685	4.72313	0.810341	6.96e-10	5.07e-09	-9.15708	1108
Tmem95	15.3708	5.77878	0.955626	6.98e-10	5.08e-09	-9.15613	1109
Pi4k2a	630.104	1.16143	0.191675	7.19e-10	5.23e-09	-9.14304	1110
Pclaf	725.314	1.30996	0.217078	7.34e-10	5.33e-09	-9.13439	1111
AC109138.2	246.87	1.51707	0.252934	7.37e-10	5.35e-09	-9.13254	1112
Bmp1	1239.89	1.2576	0.208411	7.66e-10	5.55e-09	-9.11562	1114
Crot	402.116	1.08861	0.179773	7.74e-10	5.61e-09	-9.11129	1115
Znhit6	270.717	1.15726	0.191549	7.91e-10	5.73e-09	-9.10156	1116
Fgd1	447.682	1.45762	0.243072	7.98e-10	5.78e-09	-9.09782	1117
Zmat3	610.24	1.10572	0.182887	8.1e-10	5.86e-09	-9.09155	1118
Fst	18.894	5.00353	0.858126	8.18e-10	5.9e-09	-9.08718	1120
Ctsk	19.2266	2.63233	0.450099	8.72e-10	6.27e-09	-9.05933	1121
Serf1	128.196	1.42637	0.238504	8.76e-10	6.3e-09	-9.05751	1122
Hlx	68.2395	1.65012	0.277218	8.83e-10	6.34e-09	-9.05389	1123
Zfyve9	360.983	1.20935	0.200881	8.89e-10	6.38e-09	-9.05124	1124
Col4a3bp	751.554	1.06244	0.176157	9.36e-10	6.71e-09	-9.02871	1126
Cdc25a	330.585	1.09492	0.181739	9.46e-10	6.78e-09	-9.02396	1127
Zfp995	43.0196	2.63975	0.459026	9.7e-10	6.94e-09	-9.01308	1128
Tcf7l1	212.468	1.64905	0.278023	9.96e-10	7.13e-09	-9.00169	1129
Ptpn23	655.684	1.1701	0.194955	1.02e-09	7.27e-09	-8.99259	1130
Map7d1	721.565	1.01317	0.168431	1.08e-09	7.72e-09	-8.96507	1133
Gm45551	233.376	1.32545	0.222225	1.09e-09	7.74e-09	-8.96364	1134
Postn	4382.58	3.87967	0.671461	1.09e-09	7.78e-09	-8.96157	1135
Haspin	90.002	1.33475	0.224	1.12e-09	7.98e-09	-8.94988	1136
Hmgn1	1491.82	1.71795	0.291171	1.16e-09	8.26e-09	-8.93471	1138
Sh3rf3	14.317	4.08895	0.710193	1.16e-09	8.26e-09	-8.9347	1139
Lpin1	179.644	1.12984	0.188819	1.18e-09	8.41e-09	-8.92635	1140
Noc3l	401.213	1.31785	0.221372	1.19e-09	8.41e-09	-8.92625	1141
Ccdc62	50.6971	1.73179	0.294968	1.2e-09	8.51e-09	-8.92045	1142
Ostc	826.106	1.05222	0.17574	1.24e-09	8.79e-09	-8.90588	1144
Tiam2	301.342	1.60343	0.271716	1.26e-09	8.91e-09	-8.89945	1145
Pkp1	12.2117	6.55365	1.414	1.27e-09	9.01e-09	-8.89476	1146
Cntln	125.646	3.81916	0.665961	1.3e-09	9.2e-09	-8.88454	1147
Doc2g	28.1865	2.42935	0.420722	1.31e-09	9.26e-09	-8.88138	1148
Gdpd1	365.391	1.39806	0.23631	1.37e-09	9.66e-09	-8.86234	1150
Mbnl3	52.3453	3.51409	0.630026	1.38e-09	9.7e-09	-8.86006	1151
Smad7	310.378	1.71019	0.29158	1.41e-09	9.93e-09	-8.84954	1153
Zfp148	965.547	1.05484	0.177459	1.6e-09	1.12e-08	-8.79491	1156
Chchd6	22.978	2.82083	0.491728	1.64e-09	1.15e-08	-8.7854	1157
Chaf1b	183.711	1.68768	0.289273	1.73e-09	1.21e-08	-8.76082	1159
Ypel1	96.416	1.8592	0.320364	1.76e-09	1.23e-08	-8.75447	1160
Zfp429	25.9674	2.80298	0.494757	1.81e-09	1.26e-08	-8.7429	1162
Trappc3	278.727	1.0446	0.176306	1.81e-09	1.26e-08	-8.74253	1163
Tnc	491.733	3.02805	0.529894	1.81e-09	1.27e-08	-8.74126	1164
Ehbp1l1	332.598	2.60795	0.455609	1.92e-09	1.34e-08	-8.71613	1165
Gm29695	8.88055	8.29747	2.77929	2.05e-09	1.42e-08	-8.68869	1169
Ndp	12.9406	4.51995	0.792528	2.13e-09	1.48e-08	-8.67081	1171
Cop1	685.668	1.03604	0.175763	2.2e-09	1.52e-08	-8.65808	1173
Aifm1	255.895	1.51177	0.260277	2.36e-09	1.63e-08	-8.62769	1177
Nphp4	27.485	2.18891	0.386957	2.71e-09	1.86e-08	-8.56677	1179
Islr	30.4791	2.92396	0.519067	2.84e-09	1.94e-08	-8.54685	1183
Selenof	2954.14	1.24046	0.213236	2.88e-09	1.96e-08	-8.54118	1184
Zfp810	81.3966	2.02255	0.355566	2.96e-09	2.02e-08	-8.52842	1185
Dcun1d1	859.216	1.50073	0.259971	2.96e-09	2.02e-08	-8.52807	1186
Gem	28.4126	2.91692	0.520947	3.22e-09	2.19e-08	-8.49259	1189
Clcc1	414.167	1.09145	0.187495	3.22e-09	2.19e-08	-8.4921	1190
Ucn2	14.6086	4.92703	0.877205	3.23e-09	2.19e-08	-8.49085	1191
Mdga1	65.3133	4.48076	0.84692	3.27e-09	2.22e-08	-8.48598	1192
Rbmx	539.157	1.09367	0.187926	3.3e-09	2.23e-08	-8.48212	1194
Cgas	160.307	1.6081	0.280565	3.42e-09	2.31e-08	-8.46601	1195
Oaf	251.73	2.22847	0.394649	3.54e-09	2.4e-08	-8.45042	1196
Sik1	210.132	1.71155	0.300725	3.72e-09	2.51e-08	-8.42918	1198
Lipa	615.212	1.54018	0.268838	3.73e-09	2.52e-08	-8.42836	1199
Wfs1	114.724	1.2166	0.210846	3.78e-09	2.55e-08	-8.42304	1200
Fndc3b	2259.32	1.22707	0.213454	4.29e-09	2.88e-08	-8.36796	1204
Omd	25.3221	4.33891	0.792211	4.32e-09	2.91e-08	-8.36407	1205
Tnfsf12	88.6202	1.49259	0.261893	4.51e-09	3.02e-08	-8.34601	1207
Bcas2	737.569	1.23579	0.215416	4.72e-09	3.16e-08	-8.32591	1210
Tspan8	20.5	3.42393	0.627174	5.13e-09	3.42e-08	-8.28995	1211
Dennd5b	133.23	2.08249	0.372415	5.16e-09	3.45e-08	-8.28713	1212
Fam83b	13.5559	6.01757	1.13266	5.49e-09	3.65e-08	-8.26067	1215
Thap4	209.824	1.51093	0.267306	5.76e-09	3.83e-08	-8.23946	1216
Ndc1	613.73	1.07261	0.187234	5.76e-09	3.83e-08	-8.23945	1217
Tspan11	20.3088	4.31342	0.787427	5.83e-09	3.87e-08	-8.23412	1218
Rarb	15.5784	4.46056	0.826819	6.47e-09	4.28e-08	-8.1889	1220
Tns1	689.358	1.72751	0.308095	6.51e-09	4.3e-08	-8.18668	1221
Snapc3	131.307	1.38757	0.245423	6.6e-09	4.36e-08	-8.18059	1222
Vax2	60.7845	1.99952	0.359691	6.71e-09	4.43e-08	-8.17302	1223
Gm45716	21.5756	2.99529	0.548105	6.88e-09	4.53e-08	-8.16239	1224
Tgfbr3	62.374	1.74056	0.31152	7.05e-09	4.64e-08	-8.15177	1225
Acadm	359.938	1.11371	0.196021	7.18e-09	4.72e-08	-8.14357	1227
Ptgr2	130.271	3.11136	0.57059	7.23e-09	4.74e-08	-8.14111	1229
Chrna1	17.9606	3.27565	0.604109	7.97e-09	5.21e-08	-8.09851	1232
Gskip	201.046	1.10517	0.195218	8.12e-09	5.3e-08	-8.09054	1233
Drap1	626.452	1.03125	0.182545	9.53e-09	6.19e-08	-8.02087	1236
Smc4	2273.29	1.17393	0.208657	9.61e-09	6.24e-08	-8.01718	1237
Zdhhc16	377.351	1.42632	0.255956	9.97e-09	6.46e-08	-8.00116	1238
Slc16a1	837.254	1.43911	0.258121	1e-08	6.48e-08	-7.99987	1239
Irx2	143.362	1.50198	0.270888	1.04e-08	6.72e-08	-7.9833	1240
Hectd2	80.9037	1.54525	0.279652	1.1e-08	7.11e-08	-7.95752	1243
Pias3	392.006	1.5038	0.271506	1.14e-08	7.33e-08	-7.9437	1244
Arnt2	122.847	2.59213	0.47972	1.15e-08	7.42e-08	-7.93828	1245
Thap12	1224.54	1.04287	0.18637	1.29e-08	8.26e-08	-7.89079	1247
Plcxd2	86.1549	1.27124	0.229138	1.3e-08	8.32e-08	-7.88753	1248
Smarcd3	102.876	2.21972	0.410096	1.3e-08	8.34e-08	-7.88584	1249
Crybb3	10.3815	5.90732	1.14221	1.32e-08	8.44e-08	-7.88095	1250
Gper1	82.3555	2.40993	0.451305	1.34e-08	8.58e-08	-7.87304	1252
Rasl11b	184.134	1.23819	0.22327	1.39e-08	8.87e-08	-7.85765	1254
Nrp1	644.381	1.43734	0.260756	1.44e-08	9.19e-08	-7.842	1255
Faf1	536.792	1.13482	0.204106	1.44e-08	9.21e-08	-7.84074	1256
Ddx20	413.227	1.29573	0.23448	1.51e-08	9.58e-08	-7.82221	1257
Mrps21	278.997	1.46424	0.266487	1.54e-08	9.81e-08	-7.81141	1258
Lrig2	432.699	1.22421	0.221371	1.56e-08	9.88e-08	-7.80785	1260
Sh2d4b	16.0748	4.01112	0.769205	1.62e-08	1.02e-07	-7.79126	1261
Zxdc	340.785	1.02267	0.184048	1.64e-08	1.04e-07	-7.78558	1262
Btc	13.0689	4.27991	0.818599	1.66e-08	1.05e-07	-7.78088	1263
Zfp697	101.024	1.65114	0.302882	1.67e-08	1.05e-07	-7.77816	1264
Galc	117.375	1.42512	0.260905	1.8e-08	1.14e-07	-7.74365	1267
Vasn	382.351	1.76741	0.326246	1.81e-08	1.14e-07	-7.7429	1268
Ifitm10	18.4682	2.84815	0.538888	1.81e-08	1.14e-07	-7.74255	1269
Glmn	170.806	1.29308	0.235945	1.88e-08	1.18e-07	-7.72681	1270
Casd1	500.791	1.41728	0.259497	1.94e-08	1.22e-07	-7.71228	1271
Zc2hc1a	318.926	1.40739	0.258272	2e-08	1.26e-07	-7.69904	1272
Wdr63	8.74208	5.3814	1.01208	2.07e-08	1.3e-07	-7.68409	1273
Ptpn9	937.11	1.11876	0.20403	2.28e-08	1.42e-07	-7.64299	1274
Areg	10.8707	5.70445	1.13037	2.36e-08	1.47e-07	-7.6266	1276
Rrm2	607.885	1.82591	0.340613	2.42e-08	1.5e-07	-7.61637	1279
Plcg1	1162.83	1.02289	0.186464	2.44e-08	1.51e-07	-7.6123	1281
Isl2	20.711	2.67355	0.508935	2.49e-08	1.54e-07	-7.60443	1283
9130019O22Rik	38.4193	3.26592	0.629478	2.52e-08	1.56e-07	-7.59866	1284
D1Ertd622e	233.638	1.0403	0.190178	2.53e-08	1.57e-07	-7.59612	1286
Aldh3a1	11.4974	5.79381	1.15002	2.58e-08	1.6e-07	-7.58772	1287
Hoxc4	32.1891	2.36249	0.449084	2.68e-08	1.65e-07	-7.57124	1291
Pla2g7	1218.17	2.32748	0.440905	2.76e-08	1.7e-07	-7.55905	1292
Camk2n1	950.413	1.90339	0.358563	3.04e-08	1.86e-07	-7.51765	1293
Gclm	434.337	1.16326	0.21459	3.06e-08	1.88e-07	-7.51407	1294
Sclt1	212.076	1.08054	0.19891	3.08e-08	1.89e-07	-7.51137	1295
Ctso	202.114	1.31804	0.244645	3.14e-08	1.92e-07	-7.50265	1296
Tln1	2840.15	1.01212	0.185942	3.19e-08	1.95e-07	-7.49557	1298
Pdlim2	182.462	2.04499	0.387622	3.24e-08	1.98e-07	-7.48948	1299
Man2a1	744.592	1.2007	0.222449	3.4e-08	2.07e-07	-7.46796	1302
Chek1	212.79	1.13686	0.210186	3.42e-08	2.08e-07	-7.46586	1303
Cyb5d1	136.519	1.08184	0.199862	3.45e-08	2.1e-07	-7.46211	1304
Rab43	423.803	1.08361	0.200305	3.54e-08	2.15e-07	-7.45072	1305
Dnah10	30.3488	3.53252	0.70763	3.58e-08	2.18e-07	-7.44595	1306
Klra17	12.5077	5.39854	1.02091	3.6e-08	2.18e-07	-7.44428	1307
Dvl1	677.938	1.00272	0.185124	3.67e-08	2.23e-07	-7.43562	1308
Mxi1	625.151	1.01481	0.187435	3.67e-08	2.23e-07	-7.43508	1309
Rab7b	105.829	1.92141	0.365603	3.74e-08	2.27e-07	-7.42715	1310
Mterf3	273.609	1.0504	0.194541	3.8e-08	2.3e-07	-7.42052	1311
Xylb	94.9899	1.79832	0.341264	3.83e-08	2.32e-07	-7.41694	1312
Itga7	161.184	1.781	0.337564	3.84e-08	2.32e-07	-7.41541	1313
Arhgap44	37.9309	2.25094	0.43314	3.86e-08	2.33e-07	-7.41376	1314
Smndc1	625.082	1.18868	0.221088	3.87e-08	2.34e-07	-7.41218	1315
Fam43a	72.7543	2.25803	0.433957	3.94e-08	2.37e-07	-7.40489	1317
Zfp764	96.5766	1.10893	0.206226	4.05e-08	2.44e-07	-7.39238	1319
Gm29666	82.4031	1.80345	0.34319	4.09e-08	2.46e-07	-7.38826	1320
Amigo1	130.282	1.75422	0.333274	4.19e-08	2.52e-07	-7.37808	1321
Tspyl5	63.4414	1.55308	0.29388	4.25e-08	2.56e-07	-7.3719	1322
Rnf223	15.499	3.11505	0.608269	4.32e-08	2.6e-07	-7.36471	1323
Dhx29	320.058	1.18195	0.22076	4.36e-08	2.62e-07	-7.3601	1324
F2rl2	14.4293	4.8394	0.949773	4.46e-08	2.68e-07	-7.35093	1325
Rab1b	913.948	1.01907	0.189681	4.63e-08	2.77e-07	-7.33439	1327
Lamc1	3805.2	1.22294	0.229247	4.84e-08	2.89e-07	-7.31504	1328
Arfgef3	21.8875	2.80294	0.548189	4.85e-08	2.9e-07	-7.31383	1329
Ccdc186	323.399	1.36827	0.258108	4.95e-08	2.95e-07	-7.30533	1330
Capn1	508.333	1.17465	0.220312	4.96e-08	2.96e-07	-7.30432	1332
Nrp2	1153.42	1.56016	0.296157	5e-08	2.98e-07	-7.30116	1333
Zranb2	1384.47	1.31339	0.247376	5e-08	2.98e-07	-7.301	1334
Etfdh	526.233	1.03546	0.193548	5.16e-08	3.07e-07	-7.28744	1335
Vps29	422.157	1.11816	0.209694	5.21e-08	3.1e-07	-7.28312	1337
Jph1	13.148	4.53342	0.885397	5.27e-08	3.13e-07	-7.27837	1338
Foxf1	264.847	1.10612	0.207698	5.45e-08	3.23e-07	-7.26347	1340
Ccdc85b	133.618	1.21369	0.228832	5.49e-08	3.25e-07	-7.26054	1341
Creb3l1	61.4564	2.35145	0.45881	5.51e-08	3.26e-07	-7.25898	1342
Ulbp1	1444.01	1.83331	0.352183	5.57e-08	3.3e-07	-7.25382	1343
Mapkbp1	313.981	1.1204	0.211215	5.87e-08	3.46e-07	-7.23123	1345
Trmt10a	136.27	1.83859	0.354975	6.01e-08	3.54e-07	-7.22101	1346
Pwwp3b	41.1905	1.63869	0.315315	6.07e-08	3.57e-07	-7.21684	1347
Micall2	244.824	1.66525	0.319441	6.11e-08	3.6e-07	-7.2138	1348
Ccng2	685.128	1.18897	0.225123	6.54e-08	3.83e-07	-7.18452	1353
Cplx2	390.399	2.42309	0.474973	6.68e-08	3.91e-07	-7.17515	1354
Podnl1	23.448	3.6545	0.729654	6.71e-08	3.92e-07	-7.17355	1355
Hmgcll1	13.4442	4.79328	0.98501	6.83e-08	3.99e-07	-7.16545	1358
Gm50388	10.4981	8.46834	2.90433	6.9e-08	4.02e-07	-7.16089	1359
Zfpm1	136.851	1.84134	0.357391	7.2e-08	4.19e-07	-7.1427	1361
Fam180a	10.7436	4.7534	0.936585	7.21e-08	4.2e-07	-7.14206	1362
Lrp1	3388.1	1.47814	0.283978	7.22e-08	4.2e-07	-7.14149	1363
Sccpdh	416.161	1.22842	0.23431	7.67e-08	4.45e-07	-7.11502	1367
Myg1	158.032	1.07851	0.20475	7.68e-08	4.45e-07	-7.11483	1368
Lman1l	10.9843	5.25883	1.02165	8.31e-08	4.8e-07	-7.08057	1371
Ccdc80	107.15	5.24283	1.08952	8.32e-08	4.81e-07	-7.07966	1372
Atg16l2	152.576	1.46574	0.282742	8.37e-08	4.83e-07	-7.07753	1374
B4galnt1	186.188	2.13163	0.419644	8.66e-08	5e-07	-7.06261	1375
Pard3	669.001	1.16003	0.221749	8.72e-08	5.03e-07	-7.05973	1376
Baz1a	688.572	1.04612	0.199202	8.79e-08	5.07e-07	-7.05599	1377
2900026A02Rik	279.781	1.71719	0.334529	8.85e-08	5.1e-07	-7.05286	1378
Trmt13	160.65	1.09344	0.209093	9.24e-08	5.31e-07	-7.0345	1382
Ddx19b	227.575	1.40291	0.271375	9.56e-08	5.49e-07	-7.01936	1383
Gm49405	34.6919	2.25951	0.448436	9.71e-08	5.56e-07	-7.01287	1385
Zfp947	22.7801	2.14001	0.424603	1.01e-07	5.77e-07	-6.9962	1387
Dipk1a	90.8948	1.3991	0.27158	1.01e-07	5.77e-07	-6.99581	1388
P2rx6	10.2633	5.00363	1.01972	1.05e-07	5.98e-07	-6.97942	1392
Dse	243.744	1.94164	0.383298	1.05e-07	5.99e-07	-6.9788	1393
Mynn	434.848	1.00501	0.192492	1.06e-07	6.01e-07	-6.97671	1394
Egr3	56.0134	1.48511	0.28977	1.11e-07	6.32e-07	-6.95418	1395
Dlx2	18.0436	3.66603	0.768891	1.12e-07	6.35e-07	-6.95188	1396
Sema6c	68.2732	2.22435	0.446615	1.14e-07	6.45e-07	-6.94458	1398
Ppil1	279.089	1.27063	0.246683	1.21e-07	6.86e-07	-6.91636	1402
Bend6	114.974	1.50915	0.296017	1.21e-07	6.87e-07	-6.91552	1403
Jmjd8	48.9022	2.02617	0.403765	1.22e-07	6.9e-07	-6.91362	1404
Gstm1	250.636	2.19887	0.439064	1.22e-07	6.9e-07	-6.91326	1405
Bnc2	97.8505	6.79161	1.47622	1.22e-07	6.91e-07	-6.91284	1406
Gm8116	102.122	1.3955	0.272194	1.23e-07	6.93e-07	-6.91145	1407
Wdr77	823.99	1.15225	0.223053	1.26e-07	7.09e-07	-6.90092	1408
Pgm2l1	262.749	1.68726	0.332586	1.26e-07	7.12e-07	-6.89947	1409
Ankrd50	1341.48	1.75822	0.347847	1.32e-07	7.41e-07	-6.88088	1412
Nup210l	42.9626	2.18747	0.438379	1.36e-07	7.67e-07	-6.8655	1414
Jak1	1461.04	1.13227	0.219873	1.4e-07	7.89e-07	-6.85253	1416
1810037I17Rik	305.681	1.03838	0.201031	1.41e-07	7.92e-07	-6.85046	1417
Tifa	127.347	1.13557	0.220819	1.41e-07	7.94e-07	-6.84954	1418
Zfp358	321.244	1.19464	0.232732	1.42e-07	7.96e-07	-6.84801	1419
Nae1	509.552	1.12459	0.218407	1.44e-07	8.06e-07	-6.84216	1420
Spsb1	558.771	2.0014	0.40089	1.49e-07	8.32e-07	-6.82738	1423
Lrrc75a	103.147	1.78432	0.356017	1.49e-07	8.34e-07	-6.82617	1424
Hdac11	97.0581	1.51018	0.298498	1.5e-07	8.38e-07	-6.82425	1425
Por	409.289	1.01836	0.19774	1.53e-07	8.55e-07	-6.81464	1426
Zfp974	109.563	1.01639	0.197174	1.53e-07	8.56e-07	-6.81424	1427
Ndst3	19.5279	3.39103	0.699023	1.55e-07	8.63e-07	-6.8106	1428
Notch2	2291.31	1.35284	0.266006	1.6e-07	8.88e-07	-6.7969	1429
Map1b	2323.84	1.20103	0.234978	1.61e-07	8.98e-07	-6.79189	1431
Sestd1	595.335	1.055	0.205734	1.68e-07	9.33e-07	-6.77509	1432
Exosc9	495.85	1.21152	0.237575	1.69e-07	9.38e-07	-6.77266	1433
Ptp4a2	2267.22	1.06417	0.207499	1.69e-07	9.39e-07	-6.77189	1434
Rarres1	11.8308	3.47343	0.713151	1.71e-07	9.48e-07	-6.76718	1437
Hoxc6	60.1445	2.89913	0.598265	1.76e-07	9.72e-07	-6.75543	1438
Abcd3	708.253	1.12004	0.219513	1.82e-07	1.01e-06	-6.73953	1441
Carmil2	28.4069	2.02664	0.409527	1.83e-07	1.01e-06	-6.73858	1442
Toe1	164.352	1.03564	0.20274	1.86e-07	1.03e-06	-6.72951	1443
Cenpe	1138.69	1.10441	0.216617	1.9e-07	1.05e-06	-6.72054	1445
Neto2	283.88	1.61925	0.323646	1.92e-07	1.05e-06	-6.71754	1446
Plekhg3	270.786	1.01923	0.199782	1.95e-07	1.07e-06	-6.70996	1447
B3gnt9	138.279	1.42166	0.282857	1.97e-07	1.08e-06	-6.70508	1448
Klhl8	47.4099	1.55035	0.310537	1.97e-07	1.08e-06	-6.70477	1449
Gpr89	277.878	1.05114	0.206337	1.98e-07	1.09e-06	-6.70439	1450
Furin	1246.88	1.41949	0.281966	2e-07	1.1e-06	-6.69899	1451
Lrrcc1	339.38	1.35588	0.269478	2.09e-07	1.14e-06	-6.68062	1452
Sipa1l3	569.548	1.06141	0.209017	2.17e-07	1.19e-06	-6.66349	1455
Hoxa10	150.322	1.06847	0.21093	2.29e-07	1.25e-06	-6.63934	1460
Pelo	154.668	1.24729	0.248078	2.34e-07	1.27e-06	-6.63164	1461
Nudt12	28.6898	3.37087	0.711135	2.43e-07	1.32e-06	-6.61388	1463
Dyrk1a	696.414	1.67211	0.338219	2.48e-07	1.35e-06	-6.60574	1465
Cep162	297.923	1.02071	0.202267	2.6e-07	1.4e-06	-6.58568	1467
Zfp597	118.983	1.19424	0.23831	2.61e-07	1.41e-06	-6.58358	1468
Dhrs4	30.674	2.35657	0.487469	2.62e-07	1.42e-06	-6.58111	1469
Tle1	477.867	1.25484	0.250773	2.65e-07	1.43e-06	-6.57624	1471
Phtf2	199.579	1.27877	0.25597	2.66e-07	1.43e-06	-6.57563	1472
Aox1	198.362	1.10505	0.21965	2.66e-07	1.43e-06	-6.57545	1473
Luzp1	940.627	1.26319	0.252468	2.67e-07	1.44e-06	-6.57317	1474
Igf1	150.209	2.40519	0.498984	2.71e-07	1.46e-06	-6.56691	1478
Bhlhe41	183.603	2.37239	0.492034	2.74e-07	1.47e-06	-6.56277	1479
Tspan5	234.959	1.86254	0.381216	2.79e-07	1.5e-06	-6.5541	1481
Plppr2	97.6455	1.3463	0.270879	2.82e-07	1.51e-06	-6.55039	1483
Fbn1	2353.25	1.22755	0.24557	2.88e-07	1.54e-06	-6.54086	1485
Scnm1	208.139	1.0699	0.213205	2.9e-07	1.56e-06	-6.53757	1486
Ece2	20.9832	3.5394	0.781258	2.92e-07	1.56e-06	-6.53474	1487
Sspn	328.384	1.05143	0.209431	2.93e-07	1.57e-06	-6.53295	1488
G0s2	59.9546	1.89711	0.389906	2.98e-07	1.59e-06	-6.52603	1490
Rims2	116.06	2.42118	0.505825	3e-07	1.61e-06	-6.52236	1491
Fzd1	167.318	1.49743	0.303845	3.04e-07	1.62e-06	-6.51774	1492
Rcl1	314.439	1.14694	0.229529	3.05e-07	1.63e-06	-6.51582	1493
Slc48a1	408.192	1.25832	0.253279	3.2e-07	1.71e-06	-6.49478	1495
Plcb3	1126.96	1.46512	0.297362	3.27e-07	1.74e-06	-6.48568	1497
Ccdc112	94.4937	1.739	0.357693	3.29e-07	1.75e-06	-6.48258	1498
Ppp1ccb	302.211	1.10151	0.221286	3.55e-07	1.88e-06	-6.45028	1501
Pde1a	69.7184	2.48866	0.524766	3.73e-07	1.98e-06	-6.42855	1504
Tnfrsf1b	443.475	1.77516	0.367063	3.95e-07	2.09e-06	-6.40322	1506
Ccdc116	16.7274	3.79969	0.832317	3.96e-07	2.09e-06	-6.40272	1507
Ghr	230.161	1.35334	0.276042	3.97e-07	2.1e-06	-6.40165	1508
Trim9	46.2451	2.02821	0.424838	4.04e-07	2.13e-06	-6.39394	1510
Lmntd1	15.35	3.95819	0.872967	4.12e-07	2.17e-06	-6.38525	1511
Ereg	8.43888	5.3159	1.17489	4.29e-07	2.26e-06	-6.3678	1512
Trip13	252.913	1.12321	0.227807	4.36e-07	2.29e-06	-6.36064	1513
Eloc	451.608	1.03831	0.209935	4.41e-07	2.31e-06	-6.35566	1514
Gon4l	975.907	1.00198	0.202211	4.54e-07	2.38e-06	-6.34287	1516
Eif2s1	1181.69	1.14371	0.23244	4.57e-07	2.39e-06	-6.34007	1517
Trim33	962.741	1.34635	0.275829	4.59e-07	2.4e-06	-6.33843	1519
Fabp5	840.731	1.15274	0.234413	4.6e-07	2.41e-06	-6.33685	1520
Msh6	662.046	1.01624	0.205632	4.62e-07	2.42e-06	-6.33542	1521
Exosc8	418.895	1.08463	0.220123	4.63e-07	2.42e-06	-6.33436	1523
Mrpl11	211.465	1.07759	0.218744	4.7e-07	2.45e-06	-6.32804	1525
Cdc42ep2	55.8481	1.85127	0.387814	4.76e-07	2.49e-06	-6.32225	1526
Itgb3	48.9186	2.81993	0.602177	4.82e-07	2.51e-06	-6.31736	1527
Adgra1	19.2492	4.27542	0.995579	5e-07	2.6e-06	-6.30103	1531
Uimc1	247.213	1.13568	0.232302	5.27e-07	2.74e-06	-6.2778	1534
Megf8	1073.19	1.15775	0.237039	5.44e-07	2.82e-06	-6.26459	1536
Clcn2	110.725	1.37558	0.285281	5.57e-07	2.88e-06	-6.2541	1538
Itga3	315.607	1.64333	0.343581	5.62e-07	2.91e-06	-6.2502	1539
Cavin4	14.9547	2.71224	0.585358	5.66e-07	2.92e-06	-6.24756	1540
Mmp9	37.8809	2.96191	0.65169	5.77e-07	2.98e-06	-6.23911	1544
Fhl3	159.79	1.32114	0.27318	5.83e-07	3.01e-06	-6.23433	1545
Adgrl3	272.796	1.57431	0.328414	5.9e-07	3.04e-06	-6.22879	1546
Gm3052	39.484	2.41274	0.518631	5.96e-07	3.07e-06	-6.22491	1547
Zfp946	165.637	1.26044	0.261091	6.11e-07	3.14e-06	-6.21392	1548
P4htm	25.1177	1.98898	0.42359	6.13e-07	3.15e-06	-6.21278	1549
Lax1	11.3324	3.10908	0.675329	6.14e-07	3.16e-06	-6.21186	1550
Tmem171	13.3316	2.94701	0.640561	6.18e-07	3.18e-06	-6.2087	1551
Fam160b1	485.26	1.14218	0.235634	6.61e-07	3.39e-06	-6.17995	1554
Slc3a1	8.7582	3.84213	0.83722	6.65e-07	3.41e-06	-6.177	1555
Aspa	39.2335	3.65115	0.828442	6.82e-07	3.49e-06	-6.16592	1556
Lrfn5	11.4564	4.47021	0.980867	7.05e-07	3.6e-06	-6.15171	1560
Epop	23.8037	2.62443	0.571232	7.12e-07	3.64e-06	-6.14743	1561
Nrip1	608.842	1.30702	0.272569	7.21e-07	3.68e-06	-6.14183	1563
Emx2	61.6201	5.89072	1.45759	7.78e-07	3.96e-06	-6.10876	1567
Kdm5c	1875.68	1.12426	0.233489	7.96e-07	4.04e-06	-6.099	1569
Tesk1	360.976	1.15847	0.241228	8.11e-07	4.11e-06	-6.09117	1571
Ttpal	340.928	1.4281	0.300769	8.17e-07	4.14e-06	-6.08796	1572
Magi2	52.7519	2.62804	0.577735	8.46e-07	4.27e-06	-6.07275	1573
Rab13	165.005	1.04919	0.218026	8.57e-07	4.33e-06	-6.06696	1574
Gse1	397.4	1.32997	0.279578	8.61e-07	4.35e-06	-6.06484	1575
Slc25a33	79.6432	1.14882	0.239901	8.72e-07	4.39e-06	-6.0596	1577
Zfp965	57.5331	1.60901	0.343535	8.8e-07	4.43e-06	-6.05528	1579
Gjc1	175.536	1.21827	0.255249	8.9e-07	4.48e-06	-6.05038	1580
Tent5b	9.45478	3.39509	0.748791	8.91e-07	4.48e-06	-6.05023	1581
Gm13230	182.993	1.49893	0.317972	9.09e-07	4.57e-06	-6.04157	1583
Ptgfr	15.5477	5.07664	1.22199	9.17e-07	4.6e-06	-6.03752	1587
Ccdc24	30.6576	2.4918	0.557604	9.25e-07	4.63e-06	-6.03405	1589
Prrg2	71.3434	1.42648	0.303428	9.35e-07	4.68e-06	-6.02919	1590
Mboat2	317.67	1.02955	0.214717	9.5e-07	4.76e-06	-6.02245	1591
Cldn34c1	137.344	1.69376	0.36403	9.81e-07	4.9e-06	-6.00822	1594
Srpk1	998.621	1.28823	0.271788	9.82e-07	4.9e-06	-6.00797	1595
2410131K14Rik	245.309	1.00019	0.208844	1.01e-06	5.02e-06	-5.99677	1597
Slc24a3	35.2417	3.047	0.679857	1.01e-06	5.03e-06	-5.99583	1598
Frmpd3	17.6308	2.94446	0.657201	1.05e-06	5.21e-06	-5.98009	1603
Dnm1	184.861	1.57647	0.338048	1.05e-06	5.24e-06	-5.97702	1604
Acsbg1	117.121	2.20049	0.482273	1.07e-06	5.31e-06	-5.97141	1605
Adamts10	220.049	2.04413	0.446026	1.09e-06	5.4e-06	-5.96348	1607
Ier5l	96.788	1.34322	0.285639	1.09e-06	5.4e-06	-5.963	1608
Kcnh2	37.4703	2.315	0.512726	1.09e-06	5.41e-06	-5.96229	1609
Poglut3	258.364	1.1947	0.252408	1.09e-06	5.41e-06	-5.96205	1610
Rell1	305.565	1.16062	0.244797	1.09e-06	5.42e-06	-5.96163	1611
Fblim1	224.125	1.64704	0.354399	1.1e-06	5.43e-06	-5.96055	1612
Btbd10	282.918	1.00681	0.21116	1.1e-06	5.43e-06	-5.96025	1613
Ttf2	432.413	1.66795	0.359416	1.12e-06	5.56e-06	-5.94912	1614
Exoc3l4	52.7571	1.70466	0.369836	1.13e-06	5.58e-06	-5.94772	1615
Aldh5a1	93.4757	1.11989	0.236456	1.15e-06	5.7e-06	-5.93774	1617
Pcdhb4	12.1475	3.71739	0.839373	1.17e-06	5.74e-06	-5.93363	1618
Flrt3	89.2266	2.48125	0.550701	1.22e-06	6.01e-06	-5.91326	1619
Ptprm	137.744	1.96479	0.430653	1.25e-06	6.15e-06	-5.90273	1621
Cdh15	292.794	4.35017	0.988579	1.31e-06	6.44e-06	-5.882	1624
Zfp932	198.562	1.0735	0.227139	1.36e-06	6.65e-06	-5.86705	1625
Lrrn3	24.9337	2.62089	0.590783	1.39e-06	6.79e-06	-5.85695	1628
Ighv1-82	8.09093	7.94612	2.91323	1.45e-06	7.05e-06	-5.83906	1630
Psmg1	89.9483	1.28199	0.275588	1.48e-06	7.18e-06	-5.83004	1632
Synpo2	85.7707	2.98207	0.675156	1.5e-06	7.26e-06	-5.82536	1633
Lrpprc	595.162	1.20481	0.258235	1.53e-06	7.41e-06	-5.8157	1634
Mpped2	26.8327	2.03156	0.452273	1.56e-06	7.55e-06	-5.80758	1635
Pcdh19	214.572	4.32418	1.01229	1.58e-06	7.66e-06	-5.80032	1637
Ackr4	8.95997	4.84174	1.08622	1.6e-06	7.73e-06	-5.79603	1639
Tmem223	27.2604	1.62732	0.357278	1.64e-06	7.91e-06	-5.78591	1642
Pald1	275.81	1.18258	0.254564	1.7e-06	8.19e-06	-5.76878	1646
Gas2	162.113	1.11694	0.240072	1.75e-06	8.4e-06	-5.7577	1647
Tdrd9	13.827	4.06615	0.950128	1.87e-06	8.93e-06	-5.72915	1651
Phf6	490.673	1.10506	0.238266	1.89e-06	9.03e-06	-5.72412	1652
Anxa3	310.202	2.03258	0.454817	1.9e-06	9.09e-06	-5.72077	1653
Ccdc15	46.8598	1.46856	0.322149	1.91e-06	9.14e-06	-5.71808	1654
Gm49395	21.465	2.32414	0.527717	1.94e-06	9.27e-06	-5.71177	1656
Slc27a3	41.0854	2.87738	0.657685	1.94e-06	9.28e-06	-5.71132	1657
Aoc2	75.1083	1.97439	0.441775	1.97e-06	9.37e-06	-5.70643	1659
Odf2l	288.654	1.21449	0.263987	2.05e-06	9.77e-06	-5.68763	1663
Usp3	516.72	1.60216	0.354846	2.13e-06	1.01e-05	-5.67095	1665
Mgp	227.529	1.75297	0.390962	2.15e-06	1.02e-05	-5.66788	1666
Hoxc8	17.1849	2.87684	0.663514	2.15e-06	1.02e-05	-5.66679	1667
C330018D20Rik	81.0987	1.57531	0.34907	2.19e-06	1.04e-05	-5.659	1669
Hsd11b1	14.7354	2.69944	0.622769	2.24e-06	1.06e-05	-5.65045	1670
Fam110c	70.7323	1.09088	0.237301	2.27e-06	1.07e-05	-5.64423	1672
Mgst3	61.1073	1.52957	0.340013	2.36e-06	1.11e-05	-5.62737	1676
Grk6	571.482	1.01628	0.220522	2.41e-06	1.13e-05	-5.61867	1678
Rnase4	293.965	2.06804	0.469004	2.43e-06	1.14e-05	-5.61458	1679
Igsf9	37.78	2.57291	0.600647	2.51e-06	1.18e-05	-5.59964	1681
Slc9a2	17.6294	2.92023	0.679587	2.63e-06	1.23e-05	-5.58058	1682
Zfp799	167.091	1.27151	0.28168	2.68e-06	1.26e-05	-5.57112	1684
Prkag2	196.634	1.33471	0.29625	2.81e-06	1.31e-05	-5.55092	1686
Zfp605	128.909	1.05918	0.232469	2.9e-06	1.35e-05	-5.53832	1688
Syt7	79.2368	2.5284	0.589554	2.95e-06	1.38e-05	-5.52993	1690
Naalad2	30.2452	2.94036	0.68968	2.97e-06	1.38e-05	-5.52749	1691
Gmcl1	340.718	1.13275	0.249822	3.06e-06	1.42e-05	-5.51429	1693
Zfp362	366.571	1.37036	0.305778	3.11e-06	1.44e-05	-5.50705	1695
Stoml1	100.226	1.07064	0.23611	3.12e-06	1.45e-05	-5.50581	1696
Mttp	94.6854	1.41627	0.317609	3.26e-06	1.51e-05	-5.48714	1700
Etl4	27.1073	2.19199	0.511601	3.32e-06	1.53e-05	-5.47911	1703
Scn7a	8.80427	3.60347	0.854301	3.44e-06	1.59e-05	-5.4633	1704
Peli3	35.1983	2.39988	0.564983	3.48e-06	1.6e-05	-5.45812	1707
Rundc3b	9.61975	2.93433	0.68964	3.48e-06	1.6e-05	-5.45805	1708
Cdk2ap2	162.749	1.43066	0.322293	3.55e-06	1.63e-05	-5.44981	1709
Plxnb1	701.557	1.33713	0.300137	3.65e-06	1.68e-05	-5.43743	1712
Tbc1d24	204.591	1.24138	0.278073	3.69e-06	1.69e-05	-5.43353	1713
Pum3	786.107	1.37776	0.30998	3.69e-06	1.69e-05	-5.43343	1714
Nhs	138.638	1.64615	0.375632	3.74e-06	1.72e-05	-5.42669	1716
Lgsn	4.99787	7.1437	2.77867	3.94e-06	1.8e-05	-5.40485	1718
Rnf165	19.9282	2.87506	0.703022	4.06e-06	1.86e-05	-5.39099	1726
Etv4	326.326	1.2671	0.285529	4.21e-06	1.92e-05	-5.37523	1729
Spire2	10.1968	2.76689	0.66108	4.36e-06	1.98e-05	-5.36004	1732
Cept1	382.28	1.28611	0.290589	4.39e-06	1.99e-05	-5.35791	1734
Enox1	13.6465	2.77807	0.667102	4.42e-06	2e-05	-5.35472	1735
Ccm2	351.793	1.00569	0.224367	4.44e-06	2.01e-05	-5.35274	1736
Commd2	279.281	1.29699	0.293558	4.45e-06	2.02e-05	-5.35152	1737
Chst10	15.7068	2.50323	0.597745	4.46e-06	2.02e-05	-5.3509	1738
Tdp1	171.191	1.15382	0.259695	4.52e-06	2.05e-05	-5.34458	1741
Pxylp1	150.197	1.40152	0.320088	4.74e-06	2.14e-05	-5.32417	1743
Mylk2	8.18056	4.68017	1.11233	4.88e-06	2.2e-05	-5.31156	1746
Stau2	243.593	1.22816	0.278825	4.97e-06	2.24e-05	-5.30367	1747
Vopp1	441.014	1.26324	0.287093	5.03e-06	2.26e-05	-5.29871	1750
Fanca	194.45	1.51571	0.34938	5.21e-06	2.34e-05	-5.28326	1753
Gm20605	206.25	1.02033	0.229997	5.4e-06	2.42e-05	-5.26734	1756
Scn2a	30.6082	1.94376	0.461128	5.59e-06	2.5e-05	-5.25261	1758
Ddx51	218.53	1.19202	0.272064	5.65e-06	2.52e-05	-5.24792	1760
Wdr60	182.668	1.23357	0.282045	5.65e-06	2.52e-05	-5.24786	1761
Atxn7l2	172.122	1.32594	0.304355	5.71e-06	2.55e-05	-5.24337	1763
Mrps6	262.071	1.27116	0.291129	5.81e-06	2.59e-05	-5.23576	1765
Lztr1	641.835	1.00797	0.228044	5.86e-06	2.61e-05	-5.23219	1767
Cep250	557.938	1.02139	0.231298	5.91e-06	2.63e-05	-5.22813	1769
Sgf29	102.717	1.32532	0.306024	6.02e-06	2.67e-05	-5.22044	1770
Dpm3	140.334	1.01416	0.230158	6.13e-06	2.72e-05	-5.21226	1771
Steap2	297.165	1.21432	0.278057	6.15e-06	2.73e-05	-5.21096	1772
Gpr63	9.2657	3.87798	0.961853	6.17e-06	2.74e-05	-5.20944	1774
Rxfp3	5.31069	5.22883	1.53939	6.29e-06	2.78e-05	-5.20118	1776
Hyal2	261.952	1.35787	0.313753	6.31e-06	2.79e-05	-5.19997	1777
Ptar1	612.682	1.4062	0.326963	6.83e-06	3.01e-05	-5.16578	1782
Asap3	117.787	1.3602	0.315496	6.91e-06	3.04e-05	-5.16077	1783
Col14a1	46.0489	3.10692	0.771767	6.91e-06	3.04e-05	-5.16076	1784
Cavin2	234.583	1.94022	0.462643	6.96e-06	3.06e-05	-5.15765	1786
Gm49601	19.5404	2.42576	0.59174	7.02e-06	3.08e-05	-5.15371	1788
Ankrd13d	31.241	1.56348	0.368638	7.03e-06	3.09e-05	-5.15327	1789
Errfi1	736.044	1.22666	0.282923	7.04e-06	3.09e-05	-5.1526	1790
BC024063	112.542	1.00273	0.229608	7.34e-06	3.22e-05	-5.13443	1792
Zfp397	642.919	1.17465	0.27125	7.56e-06	3.31e-05	-5.12151	1795
Glipr2	101.647	1.60746	0.379665	7.56e-06	3.31e-05	-5.12138	1796
Lix1	51.0435	2.17193	0.526411	7.57e-06	3.31e-05	-5.12087	1797
Gm6525	6.3497	4.78372	1.2321	7.63e-06	3.33e-05	-5.1176	1799
Abca1	653.029	2.22112	0.538044	7.75e-06	3.38e-05	-5.11057	1800
Hoxa7	93.6456	1.7289	0.412275	8.04e-06	3.5e-05	-5.09484	1801
Fibin	8.04852	4.66063	1.13931	8.14e-06	3.54e-05	-5.08924	1803
Slk	1374.96	1.06153	0.244721	8.2e-06	3.56e-05	-5.08616	1804
Pax6	314.995	1.06948	0.247105	8.43e-06	3.65e-05	-5.07395	1807
B4galt5	449.364	1.09356	0.253096	8.56e-06	3.7e-05	-5.06775	1811
Aip	378.481	1.04508	0.241629	8.75e-06	3.78e-05	-5.05809	1814
Dexi	101.74	1.12405	0.261734	9.01e-06	3.89e-05	-5.04506	1817
Trim71	25.8096	1.73214	0.417794	9.25e-06	3.99e-05	-5.03382	1818
Mdm1	157.257	1.24511	0.292131	9.42e-06	4.06e-05	-5.0258	1820
Mus81	93.3641	1.36991	0.323591	9.59e-06	4.13e-05	-5.01801	1821
Tmem254a	11.981	5.59467	1.48714	9.82e-06	4.22e-05	-5.00804	1823
Plcl1	56.3119	2.45831	0.620013	1e-05	4.3e-05	-4.99899	1826
Slf1	231.773	1.06862	0.249194	1.01e-05	4.32e-05	-4.99619	1827
Zfp184	144.276	1.10672	0.258662	1.01e-05	4.33e-05	-4.99564	1828
Acp6	250.569	1.06279	0.248081	1.02e-05	4.38e-05	-4.98949	1829
Ncbp2	436.483	1.39693	0.33182	1.05e-05	4.5e-05	-4.97677	1834
Rapgef3	91.7799	1.74261	0.423245	1.09e-05	4.66e-05	-4.96122	1838
Emp1	5038.5	1.50149	0.360786	1.12e-05	4.78e-05	-4.94912	1843
Slc29a2	66.6623	1.32464	0.316293	1.15e-05	4.89e-05	-4.93895	1845
Slc4a11	38.7079	1.98805	0.49582	1.17e-05	4.98e-05	-4.93012	1850
Gm14305	113.471	1.41858	0.34005	1.18e-05	5.01e-05	-4.92745	1851
Tent2	721.388	1.04615	0.245716	1.19e-05	5.04e-05	-4.9242	1853
Triqk	64.1314	1.13793	0.269479	1.19e-05	5.04e-05	-4.924	1854
Serpine1	158.506	1.50651	0.363125	1.21e-05	5.1e-05	-4.91805	1856
Pcdh7	814.411	1.64325	0.398653	1.21e-05	5.11e-05	-4.91697	1857
Osr1	10.9989	4.45218	1.29218	1.21e-05	5.12e-05	-4.9164	1858
Itpr3	405.913	1.02897	0.242119	1.25e-05	5.28e-05	-4.90218	1860
Cdca4	434.415	1.00112	0.235438	1.27e-05	5.36e-05	-4.89535	1862
L3hypdh	96.113	1.52819	0.370045	1.28e-05	5.37e-05	-4.8941	1863
Camk2d	1235.21	1.04259	0.246047	1.31e-05	5.51e-05	-4.88269	1865
Hdac9	49.3749	1.64137	0.400658	1.31e-05	5.52e-05	-4.88121	1866
Il33	63.3792	1.41099	0.34154	1.36e-05	5.69e-05	-4.86734	1870
Dock8	552.254	1.01683	0.240914	1.44e-05	6e-05	-4.84307	1879
Nabp1	141.169	1.60684	0.393012	1.44e-05	6.02e-05	-4.8415	1880
Tctn1	153.141	1.14997	0.27487	1.45e-05	6.06e-05	-4.8386	1881
Gm14584	41.8856	1.64183	0.403791	1.46e-05	6.1e-05	-4.8351	1883
Gm10182	69.4129	1.24935	0.300411	1.48e-05	6.16e-05	-4.83061	1885
Gm21321	4.494	6.89903	2.79642	1.49e-05	6.2e-05	-4.8274	1887
Gm21960	6.67469	4.37349	1.10755	1.56e-05	6.49e-05	-4.80616	1894
Galnt4	306.37	1.00483	0.239099	1.57e-05	6.51e-05	-4.80491	1895
Plxnd1	995.617	1.01893	0.242991	1.61e-05	6.7e-05	-4.79187	1897
Ibsp	4.38183	6.85231	2.79163	1.65e-05	6.85e-05	-4.78146	1901
Hoxa2	37.6512	2.0691	0.523771	1.67e-05	6.9e-05	-4.77819	1902
Fbxl21	7.80165	3.17844	0.832045	1.73e-05	7.12e-05	-4.76308	1907
Them4	59.0587	1.1631	0.280755	1.73e-05	7.13e-05	-4.76255	1908
Upp2	20.5157	2.38868	0.627457	1.77e-05	7.29e-05	-4.75167	1912
Acer3	203.983	1.40694	0.345188	1.78e-05	7.31e-05	-4.75053	1913
2210408I21Rik	57.2778	1.39116	0.341647	1.81e-05	7.45e-05	-4.74125	1917
Aff3	13.4604	2.47522	0.640099	1.84e-05	7.54e-05	-4.7358	1918
Foxj1	19.0986	2.04835	0.519535	1.85e-05	7.58e-05	-4.73318	1919
Impg2	13.0951	3.08304	0.82236	1.85e-05	7.6e-05	-4.73221	1920
Lratd2	123.564	1.15588	0.28039	1.88e-05	7.7e-05	-4.72601	1924
Hspa1b	143.157	2.75475	0.716512	1.93e-05	7.88e-05	-4.71493	1929
Zfp862-ps	170.262	1.43328	0.353584	1.94e-05	7.92e-05	-4.71247	1931
Cotl1	737.821	1.17912	0.287174	2.04e-05	8.29e-05	-4.69119	1934
Socs5	569.055	1.46386	0.363278	2.12e-05	8.61e-05	-4.67394	1937
Brwd1	434.928	1.06965	0.260027	2.15e-05	8.71e-05	-4.66857	1938
Smim13	250.605	1.03466	0.25118	2.19e-05	8.87e-05	-4.66039	1939
Dcdc2c	32.2454	2.39607	0.622439	2.2e-05	8.91e-05	-4.65836	1940
Cerk	275.186	1.29477	0.319093	2.2e-05	8.94e-05	-4.65706	1941
Ank1	22.5761	2.09008	0.553191	2.3e-05	9.28e-05	-4.63904	1946
Zmym1	198.03	1.06755	0.260707	2.3e-05	9.28e-05	-4.63868	1948
Gm3468	5.38559	5.24705	1.63242	2.34e-05	9.42e-05	-4.63148	1950
Rtca	426.664	1.03787	0.253366	2.43e-05	9.78e-05	-4.61484	1952
Serpine2	201.856	1.36995	0.341407	2.45e-05	9.85e-05	-4.61124	1954
Cenph	121.414	1.06605	0.260936	2.46e-05	9.9e-05	-4.60915	1955
Itsn1	716.065	1.06499	0.260868	2.52e-05	0.00010108	-4.59911	1957
Tafa1	8.55467	3.62871	0.975274	2.55e-05	0.0001022	-4.59393	1959
Fhod3	179.54	1.68799	0.429622	2.59e-05	0.00010407	-4.58587	1960
Dmpk	92.9611	1.46302	0.36961	2.68e-05	0.0001074	-4.57146	1961
Ptchd1	8.47654	3.74586	1.06016	2.73e-05	0.00010912	-4.56404	1966
Samd10	91.3148	1.15385	0.285862	2.75e-05	0.00010987	-4.56097	1967
Fxn	62.5746	1.28303	0.320549	2.75e-05	0.00011004	-4.56022	1968
Sphk1	78.9683	1.15035	0.286219	2.85e-05	0.00011365	-4.54528	1969
Bad	165.176	1.03184	0.255408	3.05e-05	0.00012128	-4.51512	1980
Spata33	17.304	2.128	0.56642	3.27e-05	0.00012941	-4.48526	1985
Negr1	18.7404	2.47516	0.667961	3.29e-05	0.00013019	-4.48253	1986
Pcdhb12	58.8101	1.41432	0.360534	3.33e-05	0.00013141	-4.47809	1989
Gadd45g	133.545	1.9035	0.499104	3.48e-05	0.00013716	-4.45807	1997
Cxadr	228.793	1.51789	0.390818	3.62e-05	0.00014237	-4.44109	2001
Nbeal2	173.03	1.65388	0.430149	3.64e-05	0.00014311	-4.43867	2002
4632433K11Rik	4.17729	6.71629	2.81552	3.7e-05	0.00014524	-4.43174	2004
Lbhd1	169.802	1.22533	0.310989	3.74e-05	0.00014654	-4.42735	2005
Cib1	171.793	1.10922	0.279028	3.76e-05	0.00014718	-4.42527	2006
Sh3yl1	48.0885	1.63273	0.425108	3.77e-05	0.00014752	-4.42386	2010
Zfp217	386.221	1.11638	0.281022	3.78e-05	0.00014795	-4.42252	2011
Gnpda1	377.582	1.02061	0.255652	3.84e-05	0.00014995	-4.41607	2013
Cnksr2	32.756	2.51692	0.683929	3.84e-05	0.00015004	-4.41572	2014
Camk1d	168.573	1.49151	0.38471	3.86e-05	0.00015061	-4.41396	2015
Smyd3	164.207	1.07793	0.272467	4.09e-05	0.00015905	-4.38831	2021
Rtl10	23.3419	1.77882	0.469791	4.13e-05	0.00016049	-4.3842	2023
Wrap73	105.343	1.18779	0.302461	4.16e-05	0.0001615	-4.38109	2025
Ints3	940.885	1.51119	0.391955	4.22e-05	0.00016392	-4.37423	2027
Cenpk	62.182	1.21714	0.311975	4.36e-05	0.00016865	-4.3608	2031
Egln3	297.265	1.02127	0.258092	4.41e-05	0.00017028	-4.35584	2034
Rtn4rl2	19.8357	2.37095	0.651423	4.42e-05	0.00017077	-4.35448	2035
9030624G23Rik	12.9597	3.5711	1.00351	4.44e-05	0.00017131	-4.3529	2037
Vinac1	6.47136	3.83942	1.0668	4.47e-05	0.00017236	-4.3498	2040
Radx	5.32568	4.44954	1.29103	4.49e-05	0.00017303	-4.3478	2043
Gdpd3	9.93073	2.30572	0.630619	4.5e-05	0.00017316	-4.34726	2044
Cd300ld3	20.2991	2.54686	0.699652	4.5e-05	0.00017318	-4.34711	2045
Mrpl49	312.742	1.2455	0.319337	4.5e-05	0.00017323	-4.34689	2046
Zfp558	64.6163	1.58162	0.415421	4.55e-05	0.00017502	-4.34159	2051
Lonrf3	12.4775	2.15212	0.58479	4.55e-05	0.00017502	-4.34156	2052
Kbtbd6	5.38138	4.5026	1.29914	4.6e-05	0.00017674	-4.33693	2054
Zbtb48	81.1637	1.02607	0.26115	4.72e-05	0.00018089	-4.32624	2057
Pop1	206.245	1.60552	0.423498	4.9e-05	0.00018748	-4.30973	2062
Necab3	19.5774	1.73531	0.46332	4.93e-05	0.00018868	-4.30678	2063
Gprc5a	53.2075	1.86884	0.503253	5.06e-05	0.00019321	-4.29589	2066
Pcolce2	188.888	1.5307	0.402783	5.07e-05	0.00019352	-4.29509	2067
Cdcp3	4.27053	4.83695	1.60715	5.07e-05	0.00019354	-4.29496	2068
Tor4a	93.6411	1.97888	0.535296	5.19e-05	0.00019764	-4.28507	2072
Rprd1a	453.009	1.20541	0.312241	5.54e-05	0.00021027	-4.25644	2079
Rnf207	76.1811	1.53339	0.409033	5.88e-05	0.00022217	-4.23069	2092
Mrps17	284.14	1.00705	0.259077	5.94e-05	0.0002242	-4.22645	2093
Bmp2k	387.438	1.00785	0.259125	5.94e-05	0.00022425	-4.22627	2094
Itgb4	326.517	1.05313	0.271772	6e-05	0.00022632	-4.22219	2095
Ccl2	79.053	2.30655	0.642521	6.2e-05	0.00023337	-4.20781	2098
Zfp738	403.399	1.20436	0.314648	6.21e-05	0.0002339	-4.20673	2099
Spata1	30.9423	1.54746	0.416679	6.22e-05	0.00023417	-4.20613	2100
Cd300e	6.24679	3.76617	1.07616	6.36e-05	0.00023909	-4.19644	2102
Pkdcc	52.3045	1.40308	0.37494	6.43e-05	0.00024124	-4.1919	2104
Gm28661	8832.08	1.26361	0.333596	6.53e-05	0.00024449	-4.1853	2107
Olfm4	4.4552	6.73649	2.87662	6.66e-05	0.00024923	-4.17639	2110
Cish	65.131	1.29415	0.342552	6.68e-05	0.00024977	-4.17528	2111
Dach1	23.6122	1.98101	0.547692	6.69e-05	0.00025006	-4.17456	2112
Prrg3	9.92355	2.49169	0.704254	6.71e-05	0.00025057	-4.1735	2113
Lingo1	45.6212	3.19056	1.01308	6.85e-05	0.00025579	-4.16415	2115
Trp53	1122.53	1.06853	0.278272	7.02e-05	0.00026141	-4.15397	2117
Nudt8	36.6155	1.31323	0.349517	7.09e-05	0.00026411	-4.14922	2119
Abcd4	101.513	1.17178	0.308118	7.1e-05	0.00026429	-4.14883	2120
Pde5a	272.96	3.26297	0.949759	7.16e-05	0.00026655	-4.14485	2121
Nmrk1	52.5206	1.19065	0.314995	7.19e-05	0.0002673	-4.14325	2123
Zscan2	78.7492	1.01656	0.265754	7.31e-05	0.0002712	-4.13619	2128
Phex	32.1351	1.48068	0.399941	7.33e-05	0.00027169	-4.13514	2129
Ogfod2	101.738	1.12429	0.295676	7.36e-05	0.00027283	-4.13304	2130
Kif5c	711.216	1.53294	0.413351	7.38e-05	0.00027338	-4.13207	2131
Ccdc151	5.98472	3.11212	0.898671	7.45e-05	0.0002756	-4.12799	2132
Rab27b	17.6783	2.60077	0.759756	7.46e-05	0.00027604	-4.1272	2133
Gcnt1	79.38	1.76908	0.485954	7.53e-05	0.00027822	-4.12323	2134
Gkap1	213.588	1.02424	0.268001	7.58e-05	0.00027998	-4.12029	2135
Stmn2	50.4226	1.91176	0.532597	7.77e-05	0.00028626	-4.10963	2137
Trappc13	415.97	1.03905	0.272427	7.86e-05	0.00028928	-4.10442	2141
Gm14756	3.85846	6.52898	2.83103	7.96e-05	0.00029258	-4.09894	2144
Cpne1	666.663	1.51487	0.410062	7.98e-05	0.00029299	-4.09823	2145
Tmem254b	33.7828	2.86201	0.837954	8.35e-05	0.00030592	-4.07854	2148
Cilp2	9.54102	2.63879	0.764469	8.75e-05	0.00032016	-4.05795	2151
Cask	1145.24	1.22923	0.328825	8.81e-05	0.00032222	-4.05489	2152
Gm5182	5.62243	4.36444	1.36932	8.84e-05	0.00032288	-4.05363	2153
Gm49331	33.1353	1.35682	0.368086	9.05e-05	0.00033013	-4.04335	2154
Ston2	119.097	1.19051	0.319111	9.13e-05	0.000333	-4.03938	2157
Mtmr7	64.7742	1.06586	0.285563	0.0001005	0.0003641	-3.99785	2168
Angptl2	1194.54	1.23556	0.333974	0.0001007	0.00036472	-3.99698	2169
Ankrd6	62.7511	1.27326	0.345866	0.00010071	0.00036472	-3.99692	2170
Fam107b	401.067	1.18364	0.318643	0.00010083	0.00036501	-3.99639	2172
Slco1a5	6.03675	3.91607	1.15864	0.00010333	0.00037332	-3.98579	2175
Wdfy3	913.192	1.06615	0.285713	0.00010588	0.00038231	-3.97518	2176
Rita1	62.8272	1.29924	0.355611	0.00010748	0.00038768	-3.96866	2177
Cyp2u1	45.9419	1.29625	0.355242	0.00010826	0.00039015	-3.96553	2179
Slc5a3	501.207	1.59107	0.442904	0.00010927	0.0003932	-3.96151	2183
Tmem121	65.2257	1.37569	0.378528	0.00011144	0.00040028	-3.95294	2186
Hapln4	70.2068	2.91355	0.945438	0.00011238	0.0004033	-3.94932	2189
Ppp1r13l	128.208	1.11131	0.300243	0.00011271	0.0004044	-3.94804	2190
P3h4	347.789	1.19061	0.323744	0.00011408	0.00040898	-3.94279	2193
Has3	12.5392	1.95525	0.564735	0.00011781	0.00042118	-3.92884	2198
Rbp2	3.70732	6.42357	2.84212	0.0001186	0.00042393	-3.92592	2199
Rnf34	278.253	1.08222	0.293312	0.00012005	0.0004284	-3.92064	2205
Myoz3	10.0374	2.29013	0.674001	0.00012235	0.00043561	-3.9124	2211
Trpm3	74.2204	1.38098	0.383681	0.00012261	0.00043646	-3.91146	2212
Fam160a1	24.0977	2.40197	0.711409	0.00012408	0.0004415	-3.9063	2214
Mfsd8	152.656	1.32488	0.366746	0.00012648	0.00044902	-3.89797	2217
Hoxa6	18.9009	1.45255	0.407039	0.00012782	0.00045357	-3.89341	2218
Donson	172.214	1.29251	0.357519	0.00013071	0.00046268	-3.88369	2224
4930579G24Rik	153.864	1.1415	0.312054	0.0001309	0.00046327	-3.88305	2225
Ip6k3	104.404	1.15691	0.317354	0.00013231	0.00046795	-3.87841	2226
Slc25a45	70.7107	2.19986	0.646841	0.00013274	0.00046938	-3.87699	2227
Rassf8	547.709	1.0372	0.281991	0.00013407	0.00047379	-3.87267	2229
Foxo6	4.01708	4.68396	1.67014	0.00013453	0.00047522	-3.87118	2230
Sarm1	12.5239	2.92056	0.948633	0.00013957	0.00049189	-3.85522	2233
Stambpl1	117.88	1.2661	0.351561	0.00014241	0.0005013	-3.84645	2236
Rfx2	17.9464	1.72968	0.499257	0.00014372	0.00050537	-3.8425	2239
Mrpl47	227.579	1.15765	0.319873	0.0001439	0.00050593	-3.84193	2240
Tulp1	25.567	1.62791	0.467089	0.00014736	0.00051743	-3.83163	2244
Zcchc24	1171.81	1.02323	0.279696	0.00014826	0.00052038	-3.82898	2245
Vps26c	229.184	1.03157	0.282891	0.00014938	0.00052401	-3.8257	2246
Sstr2	8.89412	2.897	0.884	0.00015189	0.00053235	-3.81848	2248
Calhm5	34.0358	1.22852	0.343028	0.00015707	0.00054871	-3.80392	2254
Eva1c	16.7619	1.62343	0.469567	0.00015805	0.00055191	-3.80121	2255
Thrb	7.63888	3.68351	1.19811	0.00015906	0.0005552	-3.79845	2256
Slc46a1	34.7625	1.39265	0.393219	0.00015957	0.00055677	-3.79705	2258
Spem1	3.58968	6.33977	2.85588	0.0001689	0.00058706	-3.77236	2263
Slc40a1	238.147	2.78399	0.85877	0.00017296	0.00060053	-3.76207	2265
Nox4	25.9091	1.46708	0.421013	0.00017364	0.00060279	-3.76035	2266
Cdk5rap1	86.7661	1.33437	0.378992	0.00017854	0.00061931	-3.74826	2268
Ccdc102a	75.2091	1.7734	0.521889	0.00018318	0.00063424	-3.73712	2273
Lgals2	6.85978	3.04945	0.957785	0.0001843	0.00063747	-3.73447	2274
Tmsb4x	3337.42	1.71134	0.500443	0.00018789	0.00064923	-3.72609	2275
Ptbp2	752.768	1.23033	0.347851	0.00019021	0.00065658	-3.72076	2278
Ighg2b	7.68617	4.78639	1.58694	0.00019229	0.0006635	-3.71604	2279
Gm20683	31.7936	1.71031	0.50409	0.00019585	0.00067428	-3.70807	2283
Cep72	44.76	1.51408	0.442329	0.00019759	0.00067973	-3.70423	2284
Avpi1	74.9103	1.11354	0.313929	0.00020046	0.0006893	-3.69798	2285
Fgf13	33.7478	2.32805	0.71673	0.00020384	0.00070025	-3.6907	2288
Cdh23	7.68131	3.16085	1.0387	0.00020491	0.00070378	-3.68843	2289
Mmgt2	181.089	1.34804	0.387614	0.00020672	0.00070958	-3.68461	2291
Efnb3	19.5764	1.67074	0.494826	0.00020799	0.00071363	-3.68196	2292
Tmtc4	147.671	1.02913	0.289034	0.00021097	0.00072298	-3.67578	2295
Podn	5.10703	4.03874	1.29074	0.00021213	0.00072668	-3.67339	2297
Igsf10	274.932	1.46792	0.426651	0.00021255	0.00072768	-3.67254	2300
Ccdc149	17.7393	1.64078	0.48695	0.00021798	0.00074478	-3.66158	2305
Casc1	14.4755	2.32618	0.740333	0.00022134	0.00075503	-3.65495	2308
Pusl1	113.509	1.02442	0.289471	0.00022282	0.00075979	-3.65205	2310
Krt20	4.09671	6.50234	2.94	0.00022461	0.00076528	-3.64858	2311
Dmrt2	41.423	1.22293	0.350981	0.00022499	0.00076614	-3.64784	2312
Gm49326	3.43211	6.23142	2.86106	0.00022889	0.00077737	-3.64038	2320
Gm14419	58.7614	1.25403	0.362004	0.00023255	0.00078918	-3.63349	2323
Pkd1	1394.46	1.1693	0.33469	0.00023602	0.00080081	-3.62705	2324
Oasl1	91.2889	1.22949	0.353846	0.00023765	0.00080617	-3.62407	2325
Adora2a	13.1154	2.15649	0.675724	0.00024413	0.0008262	-3.61238	2329
Dab2	482.943	1.65798	0.496688	0.00025568	0.00086307	-3.5923	2334
Pde4d	46.3118	1.41567	0.417862	0.00026246	0.00088332	-3.58094	2338
Zfp966	145.025	1.40319	0.413141	0.00026619	0.00089414	-3.5748	2340
Ndrg1	238.119	1.75943	0.535494	0.00028115	0.00094051	-3.55106	2352
Ifitm1	36.8368	1.73498	0.529977	0.00028132	0.00094088	-3.5508	2353
Smurf1	679.203	1.01579	0.291316	0.00028527	0.00095318	-3.54474	2356
Tbx20	34.4099	2.52682	0.82619	0.00028816	0.00096225	-3.54037	2357
Dmtn	38.527	1.18834	0.347518	0.00029826	0.00099385	-3.5254	2360
Aunip	42.9594	1.29913	0.384206	0.00030199	0.00100451	-3.52001	2364
Xkr8	92.2642	1.04148	0.301697	0.00030443	0.00101144	-3.51652	2366
Arrdc4	65.8102	1.60035	0.487473	0.0003057	0.00101527	-3.51471	2368
S100a5	5.12242	3.73072	1.2302	0.00030746	0.00102013	-3.51221	2370
Slc16a10	41.2478	1.95762	0.612771	0.00031066	0.00102936	-3.50771	2373
Tdrd6	6.89287	3.58999	1.26093	0.00031109	0.00103058	-3.50712	2374
Tas1r1	5.7957	2.61869	0.852081	0.00032099	0.00106111	-3.49351	2378
Chst7	8.62081	2.78899	0.914988	0.0003261	0.00107614	-3.48665	2382
Sall1	68.7496	2.16116	0.686799	0.00032667	0.00107769	-3.4859	2383
Boc	34.9439	2.32162	0.747921	0.00032683	0.00107782	-3.48567	2384
Ift81	142.338	1.2616	0.373246	0.00032714	0.00107851	-3.48527	2386
Slc9b2	9.7556	2.47016	0.840916	0.0003277	0.00107996	-3.48452	2387
Sis	4.88133	3.39279	1.1214	0.00032894	0.00108322	-3.48288	2388
Ptgs2	191.269	1.2796	0.381223	0.0003485	0.00114345	-3.45779	2396
Gpm6a	79.3352	1.37171	0.413106	0.00035554	0.00116519	-3.44912	2398
Casp1	287.689	1.05282	0.308763	0.00036317	0.00118837	-3.43989	2401
Lratd1	7.5086	2.61156	0.868611	0.00036375	0.00119004	-3.4392	2402
Zfp967	121.983	1.2247	0.364809	0.00036447	0.00119172	-3.43834	2403
Htatip2	33.4182	1.93372	0.614634	0.00037126	0.00121118	-3.43032	2406
Ak7	7.19577	2.89729	0.976213	0.00037647	0.00122627	-3.42427	2410
Septin1	18.7925	1.43335	0.439574	0.00038821	0.00126211	-3.41093	2415
Slco3a1	34.9375	1.34228	0.407514	0.00040888	0.00132327	-3.3884	2424
Snapc5	33.5692	1.2566	0.379755	0.00041033	0.0013277	-3.38687	2425
Slc22a21	41.4417	1.10703	0.33126	0.00041596	0.00134491	-3.38095	2428
Fbxo17	103.385	1.48445	0.457667	0.00041733	0.00134882	-3.37952	2429
Muc1	17.7989	1.40042	0.430147	0.00042197	0.00136255	-3.37472	2430
Nap1l3	6.70059	2.83706	0.959028	0.00042671	0.0013768	-3.36987	2433
Gm5345	7.91673	2.48449	0.831557	0.00043736	0.00140957	-3.35916	2436
Hoxd3	11.8465	3.08057	1.06529	0.0004398	0.00141665	-3.35674	2437
Prelid2	32.9474	1.8652	0.599087	0.00044554	0.00143433	-3.35111	2439
St18	11.6675	2.34946	0.804064	0.00045862	0.00147503	-3.33855	2441
Ralgds	1226.38	1.17742	0.356311	0.00046761	0.00150255	-3.33011	2444
Sh2b2	44.3322	1.72451	0.557368	0.0004741	0.0015214	-3.32413	2448
Spry4	303.49	1.01003	0.301985	0.00047912	0.00153492	-3.31955	2453
Ube2d3	4507.88	1.02768	0.308165	0.00048181	0.00154294	-3.31713	2455
Ahr	156.587	1.27252	0.390086	0.00048948	0.00156517	-3.31026	2462
Efna3	11.1317	2.74655	1.05224	0.00049556	0.00158311	-3.30491	2464
Cyp2c52-ps	5.82508	3.78339	1.3434	0.00049796	0.00158989	-3.30281	2467
Tec	68.1154	1.88318	0.61435	0.00052329	0.00166424	-3.28126	2481
Cdk5r1	33.7884	1.35346	0.423824	0.00052723	0.00167552	-3.278	2483
Scn3a	7.73548	2.6275	0.916607	0.00053109	0.00168624	-3.27483	2485
Chd5	48.4808	1.95349	0.662506	0.00053301	0.00169111	-3.27327	2487
Fcrl5	4.84828	3.36336	1.17417	0.00055319	0.00174892	-3.25713	2497
H3c14	9.73572	2.29535	0.785007	0.00055515	0.00175418	-3.25559	2498
Rab29	26.2502	1.70722	0.557148	0.00058004	0.00182605	-3.23655	2504
S100a7a	19.8141	2.0798	0.711757	0.0005829	0.00183338	-3.23441	2506
Rab4a	105.858	1.02178	0.312224	0.00059654	0.00187283	-3.22436	2509
Mfsd9	24.3062	1.40206	0.444547	0.00059796	0.00187695	-3.22333	2510
Gria4	8.59043	2.96845	1.07526	0.00060615	0.00190056	-3.21742	2512
Cog6	390.467	1.16747	0.361484	0.0006122	0.00191812	-3.21311	2514
Gnal	24.8381	1.48153	0.475738	0.00062586	0.00195805	-3.20353	2516
Serpinf2	3.14764	4.17023	1.74173	0.00063184	0.00197605	-3.19939	2517
Mxra7	347.796	1.27787	0.40164	0.00064097	0.00200276	-3.19316	2518
Pcbp3	83.3054	1.24814	0.392917	0.00064966	0.00202605	-3.18731	2522
Crim1	138.777	1.35901	0.43207	0.00065759	0.0020487	-3.18205	2526
Siglece	37.6284	1.55708	0.505078	0.00065772	0.00204874	-3.18196	2527
Sema7a	457.399	1.10495	0.34245	0.00065895	0.00205183	-3.18115	2528
Rgs2	297.74	1.50516	0.485445	0.00066711	0.00207535	-3.1758	2531
Tesk2	40.7411	1.32251	0.420777	0.00067155	0.00208802	-3.17292	2533
Stac2	95.8249	1.30089	0.413261	0.00069159	0.00214565	-3.16015	2537
Hspa12a	58.2564	1.74248	0.584308	0.0006961	0.00215885	-3.15733	2538
Eif4e3	331.758	1.06668	0.330484	0.00070305	0.00217857	-3.15301	2541
Mmp28	72.856	1.64192	0.540876	0.00070995	0.00219703	-3.14877	2545
Myo19	147.837	1.07496	0.335233	0.00072084	0.0022279	-3.14216	2548
Inpp5a	210.595	1.02711	0.319416	0.00074297	0.0022905	-3.12903	2556
Sprr1a	5.52517	4.08231	1.62647	0.00075686	0.0023304	-3.12098	2560
Cyp26a1	3.08798	4.20494	1.77758	0.0007589	0.00233624	-3.11982	2561
Fcrls	145.829	2.0757	0.715509	0.00076738	0.00235968	-3.11499	2564
Krt10	4.4299	3.3046	1.21469	0.00078702	0.00241327	-3.10401	2572
Septin4	104.661	1.31024	0.421976	0.00078771	0.00241494	-3.10363	2573
Plcb4	185.974	1.29692	0.417355	0.00080053	0.00244943	-3.09662	2577
Siglec15	4.51657	3.12231	1.14432	0.00081001	0.00247665	-3.09151	2579
Gm20518	12.4588	2.33375	0.829973	0.00081994	0.00250389	-3.08622	2581
Htr1b	28.1259	1.83076	0.627883	0.0008481	0.00258295	-3.07155	2586
Steap1	73.0322	1.05237	0.333277	0.00086963	0.00264429	-3.06067	2588
Pip4k2a	234.831	1.08265	0.344095	0.00088102	0.00267464	-3.05502	2591
Rab32	144.907	1.59222	0.532959	0.00088388	0.00268239	-3.0536	2593
Mmp23	14.5637	2.25907	0.813834	0.00088601	0.00268694	-3.05256	2594
Gm4811	2.76489	5.70072	2.90301	0.00089497	0.00271267	-3.04819	2597
Eda	6.26577	3.90516	1.99202	0.00089928	0.0027238	-3.0461	2600
Med12l	19.9026	1.70187	0.578361	0.00091541	0.00276922	-3.03839	2604
Iglon5	10.4456	2.19866	0.795026	0.00097067	0.00292553	-3.01293	2614
Mroh7	6.91557	3.27209	1.32936	0.00097824	0.00294625	-3.00956	2616
Fam92a	460.776	1.15422	0.372854	0.00098054	0.00295111	-3.00854	2618
Cabp1	22.0691	1.2541	0.409722	0.00098263	0.00295619	-3.00761	2619
Glt28d2	3.16879	4.01518	1.80986	0.00099001	0.00297438	-3.00436	2622
Stc2	8.62937	2.26601	0.822118	0.00100756	0.00302446	-2.99673	2625
Ccdc114	33.081	1.2105	0.397976	0.0010485	0.00313992	-2.97943	2632
Zbtb8b	5.72247	2.81351	1.11079	0.00106254	0.00317944	-2.97366	2635
Rab15	40.2601	1.75881	0.616945	0.00110396	0.00329415	-2.95705	2640
Bcl7a	310.524	1.08511	0.35253	0.00111338	0.00332054	-2.95336	2641
Nfya	596.603	1.10188	0.359108	0.00113163	0.00337143	-2.9463	2645
Myo1d	40.9096	1.30987	0.438358	0.00113811	0.00338778	-2.94382	2649
Lyrm1	20.0897	1.35163	0.455924	0.00115331	0.00343004	-2.93806	2651
Nptxr	412.275	1.01738	0.330066	0.00118149	0.00350653	-2.92757	2653
Cntf	21.5803	1.83465	0.652414	0.00118519	0.00351631	-2.92621	2654
Tmc1	4.21971	3.12925	1.2967	0.00119687	0.00354767	-2.92195	2656
Gm32687	84.9177	2.14281	0.785831	0.00120291	0.00356393	-2.91977	2658
Grm7	3.72068	3.58118	1.4231	0.00121903	0.00360731	-2.91399	2662
Obox5	3.13933	3.7048	1.76816	0.001224	0.00362077	-2.91222	2664
Ypel2	155.704	1.05693	0.346008	0.00123326	0.00364564	-2.90895	2666
Tmem53	8.5244	1.75392	0.623801	0.001236	0.0036531	-2.90798	2667
Pfkfb4	48.0811	1.87518	0.675403	0.00124393	0.00367464	-2.9052	2668
Gm21992	57.4204	1.97296	0.732349	0.00124945	0.00368966	-2.90328	2670
Pappa	4.93776	3.20325	1.25562	0.00125443	0.0037031	-2.90155	2672
Kcnh7	25.1607	2.11956	0.790644	0.0012617	0.00372264	-2.89904	2674
Nipal1	4.20597	3.14919	1.23507	0.00128002	0.00377019	-2.89278	2679
Garem1	142.187	1.19099	0.397718	0.00129679	0.00381432	-2.88713	2683
Chrnd	4.14772	2.97671	1.15778	0.00131927	0.00387512	-2.87967	2686
Gm8121	2.85488	5.66417	2.97683	0.00132916	0.00390079	-2.87642	2687
Tmem79	11.9882	1.50847	0.528717	0.00133925	0.00392504	-2.87314	2690
Ccdc39	32.9725	1.32234	0.451554	0.0013418	0.00393049	-2.87231	2692
Sh2d1b1	36.3649	1.60538	0.565649	0.00135941	0.00397662	-2.86665	2694
Abcb1b	160.702	1.15773	0.388488	0.00139289	0.0040683	-2.85608	2697
Rsph10b	18.7706	1.5189	0.542905	0.00139372	0.00407004	-2.85582	2698
Srgap3	51.0869	1.11904	0.374782	0.00142797	0.00416142	-2.84528	2704
Gm49027	10.5305	2.28651	0.894592	0.00148011	0.00429518	-2.82971	2713
Gdf9	5.50787	2.59052	1.0833	0.00148808	0.00431171	-2.82738	2718
Tnni3k	3.00485	5.69534	3.02275	0.00149001	0.0043166	-2.82681	2719
Crocc	153.983	1.16043	0.393348	0.00149777	0.00433614	-2.82455	2720
Tbc1d2	13.9558	1.73443	0.633392	0.00151306	0.00437817	-2.82014	2723
Sntb1	14.4892	1.42085	0.498302	0.00152645	0.00441617	-2.81632	2724
Rtn4r	2.78016	3.85247	1.81627	0.00152824	0.00441987	-2.81581	2725
Gm43110	2.72459	5.56423	2.97519	0.00153824	0.00444577	-2.81298	2726
Apobr	102.738	1.23316	0.421568	0.00153916	0.00444739	-2.81271	2727
Pcdhb19	104.245	1.04336	0.349199	0.00154051	0.00445008	-2.81233	2728
Aldh1a3	130.568	1.18409	0.403662	0.00159385	0.00459484	-2.79755	2735
2810408A11Rik	35.2996	1.02479	0.344814	0.00162786	0.00468579	-2.78838	2736
Gen1	129.082	1.06772	0.360295	0.00164569	0.00473313	-2.78365	2738
3110053B16Rik	56.8323	1.72674	0.638701	0.00180808	0.00515596	-2.74278	2760
Igkv5-39	3.94546	6.04506	3.21123	0.00181688	0.0051776	-2.74067	2762
Gal3st3	48.2808	1.22606	0.426141	0.00181928	0.00518189	-2.7401	2764
B3galnt1	16.0326	1.71478	0.640211	0.0018729	0.00531685	-2.72749	2773
Gm9522	14.7716	1.569	0.574943	0.00190339	0.00539536	-2.72047	2776
Gm18180	32.5648	1.22833	0.431643	0.00191914	0.0054346	-2.71689	2780
Clec4a1	67.1328	2.12453	0.829376	0.00193064	0.00546354	-2.7143	2782
Tmem26	8.66291	1.83276	0.706511	0.00196779	0.00555582	-2.70602	2788
Kcnq5	14.8088	2.54074	1.15464	0.00199674	0.00562454	-2.69968	2797
Cyp2c55	5.09148	2.68501	1.10994	0.00201551	0.00566901	-2.69562	2799
Stxbp4	261.442	1.08734	0.376155	0.00203032	0.00570879	-2.69244	2801
Scnn1a	16.7475	1.27557	0.454457	0.00204255	0.0057413	-2.68983	2802
Kctd12b	32.3065	1.52628	0.561012	0.00205607	0.00577644	-2.68696	2803
Slc16a13	108.939	1.18344	0.417163	0.00213352	0.00597735	-2.6709	2811
Ctsc	1894.86	1.80617	0.687454	0.00215071	0.00602059	-2.66742	2812
Platr25	113.06	1.35269	0.488651	0.00219406	0.00613185	-2.65875	2816
Rai2	5.81105	2.03771	0.808694	0.00222797	0.00621651	-2.65209	2822
Tex52	6.39031	2.52109	1.05952	0.0022409	0.00624952	-2.64958	2823
Fam151b	11.7576	1.45919	0.539885	0.0022783	0.00634141	-2.64239	2829
Cdc42ep3	34.1938	1.0425	0.366056	0.00233244	0.00646894	-2.63219	2837
Coro6	10.342	1.76592	0.679499	0.00234224	0.00649298	-2.63037	2839
Tmem86a	137.855	1.55083	0.579735	0.00234976	0.00651065	-2.62898	2840
Gm3636	10.0258	2.81512	1.2366	0.00236671	0.00655549	-2.62586	2841
Ptdss2	232.389	1.06016	0.37396	0.00244599	0.00676087	-2.61154	2849
Slc9a9	28.8582	1.76268	0.683117	0.00247913	0.00684692	-2.6057	2851
Bbs12	147.29	1.07692	0.381386	0.00252289	0.00695431	-2.5981	2855
C1qtnf3	2.61375	5.36182	3.04628	0.00254729	0.0070148	-2.59392	2858
T2	7.36793	1.83653	0.728311	0.002551	0.00702386	-2.59329	2859
Spx	9.1107	2.04442	0.839494	0.00261222	0.00717504	-2.58299	2864
Mamstr	28.383	1.25817	0.460635	0.00264408	0.00725562	-2.57773	2867
Chek2	159.873	1.16197	0.418603	0.00265451	0.0072819	-2.57602	2869
Mxd3	47.0902	1.11498	0.399737	0.00267796	0.00734036	-2.5722	2870
Fpr1	6.53616	2.06205	0.846833	0.00268522	0.00735672	-2.57102	2871
Mettl27	6.67496	2.08379	0.868253	0.00277451	0.0075795	-2.55681	2878
Tcea3	8.0749	1.738	0.68801	0.00278889	0.00761486	-2.55457	2880
Il3ra	21.0114	1.66028	0.648634	0.00284089	0.00774353	-2.54655	2886
Tlcd4	10.2663	1.82978	0.738118	0.00284665	0.00775798	-2.54567	2887
Pitx2	2.48244	3.74565	1.91628	0.00284843	0.00776037	-2.54539	2888
Gm50433	21.9175	1.45624	0.561498	0.00286562	0.00780079	-2.54278	2890
Tmem200a	60.1252	1.47098	0.562894	0.00289516	0.00787138	-2.53833	2894
Cnih2	37.4164	1.00104	0.357958	0.00291892	0.00792841	-2.53478	2896
Cldn15	6.12348	2.48175	1.13094	0.00300695	0.00815329	-2.52187	2901
Cplane2	8.98015	1.58145	0.617072	0.00300824	0.0081542	-2.52169	2902
MF597757.2	41.1743	2.32083	1.00204	0.00305334	0.00826464	-2.51523	2906
Ecrg4	12.4185	1.43197	0.550187	0.0031198	0.00843519	-2.50587	2909
Slc25a29	39.1556	1.14474	0.421688	0.00315013	0.00851049	-2.50167	2912
Gxylt2	365.466	1.01231	0.365877	0.00319498	0.00861804	-2.49553	2919
Slc7a2	257.045	1.27058	0.475164	0.00319576	0.00861876	-2.49543	2920
2700097O09Rik	85.8712	1.03073	0.374722	0.00327987	0.00882614	-2.48414	2926
Gm48789	69.6017	1.04466	0.381793	0.00333687	0.00897332	-2.47666	2927
Arsj	46.7627	1.45446	0.56518	0.00337784	0.00906836	-2.47136	2934
Rab6b	331.701	1.19539	0.44635	0.00342314	0.00918422	-2.46557	2937
Olfr1565	15.506	1.87664	0.778873	0.00343554	0.00921498	-2.46401	2938
Ttc6	4.41585	2.80415	1.60334	0.00345713	0.00926668	-2.46128	2939
Il18rap	26.3629	1.0735	0.398405	0.00345987	0.00926967	-2.46094	2941
H2-Q7	447.296	1.16234	0.432738	0.00348818	0.00933675	-2.4574	2943
Proser3	72.993	1.47161	0.57536	0.00350063	0.00936715	-2.45585	2944
Gm27235	2.25987	5.06714	3.03078	0.00351445	0.00939384	-2.45414	2945
Usp13	6.60451	2.98647	1.60525	0.00352022	0.00940778	-2.45343	2946
Gnai1	21.9398	1.22198	0.465173	0.00366145	0.0097517	-2.43635	2959
Mapk10	40.1461	1.42413	0.55821	0.00369625	0.00982908	-2.43224	2964
Fv1	46.3823	1.05185	0.389957	0.00374348	0.00993904	-2.42672	2971
Arl5c	25.432	1.20936	0.458108	0.00376466	0.00998616	-2.42427	2974
Zbtb8a	18.2794	1.3377	0.521557	0.00384772	0.0101889	-2.4148	2978
Fggy	40.5164	1.09635	0.414366	0.00387953	0.010267	-2.41122	2980
Fbxl2	14.8657	1.51746	0.610391	0.00388736	0.0102829	-2.41035	2982
Tmem37	35.7033	1.33006	0.516625	0.00389094	0.0102908	-2.40995	2983
Ppp1r3b	37.6284	1.44894	0.573846	0.00393055	0.0103827	-2.40555	2986
Cdo1	21.8075	1.60765	0.663941	0.00404443	0.0106589	-2.39314	2993
Fut9	9.96378	1.97379	0.869321	0.00419425	0.011018	-2.37735	3002
Nol4	15.1644	2.31962	1.12664	0.00425915	0.0111748	-2.37068	3007
Prelid3a	19.8218	1.12597	0.431041	0.00426169	0.0111788	-2.37042	3008
Pcdhb7	10.6476	1.7838	0.764224	0.00426552	0.0111847	-2.37003	3009
Medag	22.3408	1.44965	0.583716	0.00429844	0.0112658	-2.36669	3011
Pilra	77.3782	1.51985	0.615563	0.00430225	0.0112706	-2.3663	3013
1700102P08Rik	4.23002	2.24392	1.02716	0.00437693	0.0114557	-2.35883	3015
Stap1	15.7545	1.52366	0.625871	0.00445267	0.0116361	-2.35138	3022
Cbfa2t3	41.6039	1.81009	0.784174	0.00452302	0.0118091	-2.34457	3025
Slc29a3	296.122	1.44606	0.583255	0.00452449	0.0118112	-2.34443	3026
Acot11	38.5189	1.67646	0.711465	0.00456816	0.0119106	-2.34026	3030
Abcg4	14.5877	1.78377	0.826464	0.00457252	0.0119202	-2.33984	3031
H2ac10	3.09679	3.08115	1.63301	0.00461778	0.0120308	-2.33557	3033
Itga10	54.3156	1.40309	0.570576	0.00469574	0.0122172	-2.3283	3037
Hmcn1	101.837	1.72295	0.742371	0.00477477	0.0124096	-2.32105	3040
Cplx3	4.35201	2.26519	1.1447	0.00485884	0.0126051	-2.31347	3045
Pla1a	31.104	1.12209	0.439294	0.00488771	0.0126704	-2.31089	3049
Arhgdib	238.178	1.08335	0.417109	0.00490806	0.0127116	-2.30909	3051
Scn8a	10.8194	2.02873	0.922704	0.00491675	0.0127283	-2.30832	3052
Srpx2	5.18983	2.61432	1.31721	0.00494852	0.0127931	-2.30552	3056
Naaladl2	18.2761	2.19738	1.04741	0.00500985	0.012938	-2.30018	3059
Srl	95.4083	1.46553	0.605193	0.00501768	0.0129543	-2.2995	3061
Evi2a	92.9856	1.06393	0.410261	0.00503704	0.0129945	-2.29782	3063
Plaat1	5.60048	2.26568	1.09078	0.00517788	0.0133177	-2.28585	3071
Avil	10.9409	1.54208	0.653779	0.00519649	0.0133575	-2.28429	3072
Homer2	17.8366	1.37779	0.57125	0.00519843	0.0133585	-2.28413	3073
Adora2b	6.71396	1.77975	0.782833	0.00522134	0.0134073	-2.28222	3078
Kctd12	511.402	1.15069	0.451231	0.00522512	0.0134109	-2.2819	3079
Prob1	49.387	1.1897	0.472386	0.00538798	0.0137875	-2.26857	3085
Elavl3	28.8856	1.11337	0.441548	0.00540176	0.0138187	-2.26747	3086
Prok1	2.35215	4.93558	3.18355	0.00543917	0.0138978	-2.26447	3088
Pomgnt2	125.279	1.12162	0.441945	0.00546696	0.0139625	-2.26225	3090
Mroh6	6.04495	1.7647	0.786393	0.00550911	0.0140513	-2.25892	3096
Slc39a10	839.03	1.07199	0.419474	0.00559525	0.0142477	-2.25218	3101
Gm21093	3.9709	5.5858	3.57954	0.00559611	0.0142477	-2.25211	3103
Calr4	6.12607	1.81665	0.826442	0.00566167	0.014391	-2.24706	3111
Adra2a	7.47729	1.84417	0.842328	0.00567726	0.0144264	-2.24586	3113
Rasgrp3	64.5639	1.41936	0.594251	0.00575181	0.0145886	-2.2402	3118
Fmo4	2.23948	3.3632	2.07094	0.00584363	0.0148007	-2.23332	3120
Fam189a2	10.9761	1.39382	0.588274	0.00598427	0.0151167	-2.22299	3129
Prr7	31.034	1.35198	0.5625	0.00601979	0.0151997	-2.22042	3130
Zfp968-ps	23.5315	1.26085	0.519269	0.00607469	0.0153202	-2.21648	3134
Mgl2	30.0526	1.37078	0.575269	0.00625829	0.0157414	-2.20354	3144
Sh3gl3	13.6772	1.41717	0.607014	0.0062673	0.0157618	-2.20292	3145
Spag6	6.71629	1.84703	0.880666	0.00632027	0.0158857	-2.19926	3147
Gng2	191.221	1.31436	0.546755	0.00635283	0.0159558	-2.19703	3149
Gpr135	20.2568	1.32974	0.556643	0.00637397	0.0159995	-2.19559	3151
Adamts2	16.89	1.45041	0.635193	0.00657105	0.0164507	-2.18237	3157
Hoxc5	10.0615	1.66081	0.773814	0.00659488	0.0165055	-2.18079	3158
Cyp2c65	2.53839	2.73612	1.56512	0.00660137	0.0165193	-2.18037	3159
Fam129c	48.0385	1.00468	0.40129	0.00665481	0.0166458	-2.17686	3160
Tnn	2.32953	2.89173	2.01785	0.00669609	0.0167368	-2.17418	3162
Acrbp	44.4601	1.02158	0.409493	0.00676643	0.0168806	-2.16964	3167
Lum	93.0883	3.06561	1.89877	0.00677731	0.0169052	-2.16894	3168
Scg3	48.4003	1.56161	0.690753	0.00686692	0.0171013	-2.16324	3173
Tph1	3.79938	2.89114	1.8844	0.00698099	0.0173677	-2.15608	3175
Serpinc1	8.1203	1.51856	0.681143	0.00703398	0.0174803	-2.1528	3178
Cd300ld	30.6204	1.43688	0.623058	0.00704814	0.0175118	-2.15193	3179
Syt13	16.835	1.55757	0.697984	0.00707814	0.0175838	-2.15008	3180
Cntnap2	7.25512	2.15755	1.13019	0.00718321	0.0178241	-2.14368	3184
Pdgfd	21.6206	1.2682	0.537338	0.00732189	0.0181393	-2.13538	3190
Gm13212	52.4472	1.3812	0.596793	0.00732714	0.0181497	-2.13507	3191
Zfp712	40.6307	1.02411	0.415224	0.00737252	0.0182488	-2.13238	3194
C2cd2	76.9477	1.27809	0.542245	0.00738789	0.0182843	-2.13148	3195
Abcc12	3.67923	2.47887	1.47375	0.00739785	0.0183062	-2.13089	3196
H1f5	2.59016	3.17521	2.21483	0.00766509	0.018882	-2.11548	3209
Carmil3	9.05441	1.94045	0.999979	0.00769687	0.0189475	-2.11369	3210
Caln1	21.3709	1.34332	0.588668	0.00791538	0.0194211	-2.10153	3215
Plbd1	170.019	1.21438	0.513546	0.00795841	0.0195127	-2.09917	3218
Sema5b	2.64728	2.56313	1.42445	0.00796076	0.0195157	-2.09905	3219
Gm15446	111.538	1.29381	0.561968	0.00799398	0.0195855	-2.09724	3221
Kcnb1	23.2473	1.17376	0.497373	0.00804922	0.0197099	-2.09425	3224
A730049H05Rik	2.62674	2.60567	1.64058	0.00814124	0.0199153	-2.08931	3226
Gm14322	49.4995	1.25154	0.537498	0.00826874	0.0201954	-2.08256	3228
Irx3	4.58779	1.94533	0.982184	0.00828088	0.0202193	-2.08192	3229
Samd12	28.3179	1.70486	0.824813	0.00832913	0.0203226	-2.0794	3232
Ccdc65	3.68387	2.31107	1.46068	0.00833729	0.0203367	-2.07897	3234
Zfp174	30.7352	1.16418	0.494037	0.008407	0.0204756	-2.07536	3238
Ighm	54.139	1.60452	0.743334	0.00842787	0.0205138	-2.07428	3239
Mpp4	11.1087	1.75158	0.846647	0.00862563	0.0209415	-2.06421	3248
Lipg	10.033	1.28328	0.563159	0.00866673	0.0210383	-2.06214	3249
Cxcl13	11.2738	1.90285	0.950944	0.00872705	0.02117	-2.05913	3250
Gm21988	21.2021	1.20662	0.51942	0.00872819	0.02117	-2.05908	3251
Ggn	26.0613	1.22145	0.530675	0.00879244	0.0213102	-2.05589	3254
Blnk	44.1393	1.45727	0.661266	0.0088343	0.0213904	-2.05383	3259
Vmn2r10	13.8022	1.27741	0.564992	0.00907819	0.0219003	-2.042	3269
Cenps	32.9337	1.00043	0.418793	0.00912409	0.021988	-2.03981	3274
Cd163	5.70736	1.87145	0.959697	0.00934364	0.0224615	-2.02948	3280
Gm49686	3.9676	1.96686	1.01771	0.0093492	0.0224686	-2.02923	3282
Trim36	21.4152	1.01072	0.427644	0.0095297	0.0228734	-2.02092	3286
[truncated: 2,929 more rows]

## Sheet: Supplemental Table 3
Supplemental Table 3: Gene Set Enrichment Analysis of CT2A-luc vs. GL261-luc2
Description: All differentially enriched genesets identified with fgsea (FDR-adjusted p-value < 0.10) between CT2A-luc tumours vs GL261-luc2 tumours
padj: Benjamini-Hochberg FDR adjusted p-value
Overall: Top=Most significantly upregulated genesets, Bottom=Most significantly downregulated genesets
pathway	pval	padj	ES	NES	nMoreExtreme	size	leadingEdge	Enrichment
HALLMARK_EPITHELIAL_MESENCHYMAL_TRANSITION%MSIGDB_C2%HALLMARK_EPITHELIAL_MESENCHYMAL_TRANSITION	0.000212179	0.0264588	0.724857	2.05743	0	188	c("Col5a1", "Inhba", "Col4a1", "Col6a2", "Snai2", "Vcan", "Col4a2", "Postn", "Pdgfrb", "Fstl1", "Fap", "Bgn", "Igfbp3", "Thbs1", "Itgb5", "Mmp14", "Igfbp4", "Pmepa1", "Bmp1", "Wnt5a", "Itga5", "Gpc1", "Dpysl3", "Vegfc", "Col5a2", "Notch2", "Msx1", "Col6a3", "Sdc1", "Col7a1", "Fbn1", "Gadd45b", "Glipr1", "Vcam1", "Adam12", "Spp1", "Pthlh", "Lrrc15", "Col3a1", "Col12a1", "Sdc4", "Col1a1", "Mmp2", "…	Up-regulated
osteoblast differentiation%GObp%GO:0001649	0.000209556	0.0264588	0.737487	1.92346	0	96	c("Ccn4", "Lrp5", "Wwtr1", "Twist2", "Lrrc17", "Runx2", "Igfbp3", "Sh3pxd2b", "Wnt11", "Men1", "Shox2", "Epha2", "Akt1", "Spp1", "Pthlh", "Tnn", "Hira", "Smo", "Col1a1", "Creb3l1", "Hoxa2", "Smad5", "Twist1", "Smad4", "Fhl2", "Smad3", "Map2k6", "Mapk11")	Up-regulated
proximal/distal pattern formation%GObp%GO:0009954	0.00020842	0.0264588	0.854748	1.87929	0	33	c("Hoxc11", "Hoxc10", "Hoxc9", "En1", "Hoxa9", "Chsy1", "Irx1", "Hoxa10", "Ctnnb1", "Pbx2", "Pbx1")	Up-regulated
HALLMARK_ANGIOGENESIS%MSIGDB_C2%HALLMARK_ANGIOGENESIS	0.000209336	0.0264588	0.823752	1.82391	0	35	c("S100a4", "Vcan", "Postn", "Fstl1", "Jag1", "Col5a2", "Msx1", "Vav2", "Fgfr1", "Spp1", "Col3a1", "Lum")	Up-regulated
PLASMA MEMBRANE ESTROGEN RECEPTOR SIGNALING%PATHWAY INTERACTION DATABASE NCI-NATURE CURATED DATA%PLASMA MEMBRANE ESTROGEN RECEPTOR SIGNALING	0.000415887	0.031656	0.795528	1.81575	1	41	c("Gnb1", "Gnai2", "Pik3ca", "Akt1", "Mmp9", "Bcar1", "Shc1", "Esr1", "Plcb3", "Mmp2", "Gnai3", "Msn", "Mapk11", "Pelp1", "Nras", "Kras", "Grb2", "Gna11", "Sos1", "Hras", "Gna13")	Up-regulated
regulation of smooth muscle cell migration%GObp%GO:0014910	0.000209249	0.0264588	0.698955	1.81256	0	93	c("Ccn4", "Postn", "Pdgfrb", "Igfbp3", "Plau", "Adipoq", "Arpc2", "S100a11", "Retn", "Coro1b", "Plxna1", "Smo", "Camk2d", "Tpm1", "Pparg", "Gstp1", "Pdgfa", "Lrp1", "Itgb3", "Ilk", "Ccl5", "Tmsb4x", "Ssh1", "Slit2")	Up-regulated
cellular response to tumour necrosis factor%GObp%GO:0071356	0.000210393	0.0264588	0.674421	1.80782	0	118	c("Fabp4", "Cfl1", "Nfkb1", "Adamts7", "Umod", "Cib1", "Ext1", "Gper1", "Pias3", "Akt1", "Zfp36l2", "Ccl2", "Ankrd1", "Tjp2", "Nfkbia", "Birc3", "Zfp36l1", "Traf3", "Commd7", "Asah1", "Dcstamp", "Adamts12", "Ilk", "Ccl21a", "Xcl1", "Pycard", "Lims1", "Ccl5", "Dbn1", "Birc2", "Txndc17", "Zc3h12a", "Tnfrsf11a")	Up-regulated
PID_ER_NONGENOMIC_PATHWAY%MSIGDB_C2%PID_ER_NONGENOMIC_PATHWAY	0.000415973	0.031656	0.796123	1.80749	1	40	c("Gnb1", "Gnai2", "Pik3ca", "Akt1", "Mmp9", "Bcar1", "Shc1", "Esr1", "Plcb3", "Mmp2", "Gnai3", "Msn", "Mapk11", "Pelp1", "Nras", "Kras", "Grb2", "Gna11", "Sos1", "Hras", "Gna13")	Up-regulated
regulation of transforming growth factor beta production%GObp%GO:0071634	0.000208507	0.0264588	0.809858	1.80278	0	36	c("Tgfb2", "Furin", "Wnt11", "Tsku", "Serpinf2", "Hif1a", "Ptgs2", "Smad4", "Lum", "Creb1", "Smad3", "Ltbp1")	Up-regulated
SIGNALING BY TGFB FAMILY MEMBERS%REACTOME DATABASE ID RELEASE 77%9006936	0.000208681	0.0264588	0.691942	1.79902	0	94	c("Inhba", "Wwtr1", "Furin", "Fstl1", "Skil", "Ppp1ca", "Pmepa1", "Men1", "Trim33", "Drap1", "Smurf1", "Pard3", "Smurf2", "Fst", "Smad5", "Ube2d3", "Ncor2", "Tgfb1", "Ppm1a", "Smad4", "Smad3", "Smad2", "Smad6", "Usp9x", "Tgfbr1", "Smad7")	Up-regulated
HALLMARK_TGF_BETA_SIGNALING%MSIGDB_C2%HALLMARK_TGF_BETA_SIGNALING	0.000207555	0.0264588	0.754833	1.79802	0	53	c("Wwtr1", "Furin", "Skil", "Acvr1", "Thbs1", "Ppp1ca", "Pmepa1", "Trim33", "Smurf1", "Ifngr2", "Smurf2", "Ube2d3", "Ncor2", "Tgfb1", "Ppm1a", "Smad3", "Smad6", "Tgfbr1", "Smad7", "Arid4b", "Cdk9", "Ctnnb1", "Serpine1", "Ltbp2", "Ski")	Up-regulated
response to tumour necrosis factor%GObp%GO:0034612	0.000212359	0.0264588	0.655328	1.79538	0	143	c("Fabp4", "Cfl1", "Nfkb1", "Adamts7", "Adipoq", "Umod", "Cib1", "Ext1", "Gper1", "Pias3", "Akt1", "Zfp36l2", "Ccl2", "Ankrd1", "Tjp2", "Nfkbia", "Casp8", "Birc3", "Zfp36l1", "Traf3", "Commd7", "Asah1", "Dcstamp", "Adamts12", "Ilk", "Adam10", "Ccl21a", "Xcl1", "Pycard", "Lims1", "Ccl5", "Sphk1", "Cxcl16", "Dbn1", "Birc2", "Txndc17", "Zc3h12a", "Tnfrsf11a")	Up-regulated
GABA RECEPTOR ACTIVATION%REACTOME DATABASE ID RELEASE 77%977443	0.00041606	0.031656	0.749368	1.79039	1	54	c("Gnb1", "Gnai2", "Gnb4", "Gng11", "Adcy7", "Kcnj15", "Gnai3", "Adcy6", "Gng8")	Up-regulated
regulation of renal system process%GObp%GO:0098801	0.00083212	0.045647	0.78728	1.7802	3	39	c("F2rl1", "F2r", "Adipoq", "Gnai2", "Comt")	Up-regulated
regulation of smooth muscle cell proliferation%GObp%GO:0048660	0.000212811	0.0264588	0.634182	1.77974	0	171	c("Ccn4", "Tgfb3", "Pdgfrb", "Ereg", "Igfbp3", "Thbs1", "Adipoq", "Gnai2", "Npr3", "Retn", "Pik3ca", "Gper1", "Akt1", "Mmp9", "Shc1", "Serpinf2", "Hif1a", "Il6ra", "Ptgs2", "Notch3", "Esr1", "Camk2d", "Mmp2", "Nqo2", "Tgfb1", "Gnai3", "Efemp2", "Tpm1", "Pten", "Il12b", "Cav1", "Comt", "Pparg", "Ldlrap1", "Gstp1", "Itgb3", "Ilk")	Up-regulated
TGF-BETA SIGNALING PATHWAY%WIKIPATHWAYS_20210910%WP113%MUS MUSCULUS	0.000414336	0.031656	0.749379	1.77812	1	52	c("Inhba", "Skil", "Runx2", "Nfkb1", "Thbs1", "Spp1", "Fst", "Smad5", "Tgfb1", "Lef1", "Smad4", "Tfe3", "Crebbp", "Smad3", "Smad2", "Smad6", "Jak1", "Tgfbr1", "Smad7", "Ltbp1", "Ctnnb1")	Up-regulated
N-CADHERIN SIGNALING EVENTS%PATHWAY INTERACTION DATABASE NCI-NATURE CURATED DATA%N-CADHERIN SIGNALING EVENTS	0.00041658	0.031656	0.812178	1.77571	1	32	c("Lrp5", "Cttn", "Pik3ca", "Fgfr1", "Fer", "Plcg1", "Axin1", "Jup", "Ptpn1", "Gsn", "Ctnnb1", "Cdh2", "Gja1")	Up-regulated
renal system process involved in regulation of systemic arterial blood pressure%GObp%GO:0003071	0.000628536	0.040211	0.86823	1.77256	2	22	c("F2rl1", "F2r", "Cyp2j5", "Serpinf2", "Gja1")	Up-regulated
smooth muscle cell differentiation%GObp%GO:0051145	0.00041511	0.031656	0.742158	1.76783	1	53	c("Cfd", "Pdgfrb", "Nfatc4", "Tbx18", "Acvr1", "Hes1", "Tmem204", "Smarca4", "Efemp2", "Ednra", "Tbx3", "Smad6", "Foxf1", "Srf", "Wnt7b", "Ctnnb1", "Hey1", "Sox9", "Pitx2")	Up-regulated
EXTRACELLULAR MATRIX ORGANIZATION%REACTOME DATABASE ID RELEASE 77%1474244	0.000211685	0.0264588	0.599438	1.764	0	265	c("Pxdn", "Col10a1", "Col5a1", "Col4a1", "Col6a2", "Vcan", "Col4a2", "Tgfb3", "Aspn", "Tgfb2", "Furin", "Bgn", "Capn1", "Col27a1", "Actn1", "Capn6", "Thbs1", "Mmp11", "Itgb5", "Col8a1", "Mmp14", "Nid1", "Bmp1", "Col6a1", "Ctsk", "Itga5", "Sh3pxd2a", "Col5a2", "Cask", "Col6a3", "Sdc1", "Sdc2", "Mfap4", "Col7a1", "Ntn4", "Fbn1", "Mmp9", "Vcam1", "Adam12", "Spp1", "Adam15", "Tnn", "Col3a1", "Ibsp", …	Up-regulated
DEFECTIVE B3GAT3 CAUSES JDSSDHD%REACTOME DATABASE ID RELEASE 77%3560801	0.000420345	0.031656	0.879119	1.76216	1	20	c("Vcan", "Bgn", "Gpc1", "Sdc1", "Sdc2", "Sdc4", "Cspg4", "Agrn")	Up-regulated
regulation of wound healing%GObp%GO:0061041	0.000423998	0.031656	0.658752	1.76101	1	116	c("Ccn4", "F2rl1", "F2r", "Thbs1", "Plau", "Cask", "Anxa5", "Sh2b3", "Ccl2", "Serpinf2", "Phldb2", "Tspan8", "Actg1", "C1qtnf1", "Smoc2", "Cd36", "Pten", "Cav1", "Adtrp", "Smad3", "Acta2", "Pdgfa")	Up-regulated
regulation of response to nutrient levels%GObp%GO:0032107	0.000622794	0.040211	0.839775	1.76093	2	25	c("Kank2", "Snai2", "Nucb2", "Lep")	Up-regulated
regulation of response to extracellular stimulus%GObp%GO:0032104	0.000622794	0.040211	0.839775	1.76093	2	25	c("Kank2", "Snai2", "Nucb2", "Lep")	Up-regulated
cardiac atrium development%GObp%GO:0003230	0.00104254	0.0495162	0.788557	1.75536	4	36	c("Tnnt2", "Tgfb2", "Acvr1", "Wnt11", "Wnt5a", "Gata4", "Shox2", "Notch2", "Smo")	Up-regulated
DEFECTIVE B3GALT6 CAUSES EDSP2 AND SEMDJL1%REACTOME%R-HSA-4420332.1	0.000630517	0.040211	0.874789	1.75348	2	20	c("Vcan", "Bgn", "Gpc1", "Sdc1", "Sdc2", "Sdc4", "Cspg4", "Agrn")	Up-regulated
PID_ALK1_PATHWAY%MSIGDB_C2%PID_ALK1_PATHWAY	0.00103799	0.0495162	0.835004	1.75092	4	25	c("Inhba", "Tgfb3", "Acvr1", "Ppp1ca", "Smad5", "Tgfb1", "Smad4", "Cav1", "Tgfbr1", "Smad7")	Up-regulated
ALK1 SIGNALING EVENTS%PATHWAY INTERACTION DATABASE NCI-NATURE CURATED DATA%ALK1 SIGNALING EVENTS	0.00103799	0.0495162	0.835004	1.75092	4	25	c("Inhba", "Tgfb3", "Acvr1", "Ppp1ca", "Smad5", "Tgfb1", "Smad4", "Cav1", "Tgfbr1", "Smad7")	Up-regulated
PID_INTEGRIN_A9B1_PATHWAY%MSIGDB_C2%PID_INTEGRIN_A9B1_PATHWAY	0.00103799	0.0495162	0.834971	1.75086	4	25	c("Vegfd", "Vegfc", "Bcar1", "Vcam1", "Adam12", "Spp1", "Adam15", "Kcnj15", "Itgb1", "Pxn", "Tnc", "Vegfa")	Up-regulated
ALPHA9 BETA1 INTEGRIN SIGNALING EVENTS%PATHWAY INTERACTION DATABASE NCI-NATURE CURATED DATA%ALPHA9 BETA1 INTEGRIN SIGNALING EVENTS	0.00103799	0.0495162	0.834971	1.75086	4	25	c("Vegfd", "Vegfc", "Bcar1", "Vcam1", "Adam12", "Spp1", "Adam15", "Kcnj15", "Itgb1", "Pxn", "Tnc", "Vegfa")	Up-regulated
regulation of cell adhesion mediated by integrin%GObp%GO:0033628	0.00103778	0.0495162	0.752374	1.75075	4	47	c("Snai2", "Tgfb2", "Plau", "Epha2", "Cib1", "Ada", "Ift74", "Swap70", "Crkl", "Itgb3", "Ccl21a", "Ccl5", "Efna1", "Piezo1", "Serpine1", "Muc1")	Up-regulated
positive regulation of cardiac muscle tissue growth%GObp%GO:0055023	0.00187149	0.067802	0.763642	1.74859	8	42	c("Ccn4", "Gata4", "Trip10", "Fgfr1", "Fdps", "Tbx20")	Up-regulated
retina vasculature development in camera-type eye%GObp%GO:0061298	0.000840689	0.045647	0.870915	1.74572	3	20	c("Lrp5", "Col4a1", "Pdgfrb", "Hif1a")	Up-regulated
BIOCARTA_TGFB_PATHWAY%MSIGDB_C2%BIOCARTA_TGFB_PATHWAY	0.000626828	0.040211	0.877849	1.74518	2	19	c("Tgfb3", "Tgfb2", "Skil", "Tgfb1", "Smad4", "Crebbp", "Smad3", "Smad2", "Tgfbr1", "Smad7")	Up-regulated
GABA B RECEPTOR ACTIVATION%REACTOME DATABASE ID RELEASE 77%977444	0.00187227	0.067802	0.771766	1.74512	8	39	c("Gnb1", "Gnai2", "Gnb4", "Gng11", "Adcy7", "Kcnj15", "Gnai3", "Adcy6", "Gng8")	Up-regulated
ACTIVATION OF GABAB RECEPTORS%REACTOME%R-HSA-991365.4	0.00187227	0.067802	0.771766	1.74512	8	39	c("Gnb1", "Gnai2", "Gnb4", "Gng11", "Adcy7", "Kcnj15", "Gnai3", "Adcy6", "Gng8")	Up-regulated
outflow tract morphogenesis%GObp%GO:0003151	0.000420787	0.031656	0.689268	1.74505	1	80	c("Tgfb2", "Jag1", "Lrp2", "Acvr1", "Thbs1", "Wnt11", "Wnt5a", "Parva", "Gata4", "Hes1", "Plxnd1", "Hif1a", "Smarca4", "Dicer1", "Twist1", "Eln", "Sec24b", "Smad4", "Ednra", "Tbx3", "Smad6", "Tbx20", "Crkl", "Ilk", "Dvl3", "Folr1", "Sfrp2", "Hey1", "Rara")	Up-regulated
positive regulation of muscle hypertrophy%GObp%GO:0014742	0.00249584	0.074087	0.773228	1.73994	11	38	c("Ccn4", "Trip10", "Pde5a", "Fdps", "Camk2d")	Up-regulated
FOCAL ADHESION%WIKIPATHWAYS_20210910%WP85%MUS MUSCULUS	0.000212811	0.0264588	0.61493	1.73925	0	184	c("Col5a1", "Col4a1", "Col6a2", "Col4a2", "Pdgfrb", "Pdgfc", "Capn1", "Diaph1", "Actn1", "Thbs1", "Itgb5", "Vegfd", "Itga5", "Vegfc", "Rap1a", "Col5a2", "Vcl", "Mapk6", "Pik3ca", "Akt1", "Bcar1", "Shc1", "Spp1", "Tnn", "Col3a1", "Ibsp", "Actg1", "Parvb", "Tln1", "Bad", "Itga3", "Col1a1", "Thbs3", "Pten", "Birc3", "Hck", "Cav1", "Vasp", "Lamb1", "Pgf", "Col1a2", "Itga7", "Lamc1", "Itga6", "Map2k6"…	Up-regulated
PID_IL8_CXCR2_PATHWAY%MSIGDB_C2%PID_IL8_CXCR2_PATHWAY	0.0020842	0.0688118	0.79023	1.73744	9	33	c("Gnb1", "Gnai2", "Akt1", "Rab11a", "Plcb3", "Pld2", "Hck", "Vasp")	Up-regulated
IL8- AND CXCR2-MEDIATED SIGNALING EVENTS%PATHWAY INTERACTION DATABASE NCI-NATURE CURATED DATA%IL8- AND CXCR2-MEDIATED SIGNALING EVENTS	0.0020842	0.0688118	0.79023	1.73744	9	33	c("Gnb1", "Gnai2", "Akt1", "Rab11a", "Plcb3", "Pld2", "Hck", "Vasp")	Up-regulated
positive regulation of osteoblast differentiation%GObp%GO:0045669	0.000416927	0.031656	0.691693	1.73568	1	74	c("Ccn4", "Lrp5", "Wwtr1", "Jag1", "Runx2", "Acvr1", "Lmna", "Men1", "Pdlim7", "Smad5")	Up-regulated
hematopoietic stem cell homeostasis%GObp%GO:0061484	0.0020903	0.0688118	0.822579	1.73462	9	26	c("Fstl1", "Glis2", "Ext1", "Tcirg1", "Ubap2l", "Bmi1", "Tet2")	Up-regulated
DEFECTIVE B4GALT7 CAUSES EDS, PROGEROID TYPE%REACTOME%R-HSA-3560783.1	0.000840689	0.045647	0.865338	1.73454	3	20	c("Vcan", "Bgn", "Gpc1", "Sdc1", "Sdc2", "Sdc4", "Cspg4", "Agrn", "B4galt7")	Up-regulated
PID_NECTIN_PATHWAY%MSIGDB_C2%PID_NECTIN_PATHWAY	0.00167434	0.0650664	0.813992	1.73401	7	28	c("Pdgfrb", "Rap1a", "Pik3ca", "Vav2", "Nectin3", "Tln1", "Afdn", "Itgb3", "Ctnnb1")	Up-regulated
NECTIN ADHESION PATHWAY%PATHWAY INTERACTION DATABASE NCI-NATURE CURATED DATA%NECTIN ADHESION PATHWAY	0.00167434	0.0650664	0.813992	1.73401	7	28	c("Pdgfrb", "Rap1a", "Pik3ca", "Vav2", "Nectin3", "Tln1", "Afdn", "Itgb3", "Ctnnb1")	Up-regulated
ENDOGENOUS_CANNABINOID_SIGNALING%PANTHER PATHWAY%P05730	0.00104756	0.0495162	0.849141	1.73359	4	22	c("Gnb1", "Gnb4", "Gng11", "Plcb3", "Gnai3", "Gng8")	Up-regulated
positive regulation of cardiac muscle hypertrophy%GObp%GO:0010613	0.00229741	0.0716791	0.77494	1.73275	10	37	c("Ccn4", "Trip10", "Pde5a", "Fdps", "Camk2d")	Up-regulated
BINDING AND UPTAKE OF LIGANDS BY SCAVENGER RECEPTORS%REACTOME%R-HSA-2173782.1	0.00229837	0.0716791	0.783977	1.73077	10	34	c("Col4a1", "Col4a2", "Col3a1", "Col1a1", "Cd36", "Col1a2", "Hp", "Lrp1", "Hpx")	Up-regulated
HS-GAG BIOSYNTHESIS%REACTOME%R-HSA-2022928.1	0.00250731	0.074087	0.795833	1.72935	11	31	c("Hs6st1", "Gpc1", "Sdc1", "Ndst1", "Sdc2", "Ext1", "Sdc4", "Agrn")	Up-regulated
ossification%GObp%GO:0001503	0.000211595	0.0264588	0.60323	1.7284	0	204	c("Ccn4", "Col10a1", "Lrp5", "Wwtr1", "Twist2", "Aspn", "Lrrc17", "Runx2", "Adamts7", "Igfbp3", "Mmp14", "Sh3pxd2b", "Wnt11", "Men1", "Runx1", "Shox2", "Epha2", "Ext1", "Scx", "Akt1", "Nab1", "Spp1", "Pthlh", "Tnn", "Tcirg1", "Inppl1", "Ibsp", "Hira", "Ptgs2", "Smo", "Col1a1", "Creb3l1", "Hoxa2", "Smad5", "Mmp2", "Fat4", "Csgalnact1", "Thbs3", "Twist1", "Smad4", "Atp6v1b1", "Fhl2", "Col1a2", "Sma…	Up-regulated
negative regulation of calcium ion transmembrane transport%GObp%GO:1903170	0.00165392	0.0650664	0.750727	1.72703	7	43	c("Tgfb2", "Gsto1", "Sestd1", "Akt1", "Pkd2", "Tgfb1", "1810037I17Rik", "Bin1", "Fcrl5")	Up-regulated
BIOCARTA_INTRINSIC_PATHWAY%MSIGDB_C2%BIOCARTA_INTRINSIC_PATHWAY	0.0012487	0.0535506	0.878753	1.72697	5	18	c("Col4a1", "Col4a2", "F2r", "F2")	Up-regulated
ALZHEIMER DISEASE-PRESENILIN PATHWAY%PANTHER PATHWAY%P00004	0.000421141	0.031656	0.652233	1.72683	1	108	c("Lrp5", "Furin", "Fstl1", "Lrp2", "Mmp14", "Wnt11", "Tcf7", "Wnt5a", "Notch2", "Mmp9", "Apbb2", "Actg1", "Afdn", "Notch3", "Aph1a", "Mmp2", "Wnt9a", "Lef1", "Jup", "Fzd8", "Acta2", "Lrp1", "Dvl1", "Dvl3", "Kat5", "Wnt7b", "Tcf7l1", "Ctnnb1", "Mmp23", "Bace1", "Fzd7")	Up-regulated
SCAVENGING BY CLASS A RECEPTORS%REACTOME DATABASE ID RELEASE 77%3000480	0.00125339	0.0535506	0.886508	1.72531	5	17	c("Col4a1", "Col4a2", "Col3a1", "Col1a1", "Col1a2")	Up-regulated
INTEGRIN SIGNALING%REACTOME%R-HSA-354192.2	0.00249221	0.074087	0.828882	1.72488	11	24	c("Csk", "Rap1a", "Akt1", "Bcar1", "Shc1", "Tln1", "Apbb1ip", "Ptpn1", "Itgb3", "Itga2b", "Sos1")	Up-regulated
PID_NCADHERIN_PATHWAY%MSIGDB_C2%PID_NCADHERIN_PATHWAY	0.00229837	0.0716791	0.798686	1.72305	10	30	c("Lrp5", "Pik3ca", "Fgfr1", "Fer", "Plcg1", "Axin1", "Ptpn1", "Gsn", "Ctnnb1", "Cdh2", "Gja1")	Up-regulated
positive regulation of heart growth%GObp%GO:0060421	0.00144808	0.0598769	0.744361	1.72189	6	45	c("Ccn4", "Gata4", "Trip10", "Fgfr1", "Fdps", "Tbx20")	Up-regulated
morphogenesis of an epithelial fold%GObp%GO:0060571	0.00291727	0.0830254	0.834736	1.72176	13	23	c("Cfl1", "Rdh10", "Hif1a", "Pthlh", "Luzp1")	Up-regulated
positive regulation of smooth muscle cell proliferation%GObp%GO:0048661	0.000422297	0.031656	0.653642	1.72046	1	104	c("Ccn4", "Pdgfrb", "Ereg", "Thbs1", "Gnai2", "Retn", "Pik3ca", "Akt1", "Mmp9", "Shc1", "Serpinf2", "Hif1a", "Il6ra", "Ptgs2", "Notch3", "Camk2d", "Mmp2", "Nqo2", "Tgfb1", "Gnai3")	Up-regulated
cardiac atrium morphogenesis%GObp%GO:0003209	0.00229837	0.0716791	0.795747	1.71671	10	30	c("Tnnt2", "Tgfb2", "Acvr1", "Wnt5a", "Gata4", "Shox2", "Notch2", "Smo", "Tbx20")	Up-regulated
ephrin receptor signaling pathway%GObp%GO:0048013	0.0031263	0.087002	0.780596	1.71626	14	33	c("Efna4", "Efnb1", "Epha2", "Nck2", "Efna2", "Ephb4", "Efna5", "Epha3", "Efna1", "Ephb2", "Nck1")	Up-regulated
regulation of endocrine process%GObp%GO:0044060	0.00187774	0.067802	0.729284	1.71595	8	50	c("Inhba", "F2rl1", "F2r", "Cyp2j5", "Ucn2", "Runx1", "Retn", "Fgfr1", "C1qtnf1", "Smad4")	Up-regulated
response to progesterone%GObp%GO:0032570	0.00208899	0.0688118	0.880919	1.71443	9	17	c("Tgfb3", "Tgfb2", "Tgfb1", "Abhd2", "Cav1")	Up-regulated
MICRORNAS IN CARDIOMYOCYTE HYPERTROPHY%WIKIPATHWAYS_20210910%WP1560%MUS MUSCULUS	0.00083682	0.045647	0.678027	1.71408	3	78	c("Lrp5", "Nfatc4", "Nfkb1", "Wnt5a", "Gata4", "Pik3ca", "Akt1", "Map3k14", "Eif2b5", "Camk2d", "Tgfb1", "Map2k6", "Hdac7", "Dvl1", "Cdk9", "Ctnnb1", "Map2k3")	Up-regulated
epithelial cell differentiation involved in kidney development%GObp%GO:0035850	0.00209293	0.0688118	0.804309	1.71339	9	28	c("Jag1", "Myo1e", "Notch2", "Ext1", "Smo", "Ednra", "Ampd2")	Up-regulated
PID_S1P_S1P1_PATHWAY%MSIGDB_C2%PID_S1P_S1P1_PATHWAY	0.00230511	0.0716791	0.846648	1.71301	10	21	c("Pdgfrb", "Gnai2", "Abcc1", "Plcg1", "Ptgs2", "Gnai3", "Itgb3", "Sphk1")	Up-regulated
positive regulation of wound healing%GObp%GO:0090303	0.00124301	0.0535506	0.721511	1.71199	5	52	c("Ccn4", "F2r", "Thbs1", "Ccl2", "Serpinf2", "Actg1", "Smoc2", "Cd36")	Up-regulated
S1P1 PATHWAY%PATHWAY INTERACTION DATABASE NCI-NATURE CURATED DATA%S1P1 PATHWAY	0.00188048	0.067802	0.860913	1.71152	8	19	c("Pdgfrb", "Gnai2", "Abcc1", "Plcg1", "Ptgs2", "Gnai3", "Sphk1")	Up-regulated
PID_THROMBIN_PAR1_PATHWAY%MSIGDB_C2%PID_THROMBIN_PAR1_PATHWAY	0.00248088	0.074087	0.743804	1.7111	11	43	c("F2r", "Gnb1", "Gnai2", "Pik3ca", "Akap13", "Plcb3", "Gnai3", "F2rl2", "Vasp", "Snx2")	Up-regulated
PAR1-MEDIATED THROMBIN SIGNALING EVENTS%PATHWAY INTERACTION DATABASE NCI-NATURE CURATED DATA%PAR1-MEDIATED THROMBIN SIGNALING EVENTS	0.00248088	0.074087	0.743804	1.7111	11	43	c("F2r", "Gnb1", "Gnai2", "Pik3ca", "Akap13", "Plcb3", "Gnai3", "F2rl2", "Vasp", "Snx2")	Up-regulated
cell-cell signaling by wnt%GObp%GO:0198738	0.000424088	0.031656	0.63417	1.71031	1	125	c("Lrp5", "Ptk7", "Peg12", "Wnt11", "Tcf7", "Nxn", "Wnt5a", "Wls", "Sdc1", "Ext1", "Cul3", "Bcl9l", "Ddx3x", "Bcl9", "Pkd2", "Axin1", "Wnt9a", "Sfrp4", "Ryk", "Lef1", "Pten", "Ddb1", "Cav1", "Csnk1g1", "Pygo2", "Ednra", "Fzd8", "Dvl1", "Csnk1g3", "Dvl3", "Kdm6a", "Wnt7b", "Tcf7l1", "Ctnnb1", "Sfrp2")	Up-regulated
positive regulation of epithelial to mesenchymal transition%GObp%GO:0010718	0.00186761	0.067802	0.73087	1.70885	8	48	c("Wwtr1", "Tgfb3", "Tgfb2", "Jag1", "Acvr1", "Bcl9l", "Col1a1", "Tgfb1", "Glipr2", "Twist1", "Lef1", "Smad4", "Smad3", "Smad2", "Tbx20", "Tgfbr1")	Up-regulated
PID_UPA_UPAR_PATHWAY%MSIGDB_C2%PID_UPA_UPAR_PATHWAY	0.00271059	0.0784676	0.767345	1.70814	12	36	c("Pdgfrb", "Plau", "Itgb5", "Itga5", "Mmp9", "Bcar1", "Itga3", "Tgfb1", "Lrp1", "Itgb3", "Fpr1", "Serpine1", "Itgb1", "Mmp13", "Plaur", "Dock1")	Up-regulated
Wnt signaling pathway%GObp%GO:0016055	0.000422565	0.031656	0.633632	1.70578	1	123	c("Lrp5", "Ptk7", "Peg12", "Wnt11", "Tcf7", "Nxn", "Wnt5a", "Wls", "Sdc1", "Ext1", "Cul3", "Bcl9l", "Ddx3x", "Bcl9", "Axin1", "Wnt9a", "Sfrp4", "Ryk", "Lef1", "Pten", "Ddb1", "Cav1", "Csnk1g1", "Pygo2", "Ednra", "Fzd8", "Dvl1", "Csnk1g3", "Dvl3", "Kdm6a", "Wnt7b", "Tcf7l1", "Ctnnb1", "Sfrp2")	Up-regulated
positive regulation of reproductive process%GObp%GO:2000243	0.000626043	0.040211	0.655698	1.70479	2	94	c("Inhba", "Plau", "Hoxc4", "Wnt5a", "Runx1", "Defb1", "Sema3a", "Cib1", "Msx1", "Retn", "Pde5a", "Smurf2", "Plat")	Up-regulated
response to transforming growth factor beta%GObp%GO:0071559	0.000424719	0.031656	0.630435	1.7044	1	128	c("Col4a2", "Tgfb3", "Cald1", "Tgfb2", "Skil", "Acvr1", "Itgb5", "Men1", "Runx1", "Cilp", "Scx", "Zfp36l2", "Ccl2", "Ankrd1", "Col3a1", "Hyal2", "Smad5", "Tgfb1", "Fut8", "Ltbp4", "Ppm1a", "Smad4", "Creb1", "Cav1", "Col1a2", "Smad3", "Smad2", "Zfp36l1", "Smad6", "Twsg1", "Usp9x", "Tgfbr1", "Crkl", "Smad7", "Ltbp1", "Xcl1")	Up-regulated
neuron projection arborization%GObp%GO:0140058	0.00208117	0.0688118	0.866117	1.70214	9	18	c("Lrp2", "Tpbg", "Sema3a", "Afdn")	Up-regulated
UROKINASE-TYPE PLASMINOGEN ACTIVATOR (UPA) AND UPAR-MEDIATED SIGNALING%PATHWAY INTERACTION DATABASE NCI-NATURE CURATED DATA%UROKINASE-TYPE PLASMINOGEN ACTIVATOR (UPA) AND UPAR-MEDIATED SIGNALING	0.00314005	0.087002	0.768638	1.70188	14	35	c("Pdgfrb", "Plau", "Itgb5", "Itga5", "Mmp9", "Bcar1", "Itga3", "Tgfb1", "Lrp1", "Itgb3", "Fpr1", "Serpine1", "Itgb1", "Mmp13", "Plaur", "Dock1")	Up-regulated
regulation of muscle adaptation%GObp%GO:0043502	0.000834725	0.045647	0.654298	1.70115	3	94	c("Ccn4", "Lmna", "Tead1", "Trip10", "Errfi1", "Pde5a", "Srl", "Fdps", "Camk2d", "Smad4", "Tnfrsf1b", "Smad3", "Selenon", "Yy1", "Cdk9", "Foxo1", "Ctdp1")	Up-regulated
maternal placenta development%GObp%GO:0001893	0.00396991	0.0938504	0.780783	1.69664	18	31	c("Prdm1", "Pla2g4a", "Akt1", "Rxra", "Ptgs2", "Nr2f2", "Ash1l", "Ctsl", "Il11ra1", "Epor", "Bmpr2")	Up-regulated
response to lithium ion%GObp%GO:0010226	0.00270495	0.0784676	0.891463	1.69652	12	15	c("Fabp4", "Nfatc4", "Adcy7", "Pparg")	Up-regulated
positive regulation of smooth muscle cell migration%GObp%GO:0014911	0.000842105	0.045647	0.696274	1.69581	3	62	c("Ccn4", "Postn", "Pdgfrb", "Plau", "Arpc2", "S100a11", "Retn", "Smo", "Camk2d", "Lrp1", "Itgb3", "Ccl5", "Tmsb4x", "Ssh1")	Up-regulated
cellular response to interleukin-1%GObp%GO:0071347	0.000833854	0.045647	0.67521	1.69432	3	74	c("Cfl1", "Nfkb1", "Adamts7", "Rps6ka4", "Ccl2", "Rbmx", "Il1r1", "Ankrd1", "Hyal2", "Hyal1", "Mapk11", "Adamts12", "Ccl21a", "Irak2", "Xcl1", "Pycard", "Yy1", "Ccl5")	Up-regulated
ACTIVATION OF G PROTEIN GATED POTASSIUM CHANNELS%REACTOME%R-HSA-1296041.2	0.00355351	0.0905223	0.803372	1.69411	16	26	c("Gnb1", "Gnb4", "Gng11", "Kcnj15", "Gng8")	Up-regulated
G PROTEIN GATED POTASSIUM CHANNELS%REACTOME%R-HSA-1296059.2	0.00355351	0.0905223	0.803372	1.69411	16	26	c("Gnb1", "Gnb4", "Gng11", "Kcnj15", "Gng8")	Up-regulated
INHIBITION OF VOLTAGE GATED CA2+ CHANNELS VIA GBETA GAMMA SUBUNITS%REACTOME DATABASE ID RELEASE 77%997272	0.00355351	0.0905223	0.803372	1.69411	16	26	c("Gnb1", "Gnb4", "Gng11", "Kcnj15", "Gng8")	Up-regulated
regulation of cardiac muscle hypertrophy%GObp%GO:0010611	0.000843348	0.045647	0.684404	1.69397	3	68	c("Ccn4", "Lmna", "Trip10", "Errfi1", "Pde5a", "Fdps", "Camk2d", "Smad4", "Tnfrsf1b", "Smad3", "Yy1", "Cdk9", "Foxo1", "Ctdp1")	Up-regulated
epithelial to mesenchymal transition%GObp%GO:0001837	0.00125997	0.0535506	0.676048	1.69201	5	73	c("Snai2", "Tgfb2", "Wnt11", "Wnt5a", "Trip10", "Msx1", "Fgfr1", "Hif1a", "Adam15", "Rflnb", "Tgfb1", "Lef1", "Smad4", "Ednra", "Tbx3", "Flna", "Tgfbr1", "Efna1", "Gja1", "Hey1", "Sox9", "Dlg5", "Rbpj")	Up-regulated
positive regulation of organ growth%GObp%GO:0046622	0.000626828	0.040211	0.703191	1.68944	2	56	c("Ccn4", "Gata4", "Trip10", "Akt1", "Fgfr1", "Hlx", "Fdps", "Smo", "Tbx20", "Serp1")	Up-regulated
ADRENALINE,NORADRENALINE INHIBITS INSULIN SECRETION%REACTOME%R-HSA-400042.2	0.00394436	0.0938504	0.805006	1.68802	18	25	c("Gnb1", "Gnai2", "Gnb4", "Gng11", "Adcy6", "Gng8")	Up-regulated
embryonic forelimb morphogenesis%GObp%GO:0035115	0.0041684	0.0962873	0.766756	1.68583	19	33	c("Rdh10", "En1", "Hoxa9", "Runx2", "Shox2", "Msx1", "Twist1", "Wnt9a", "Mecom", "Tbx3")	Up-regulated
WNT SIGNALING PATHWAY%PANTHER PATHWAY%P00057	0.000211685	0.0264588	0.570699	1.67942	0	265	c("Lrp5", "Cdh15", "Fstl1", "Gnb1", "Nfatc4", "Mmp11", "Wnt11", "Tcf7", "Hdac3", "Wnt5a", "Pcdh18", "Gnb4", "Kremen1", "Ctbp2", "Pcdhb16", "Pcdhb15", "Csnk1a1", "Bcl9", "Pcdhb2", "Tbl1xr1", "Smarca4", "Pcdhb17", "Smad5", "Tle3", "Plcb3", "Fat4", "Axin1", "Wnt9a", "Sfrp4", "Lef1", "Smad4", "Pcdhb9", "Cdh24", "Pcdhb18", "Csnk1g1", "Pygo2", "Smarcc1", "Pcdhb3", "Arid1a", "Fzd8", "Crebbp", "Itpr3", "…	Up-regulated
PID_FAK_PATHWAY%MSIGDB_C2%PID_FAK_PATHWAY	0.00167856	0.0650664	0.696523	1.67877	7	58	c("Actn1", "Itgb5", "Mmp14", "Itga5", "Rap1a", "Vcl", "Pik3ca", "Bcar1", "Nck2", "Rasa1", "Plcg1", "Tln1", "Sh3gl1", "Nck1", "Git2", "Itgb1", "Grb2", "Dock1", "Pxn", "Sos1", "Ets1", "Rapgef1")	Up-regulated
PID_RHOA_PATHWAY%MSIGDB_C2%PID_RHOA_PATHWAY	0.00351458	0.0905223	0.729549	1.67831	16	43	c("Cfl1", "Diaph1", "Vcl", "Pkn2", "Pip5k1a", "Tln1", "Pld2", "F2rl2", "Msn", "Pten", "Rdx", "Map2k6", "Srf", "Map2k3", "Itgb1", "Ccn1")	Up-regulated
RHOA SIGNALING PATHWAY%PATHWAY INTERACTION DATABASE NCI-NATURE CURATED DATA%RHOA SIGNALING PATHWAY	0.00351458	0.0905223	0.729549	1.67831	16	43	c("Cfl1", "Diaph1", "Vcl", "Pkn2", "Pip5k1a", "Tln1", "Pld2", "F2rl2", "Msn", "Pten", "Rdx", "Map2k6", "Srf", "Map2k3", "Itgb1", "Ccn1")	Up-regulated
BIOCARTA_IGF1MTOR_PATHWAY%MSIGDB_C2%BIOCARTA_IGF1MTOR_PATHWAY	0.0037461	0.092061	0.853856	1.67804	17	18	c("Eif4e", "Pik3ca", "Akt1", "Inppl1", "Eif2b5", "Pten", "Eif2s1")	Up-regulated
atrial septum development%GObp%GO:0003283	0.00356245	0.0905223	0.827891	1.67506	16	21	c("Tgfb2", "Acvr1", "Wnt11", "Wnt5a", "Gata4", "Notch2", "Smo", "Tbx20")	Up-regulated
platelet-derived growth factor receptor signaling pathway%GObp%GO:0048008	0.00351458	0.0905223	0.727638	1.67391	16	43	c("Pdgfrb", "Pdgfc", "Myo1e", "Tiparp", "Bcar1", "Fer", "Plekha1", "Plat", "Cspg4", "Ston1", "Pten", "Ptpn1", "Pdgfa", "Itgb3", "Abl2")	Up-regulated
modification of synaptic structure%GObp%GO:0099563	0.003772	0.092061	0.827275	1.67381	17	21	c("Cfl1", "Cttn", "Stau1", "Synpo", "Cyfip1", "Rest", "Myh10")	Up-regulated
response to angiotensin%GObp%GO:1990776	0.00398156	0.0938504	0.826819	1.67289	18	21	c("Capn1", "Nfkb1", "Col3a1", "Cav1")	Up-regulated
regulation of actin filament organization%GObp%GO:0110053	0.00042517	0.031656	0.570071	1.67202	1	259	c("F2rl1", "Kank2", "Tgfb3", "Cfl1", "Fhod1", "Capn1", "Sh3pxd2b", "Wnt11", "Cttn", "Arpc2", "Myh9", "Svil", "Pik3ca", "Capzb", "Kirrel", "Coro1b", "Ppfia1", "Nck2", "Fer", "Serpinf2", "Phldb2", "S100a10", "Plekhg2", "Rasa1", "Dstn", "Actg1", "Synpo", "Sdc4", "Cfl2", "Tmod3", "Snx9", "Cotl1", "Cyfip1", "Ap1ar", "Tpm1", "Eln", "Cdc42ep4", "Vasp", "Stmn1", "Asap3", "Rhoc", "Wasf2", "Smad3", "Rdx", …	Up-regulated
BIOCARTA_CXCR4_PATHWAY%MSIGDB_C2%BIOCARTA_CXCR4_PATHWAY	0.0043878	0.0993144	0.841003	1.67193	20	19	c("Nfkb1", "Pik3ca", "Bcar1", "Plcg1", "Hras", "Rela", "Gnaq")	Up-regulated
regulation of cardiac muscle tissue growth%GObp%GO:0055021	0.00125549	0.0535506	0.664885	1.67126	5	75	c("Ccn4", "Gata4", "Trip10", "Fgfr1", "Fdps", "Col14a1", "Pten", "Tbx20", "Mapk11", "Tgfbr1", "Yy1", "Gja1", "Ctdp1", "Pim1", "Tomm70a", "Rbpj", "Foxp1")	Up-regulated
positive regulation of collagen metabolic process%GObp%GO:0010714	0.0043878	0.0993144	0.773962	1.66971	20	30	c("Tgfb3", "Pdgfrb", "F2r", "Retn", "Scx", "Ccl2", "Serpinf2", "Creb3l1", "Tgfb1", "Dicer1")	Up-regulated
maternal process involved in female pregnancy%GObp%GO:0060135	0.00372362	0.0919994	0.720818	1.66743	17	45	c("Prdm1", "Pla2g4a", "Men1", "Akt1", "Rxra", "Ptgs2", "Nr2f2", "Esr1")	Up-regulated
regulation of collagen metabolic process%GObp%GO:0010712	0.00229262	0.0716791	0.705849	1.66735	10	51	c("Tgfb3", "Pdgfrb", "F2r", "Fap", "Rap1a", "Mfap4", "Retn", "Errfi1", "Scx", "Ccl2", "Serpinf2", "Il6ra", "Creb3l1", "Tgfb1", "Dicer1", "Pparg")	Up-regulated
positive regulation of response to wounding%GObp%GO:1903036	0.00189115	0.067802	0.669665	1.66608	8	70	c("Ccn4", "F2r", "Thbs1", "Ccl2", "Serpinf2", "Actg1", "Smoc2", "Cd36", "Cntf", "Lrp1", "Flna", "Prdx2", "Serpine1", "Stk24", "Itgb1", "Atp7a", "Anxa1", "Mylk", "Vegfb", "Hras", "Ptger4")	Up-regulated
regulation of transmembrane receptor protein serine/threonine kinase signaling pathway%GObp%GO:0090092	0.000422565	0.031656	0.571539	1.6659	1	243	c("Inhba", "Nrep", "Tgfb3", "Aspn", "Tgfb2", "Furin", "Fstl1", "Fam89b", "Skil", "Lrp2", "Acvr1", "Thbs1", "Pmepa1", "Men1", "Wnt5a", "Trim33", "Gata4", "Tsku", "Cilp", "Notch2", "Hes1", "Msx1", "Smurf1", "Il17rd", "Fbn1", "Vasn", "Lemd2", "Bcl9l", "Smurf2", "Sh2b1", "Itga3", "Fst", "Tgfb1", "Axin1", "Sfrp4", "Ppm1a", "Smad4", "Cav1", "Gipc1", "Pparg", "Neo1", "Crebbp", "Smad3", "Smad2", "Smad6",…	Up-regulated
actin polymerization or depolymerization%GObp%GO:0008154	0.00311268	0.087002	0.712138	1.66506	14	48	c("Cfl1", "Diaph1", "Micall2", "Myh9", "Svil", "Capzb", "Dstn", "Cfl2", "Mical1", "Gsn", "Evl", "Pstpip1", "Aqp2")	Up-regulated
EPH-EPHRIN MEDIATED REPULSION OF CELLS%REACTOME%R-HSA-3928665.3	0.00392805	0.0938504	0.723611	1.66465	18	43	c("Efna4", "Efnb1", "Epha2", "Mmp9", "Vav2", "Efna2", "Ephb4", "Mmp2", "Efna5", "Epha3", "Clta", "Adam10", "Efna1", "Ephb2")	Up-regulated
cell surface receptor signaling pathway involved in cell-cell signaling%GObp%GO:1905114	0.00021263	0.0264588	0.588482	1.66387	0	183	c("Lrp5", "Ptk7", "Peg12", "Wnt11", "Tcf7", "Nxn", "Wnt5a", "Wls", "Sdc1", "Ext1", "Cul3", "Bcl9l", "Ddx3x", "Bcl9", "Smo", "Axin1", "Wnt9a", "Sfrp4", "Ryk", "Lef1", "Pten", "Ddb1", "Cav1", "Rab3gap1", "Csnk1g1", "Pygo2", "Ednra", "Fzd8", "Dvl1", "Csnk1g3", "Dvl3", "Kdm6a", "Wnt7b", "Tcf7l1", "Ctnnb1", "Sfrp2")	Up-regulated
cardiac ventricle development%GObp%GO:0003231	0.000423549	0.031656	0.611877	1.66252	1	134	c("Ptk7", "Tnnt2", "Prdm1", "Tgfb2", "Jag1", "Lrp2", "Acvr1", "Wnt11", "Wnt5a", "Gata4", "Hectd1", "Hes1", "Egln1", "Hif1a", "Rxra", "Smarca4", "Luzp1", "Tgfb1", "Tpm1", "Smad4", "Chd7", "Ednra", "Tbx3", "Smad6", "Tbx20", "Tgfbr1", "Foxf1", "Smad7", "Ltbp1", "Ctnnb1", "Sfrp2", "Slit2")	Up-regulated
negative regulation of calcium ion transport%GObp%GO:0051926	0.00273396	0.0784681	0.676119	1.66164	12	65	c("Tgfb2", "Gsto1", "Sestd1", "Spink1", "Hes1", "Akt1", "Ptgs2", "Pkd2", "Tgfb1", "Pawr")	Up-regulated
ventricular septum development%GObp%GO:0003281	0.00146444	0.0598769	0.656721	1.66022	6	78	c("Ptk7", "Prdm1", "Tgfb2", "Lrp2", "Acvr1", "Wnt11", "Wnt5a", "Gata4", "Hectd1", "Hes1", "Egln1", "Smarca4", "Luzp1", "Smad4", "Tbx3", "Smad6", "Tgfbr1", "Smad7", "Ltbp1", "Slit2", "Hey1", "Pitx2", "Ccn1", "Sufu", "Rbpj")	Up-regulated
modification of postsynaptic structure%GObp%GO:0099010	0.00436954	0.0993144	0.87213	1.65973	20	15	c("Cfl1", "Cttn", "Stau1", "Synpo", "Myh10")	Up-regulated
positive regulation of phosphatidylinositol 3-kinase signaling%GObp%GO:0014068	0.00166771	0.0650664	0.660514	1.65744	7	74	c("F2rl1", "Tgfb2", "Pdgfrb", "F2r", "Pdgfc", "Unc5b", "Gper1", "Pld2", "Cntf", "Pdgfa", "Hcls1", "Ccl5", "Rara", "Sox9", "Plxnb1", "Lep")	Up-regulated
regulation of epithelial to mesenchymal transition%GObp%GO:0010717	0.00146474	0.0598769	0.638739	1.6564	6	93	c("Wwtr1", "Tgfb3", "Tgfb2", "Jag1", "Acvr1", "Il17rd", "Vasn", "Phldb2", "Bcl9l", "Col1a1", "Tgfb1", "Glipr2", "Twist1", "Lef1", "Pten", "Smad4", "Pawr", "Smad3", "Smad2", "Epha3", "Tbx20", "Tgfbr1", "Foxa1", "Smad7", "Ldlrad4", "Efna1", "Ctnnb1", "Sfrp2", "Spred3")	Up-regulated
actin-mediated cell contraction%GObp%GO:0070252	0.00252048	0.074087	0.685195	1.65582	11	59	c("Tnnt2", "Frmd6", "Parva", "Pik3ca", "Pard3", "Camk2d", "Tpm1", "Gsn", "Myo9b", "Kcne1l", "Kcne2", "Pdpn")	Up-regulated
tissue remodeling%GObp%GO:0048771	0.000632911	0.040211	0.625796	1.6536	2	107	c("Lrp5", "Tgfb2", "F2r", "Jag1", "Capn1", "Mmp14", "Ctsk", "Epha2", "Umod", "Notch2", "Lrrk1", "Ext1", "Mmp9", "Hif1a", "Tcirg1", "Slc34a1", "Efna2", "Mmp2", "Eln", "Chd7", "Cav1", "Acp5", "Ednra")	Up-regulated
CASPASE CASCADE IN APOPTOSIS%PATHWAY INTERACTION DATABASE NCI-NATURE CURATED DATA%CASPASE CASCADE IN APOPTOSIS	0.00394273	0.0938504	0.7066	1.65211	18	48	c("Lmna", "Slk", "Casp1", "Arhgdib", "Casp6", "Casp3", "Casp8", "Cfl2", "Top1", "Birc3", "Gas2", "Bid", "Gsn", "Numa1", "Birc2")	Up-regulated
gastrulation%GObp%GO:0007369	0.000424358	0.031656	0.608578	1.65169	1	133	c("Lrp5", "Inhba", "Acvr1", "Dusp5", "Wnt11", "Wnt5a", "Gata4", "Itga5", "Wls", "Epha2", "Ext1", "Scx", "Cul3", "Zbtb17", "Dusp4", "Paf1", "Hira", "Col12a1", "Tenm4", "Rtf1", "Axin1", "Lef1", "Smad4", "Arid1a", "Setd2", "Smad3", "Smad2", "Twsg1", "Ctr9", "Dvl1", "Foxf1", "Srf", "Kdm6a", "Gdf3", "Nsd1", "Ctnnb1")	Up-regulated
regulation of muscle hypertrophy%GObp%GO:0014743	0.00188838	0.067802	0.661279	1.64949	8	71	c("Ccn4", "Lmna", "Trip10", "Errfi1", "Pde5a", "Fdps", "Camk2d", "Smad4", "Tnfrsf1b", "Smad3", "Yy1", "Cdk9", "Foxo1", "Ctdp1")	Up-regulated
PID_MET_PATHWAY%MSIGDB_C2%PID_MET_PATHWAY	0.00167364	0.0650664	0.652251	1.64891	7	78	c("Eif4e", "Rap1a", "Pik3ca", "Akt1", "Bcar1", "Nck2", "Shc1", "Inppl1", "Sh3kbp1", "Plcg1", "Bad", "F2rl2", "Gab2", "Ptpn1", "Crkl", "Ranbp10", "Ctnnb1", "Nck1", "Pak2", "Grb2", "Pxn", "Sos1", "Ets1", "Rapgef1", "Hras", "Ranbp9", "Eps15")	Up-regulated
CELL-CELL COMMUNICATION%REACTOME DATABASE ID RELEASE 77%1500931	0.000843882	0.045647	0.623734	1.64816	3	107	c("Cdh15", "Pard6g", "Actn1", "Parva", "Cask", "Pik3ca", "Nck2", "Pard3", "Nectin3", "Parvb", "Cldn15", "Rsu1", "Cdh24", "Jup", "Vasp", "Fblim1", "Itga6", "Cldn2", "Flna", "Ilk", "Ctnnb1", "Nck1", "Cdh2", "Lamb3")	Up-regulated
regulation of actin filament bundle assembly%GObp%GO:0032231	0.00084406	0.045647	0.618062	1.64655	3	113	c("Kank2", "Tgfb3", "Cfl1", "Fhod1", "Sh3pxd2b", "Wnt11", "Ppfia1", "Serpinf2", "Phldb2", "S100a10", "Actg1", "Synpo", "Sdc4", "Tpm1", "Stmn1", "Asap3", "Rhoc", "Wasf2", "Smad3", "Rdx", "Swap70", "Flna", "Tgfbr1")	Up-regulated
cytokine production%GObp%GO:0001816	0.000843348	0.045647	0.623542	1.6464	3	106	c("Fabp4", "Nfatc4", "Gadd45g", "Il18rap", "Notch2", "Hif1a", "Casp1", "Tcirg1", "Col3a1", "Rnf19b", "Ifnar1", "Il6ra", "Nfat5", "Pawr", "Il12b", "Card11", "Mr1", "Pycard", "Lrrc19", "Ash1l", "Azi2", "Rbpj", "Ltbp3", "Dlg1", "Il1b", "Txk", "Kdelr1", "Nfatc3", "Lcp2", "Tnf")	Up-regulated
REGULATION OF ACTIN CYTOSKELETON%WIKIPATHWAYS_20210910%WP523%MUS MUSCULUS	0.000423819	0.031656	0.601442	1.64633	1	142	c("Cfl1", "Pdgfrb", "F2r", "Diaph1", "Actn1", "Csk", "Vcl", "Mapk6", "Pik3ca", "Bcar1", "Fgd1", "Fgfr1", "Pip5k1a", "Actg1", "Cfl2", "Msn", "Wasf2", "Rdx", "Pdgfa", "Nras", "Gsn", "Sos2", "Tmsb4x", "Ssh1", "Kras", "Pdgfra", "Pak2", "Dock1", "Pxn", "Myh10", "Sos1", "Was", "Mylk", "Pik3r5", "Bdkrb2", "Gna13", "Pip4k2b", "Egfr", "Fgfr4", "Pfn1", "Fgf2", "Gna12", "Vav1", "Bdkrb1", "Cdc42")	Up-regulated
activation of protein kinase activity%GObp%GO:0032147	0.00209161	0.0688118	0.636782	1.64596	9	91	c("Tgfb2", "Dynap", "Pdgfc", "Wnt5a", "Parp16", "Zfp91", "Fbn1", "Axin1", "Ppp2r3c", "Itgb3", "Irak2", "Strada")	Up-regulated
EPH-EPHRIN SIGNALING%REACTOME%R-HSA-2682334.1	0.00169348	0.0650664	0.646472	1.64489	7	83	c("Efna4", "Cfl1", "Arpc2", "Myh9", "Efnb1", "Epha2", "Sdc2", "Mmp9", "Vav2", "Nck2", "Rasa1", "Actg1", "Efna2", "Ephb4", "Mmp2", "Itsn1", "Efna5", "Epha3", "Clta", "Myl12a", "Adam10")	Up-regulated
response to ketone%GObp%GO:1901654	0.00105108	0.0495162	0.613032	1.64473	4	119	c("Tgfb3", "Postn", "Tgfb2", "Arpc2", "Eif4e", "Ugt3a2", "Hnrnpk", "Akt1", "Smyd3", "Spp1", "Adam15", "Pck1", "Mup11", "Hnrnpd", "Tgfb1", "Msn", "Abhd2", "Cav1", "Aqp1", "Efna5", "Acaca", "Ptgfr", "Ccl21a")	Up-regulated
positive regulation of Wnt signaling pathway%GObp%GO:0030177	0.000631579	0.040211	0.603395	1.64451	2	136	c("Ccn4", "Ptk7", "Peg12", "Tnks2", "Nfkb1", "Usp47", "Adgra2", "Dkk2", "Wnt5a", "Wls", "Lrrk1", "Arntl", "Ddx3x", "Tbl1xr1", "Smarca4", "Col1a1", "Tgfb1", "Zranb1", "Sfrp4", "Lef1", "Ppm1a", "Cav1", "Gid8", "Tnks", "Csnk1g1", "Smad3", "Nrarp", "Ilk", "Abl2", "Csnk1g3", "Sema5a", "Prdm15")	Up-regulated
regionalization%GObp%GO:0003002	0.000213447	0.0264588	0.547606	1.64136	0	327	c("Lrp5", "Dmrta2", "Hoxc6", "Hoxc11", "Hoxc10", "Hoxc9", "En1", "Tbx18", "Hoxa9", "Lrp2", "Chsy1", "Acvr1", "Hoxc8", "Hoxa7", "Irx1", "Hoxc4", "Wnt11", "Hoxc13", "Dzip1l", "Wnt5a", "Gata4", "Wls", "Sema3a", "Notch2", "Hes1", "Msx1", "Dmrt2", "Ext1", "Bhlhe40", "Vax2", "Traf3ip1", "Smo", "Nr2f2", "Hoxa2", "Axin1", "Cyp26a1", "Lef1", "Smad4", "Bmi1", "Ednra", "Tbx3", "Hoxa6", "Smad3", "Smad2", "Ar…	Up-regulated
SIGNALING EVENTS MEDIATED BY HEPATOCYTE GROWTH FACTOR RECEPTOR (C-MET)%PATHWAY INTERACTION DATABASE NCI-NATURE CURATED DATA%SIGNALING EVENTS MEDIATED BY HEPATOCYTE GROWTH FACTOR RECEPTOR (C-MET)	0.00252472	0.074087	0.649245	1.64097	11	79	c("Eif4e", "Rap1a", "Pik3ca", "Akt1", "Bcar1", "Nck2", "Shc1", "Inppl1", "Sh3kbp1", "Plcg1", "Bad", "F2rl2", "Gab2", "Ptpn1", "Crkl", "Ranbp10", "Ctnnb1", "Nck1", "Pak2", "Grb2", "Pxn", "Sos1", "Ets1", "Rapgef1", "Hras", "Ranbp9", "Eps15")	Up-regulated
INTEGRINS IN ANGIOGENESIS%PATHWAY INTERACTION DATABASE NCI-NATURE CURATED DATA%INTEGRINS IN ANGIOGENESIS	0.00272594	0.0784681	0.67378	1.64081	12	61	c("Col5a1", "Col4a1", "Col6a2", "Col6a1", "Adgra2", "Col5a2", "Col6a3", "Sdc1", "Vcl", "Pik3ca", "Col7a1", "Akt1", "Bcar1", "Spp1", "Col3a1", "Tln1", "Casp8", "Col1a1", "Irs1", "Col1a2", "Pi4kb", "Itgb3", "Ilk")	Up-regulated
formation of primary germ layer%GObp%GO:0001704	0.00210526	0.0688118	0.64039	1.64018	9	86	c("Inhba", "Acvr1", "Dusp5", "Wnt11", "Wnt5a", "Gata4", "Itga5", "Wls", "Epha2", "Scx", "Dusp4", "Paf1", "Col12a1", "Rtf1", "Axin1", "Lef1", "Arid1a", "Setd2", "Smad3", "Smad2", "Twsg1", "Ctr9", "Foxf1", "Srf", "Kdm6a")	Up-regulated
positive regulation of extrinsic apoptotic signaling pathway%GObp%GO:2001238	0.00314729	0.087002	0.680106	1.6392	14	58	c("Inhba", "Tgfb2", "Skil", "Thbs1", "Ppp1ca", "Unc5b", "Gper1", "Hyal2", "Casp8", "Bcl10", "Pten", "Cav1")	Up-regulated
canonical Wnt signaling pathway%GObp%GO:0060070	0.00210393	0.0688118	0.64698	1.63799	9	80	c("Lrp5", "Peg12", "Wnt11", "Tcf7", "Wnt5a", "Sdc1", "Ext1", "Bcl9l", "Bcl9", "Axin1", "Wnt9a", "Sfrp4", "Lef1", "Pten", "Cav1", "Pygo2", "Ednra", "Fzd8", "Dvl1", "Dvl3", "Kdm6a", "Wnt7b", "Tcf7l1", "Ctnnb1", "Sfrp2")	Up-regulated
artery morphogenesis%GObp%GO:0048844	0.00357218	0.0905223	0.657392	1.63555	16	70	c("Prdm1", "Tgfb2", "Pdgfrb", "Jag1", "Lrp2", "Wnt11", "Prrx2", "Hes1", "Col3a1", "Notch3", "Smarca4", "Efemp2", "Sec24b", "Chd7", "Ednra", "Lrp1", "Tgfbr1", "Foxf1", "Smad7", "Srf", "Folr1", "Ctnnb1", "Fkbp10", "Hey1")	Up-regulated
embryonic heart tube morphogenesis%GObp%GO:0003143	0.00336064	0.0905223	0.676726	1.63535	15	59	c("Lbx1", "Acvr1", "Tead1", "Wnt5a", "Gata4", "Kdm2a", "Notch2", "Hes1", "Hif1a", "Tead2", "Smo", "Pkd2", "Tbx3", "Smad3", "Arl13b", "Tbx20", "Mib1", "Cluap1", "Srf", "Folr1", "Gja1", "Megf8", "Asb2", "Sufu", "Rbpj")	Up-regulated
endoderm development%GObp%GO:0007492	0.00314729	0.087002	0.66643	1.6349	14	64	c("Inhba", "Dusp5", "Gata4", "Itga5", "Ext1", "Dusp4", "Pthlh", "Paf1", "Col12a1", "Rtf1", "Tgfb1", "Smad4", "Setd2", "Smad3", "Smad2", "Zfp36l1", "Ctr9", "Pelo", "Ssbp3", "Gdf3", "Ctnnb1")	Up-regulated
regulation of fat cell differentiation%GObp%GO:0045598	0.000423819	0.031656	0.596881	1.63384	1	142	c("Ccn4", "Lrp5", "Wwtr1", "Snai2", "Jag1", "Mmp11", "Sh3pxd2b", "Adipoq", "Wnt5a", "Hes1", "Gper1", "Akt1", "Arntl", "Zfp36l2", "Zbtb7b", "Hdac6", "Ptprq", "Trib2", "Ptgs2", "Ncor2", "Tgfb1", "Axin1", "Ankrd26", "Creb1", "Mecom", "Pparg", "Tfe3", "Smad3", "Zfp36l1", "Gata2")	Up-regulated
embryonic heart tube development%GObp%GO:0035050	0.00210393	0.0688118	0.645135	1.63332	9	80	c("Lbx1", "Acvr1", "Tead1", "Wnt5a", "Gata4", "Kdm2a", "Notch2", "Hes1", "Hif1a", "Tead2", "Traf3ip1", "Smo", "Pkd2", "Ednra", "Tbx3", "Smad3", "Arl13b", "Tbx20", "Mib1", "Apela", "Cluap1", "Srf", "Folr1", "Ctnnb1", "Gja1", "Megf8", "Pitx2", "Asb2", "Sufu", "Rbpj")	Up-regulated
PID_HDAC_CLASSI_PATHWAY%MSIGDB_C2%PID_HDAC_CLASSI_PATHWAY	0.00294303	0.0830575	0.667884	1.63225	13	63	c("Sirt5", "Nfkb1", "Hdac3", "Smurf1", "Smg5", "Hdac6", "Mta2", "Nfkbia", "Gatad2b", "Ncor2", "Pparg", "Crebbp", "Gata2", "Hdac7", "Smad7", "Wdr77", "Yy1", "Chd3", "Sin3b", "Sin3a", "Fkbp3", "Ube2i")	Up-regulated
WNT%IOB%WNT	0.00105285	0.0495162	0.609937	1.62787	4	114	c("Lrp5", "Wnt11", "Ppp1ca", "Wnt5a", "Kremen1", "Ctbp2", "Akt1", "Csnk1a1", "Bcl9", "Setdb1", "Axin1", "Wnt9a", "Sfrp4", "Ryk", "Lef1", "Chd7", "Jup", "Pi4k2a", "Pparg", "Tcf4", "Fzd8", "Lrp1", "Dvl1", "Ilk", "Dvl3", "Wnt7b", "Ctnnb1", "Sfrp2", "Cdh2", "Fzd7")	Up-regulated
SIGNALING EVENTS MEDIATED BY HDAC CLASS I%PATHWAY INTERACTION DATABASE NCI-NATURE CURATED DATA%SIGNALING EVENTS MEDIATED BY HDAC CLASS I	0.00252632	0.074087	0.667676	1.62615	11	62	c("Sirt5", "Nfkb1", "Hdac3", "Smurf1", "Smg5", "Hdac6", "Mta2", "Gatad2b", "Ncor2", "Pparg", "Crebbp", "Gata2", "Hdac7", "Smad7", "Wdr77", "Yy1", "Chd3", "Sin3b", "Sin3a", "Fkbp3", "Ube2i")	Up-regulated
regulation of actomyosin structure organization%GObp%GO:0110020	0.00147835	0.0600692	0.613562	1.62596	6	109	c("Kank2", "Tgfb3", "Fhod1", "Sh3pxd2b", "Wnt11", "Ppfia1", "Serpinf2", "Phldb2", "S100a10", "Akap13", "Actg1", "Synpo", "Sdc4", "Tpm1", "Smad4", "Stmn1", "Asap3", "Rhoc", "Wasf2", "Smad3")	Up-regulated
cellular response to transforming growth factor beta stimulus%GObp%GO:0071560	0.00105932	0.0495162	0.604823	1.62594	4	122	c("Col4a2", "Tgfb3", "Tgfb2", "Skil", "Acvr1", "Itgb5", "Runx1", "Cilp", "Scx", "Zfp36l2", "Ccl2", "Ankrd1", "Col3a1", "Hyal2", "Smad5", "Tgfb1", "Fut8", "Ltbp4", "Ppm1a", "Smad4", "Creb1", "Cav1", "Col1a2", "Smad3", "Smad2", "Zfp36l1", "Smad6", "Twsg1", "Usp9x", "Tgfbr1", "Crkl", "Smad7", "Ltbp1", "Xcl1")	Up-regulated
developmental growth involved in morphogenesis%GObp%GO:0060560	0.00127307	0.0535506	0.599069	1.62589	5	133	c("Ptk7", "Postn", "Rdh10", "Wnt11", "Wnt5a", "Kdm1a", "Sema3a", "Vcl", "Ext1", "Hdac6", "Kif26b", "Pthlh", "Tnn", "Plxna1", "Smo", "Esr1", "Tgfb1", "Cyfip1", "Kdm5b", "Nin", "Cpne1", "Efna5", "Ednra", "Usp9x", "Dvl1", "Sema5a", "Wnt7b", "Sema7a", "Ctnnb1", "Sfrp2", "Slit2")	Up-regulated
renal system development%GObp%GO:0072001	0.000212404	0.0264588	0.544147	1.62356	0	311	c("Wwtr1", "Col4a1", "Ptk7", "Kank2", "Prdm1", "Hoxc11", "Vcan", "Tgfb2", "Pdgfrb", "Rdh10", "Jag1", "Tbx18", "Lrp2", "Glis2", "Irx1", "Nid1", "Wnt11", "Myo1e", "Wnt5a", "Slc12a1", "Umod", "Notch2", "Hes1", "Ext1", "Tiparp", "Fbn1", "Plxnd1", "Fgfr1", "Spp1", "Kif26b", "Traf3ip1", "Cyp4a10", "Smo", "Pkd2", "Notch3", "Itga3", "Smad5", "Aph1a", "Tgfb1", "Fat4", "Smad4", "Aqp1", "Kcnj1", "Bcl2l11", …	Up-regulated
regulation of actin filament-based process%GObp%GO:0032970	0.000214041	0.0264588	0.532814	1.62203	0	391	c("F2rl1", "Tnnt2", "Kank2", "Tgfb3", "Cfl1", "Tgfb2", "Pdgfrb", "Fhod1", "Capn1", "Sh3pxd2b", "Wnt11", "Rnd3", "Frmd6", "Gata4", "Cttn", "Arpc2", "Myh9", "Notch2", "Svil", "Pik3ca", "Capzb", "Kirrel", "Coro1b", "Ppfia1", "Nck2", "Pard3", "Fer", "Serpinf2", "Phldb2", "S100a10", "Plekhg2", "Akap13", "Arhgdib", "Cnn2", "Rasa1", "Dstn", "Actg1", "Synpo", "Sdc4", "Cfl2", "Tmod3", "Snx9", "Siglec15", …	Up-regulated
regulation of cartilage development%GObp%GO:0061035	0.00358423	0.0905223	0.654982	1.62114	16	68	c("Ccn4", "Snai2", "Tgfb2", "Runx2", "Adamts7", "Bmp1", "Ctsk", "Wnt5a", "Shox2", "Scx", "Pthlh", "Rflnb", "Tgfb1", "Wnt9a", "Smad3", "Adamts12", "Tgfbr1", "Smad7", "Ctnnb1", "Rara", "Glg1", "Sox9", "Ccn1", "Lep", "Gdf5", "Ltbp3", "Frzb", "Mkx", "Rarg")	Up-regulated
PID_INTEGRIN1_PATHWAY%MSIGDB_C2%PID_INTEGRIN1_PATHWAY	0.00335711	0.0905223	0.660799	1.62108	15	64	c("Col5a1", "Col4a1", "Col6a2", "Thbs1", "Plau", "Nid1", "Col6a1", "Itga5", "Col5a2", "Col6a3", "Col7a1", "Fbn1", "Vcam1", "Spp1", "Col3a1", "Cspg4", "Itga3", "Col1a1", "Lamb1", "Col1a2", "Itga7", "Lamc1", "Itga6")	Up-regulated
BETA1 INTEGRIN CELL SURFACE INTERACTIONS%PATHWAY INTERACTION DATABASE NCI-NATURE CURATED DATA%BETA1 INTEGRIN CELL SURFACE INTERACTIONS	0.00335711	0.0905223	0.660799	1.62108	15	64	c("Col5a1", "Col4a1", "Col6a2", "Thbs1", "Plau", "Nid1", "Col6a1", "Itga5", "Col5a2", "Col6a3", "Col7a1", "Fbn1", "Vcam1", "Spp1", "Col3a1", "Cspg4", "Itga3", "Col1a1", "Lamb1", "Col1a2", "Itga7", "Lamc1", "Itga6")	Up-regulated
WNT%NETPATH%WNT	0.00106	0.0495162	0.606243	1.62064	4	116	c("Lrp5", "Wnt11", "Ppp1ca", "Wnt5a", "Kremen1", "Ctbp2", "Akt1", "Csnk1a1", "Bcl9", "Setdb1", "Axin1", "Wnt9a", "Sfrp4", "Ryk", "Lef1", "Chd7", "Jup", "Pi4k2a", "Pparg", "Tcf4", "Fzd8", "Lrp1", "Dvl1", "Ilk", "Dvl3", "Wnt7b", "Ctnnb1", "Sfrp2", "Cdh2", "Fzd7")	Up-regulated
CALCIUM REGULATION IN CARDIAC CELLS%WIKIPATHWAYS_20210910%WP553%MUS MUSCULUS	0.000847637	0.045647	0.590965	1.61765	3	142	c("Gjb3", "Gjb4", "Gnb1", "Grk6", "Gnai2", "Gnb4", "Gng11", "Adcy7", "Camk2d", "Plcb3", "Gnai3", "Pkig", "Itpr3", "Sfn")	Up-regulated
regulation of blood circulation%GObp%GO:1903522	0.000423639	0.031656	0.555209	1.61692	1	241	c("Tnnt2", "Tgfb2", "F2r", "Dusp5", "Arhgap42", "Gnai2", "Gata4", "Shox2", "Sema3a", "Ada", "Akt1", "Pde5a", "Shc1", "Hif1a", "Trpa1", "Tnni3k", "Ptgs2", "Mmp2", "Gnai3", "Agrn", "Tpm1", "Rbfox2", "Cav1", "Jup", "Ednra", "Smad6")	Up-regulated
BMP signaling pathway%GObp%GO:0030509	0.00357669	0.0905223	0.637408	1.61375	16	80	c("Tgfb3", "Tgfb2", "Runx2", "Acvr1", "Msx1", "Smurf1", "Ext1", "Scx", "Fst", "Smad5", "Tgfb1", "Lef1", "Smad4", "Pparg", "Smad3", "Smad2", "Smad6", "Twsg1", "Usp9x", "Smad7", "Gdf3")	Up-regulated
INTEGRIN SIGNALLING PATHWAY%PANTHER PATHWAY%P00034	0.000636672	0.040211	0.570798	1.6123	2	181	c("Col10a1", "Col5a1", "Col4a1", "Col6a2", "Col4a2", "Col27a1", "Actn1", "Itgb5", "Col8a1", "Rnd3", "Col6a1", "Parva", "Itga5", "Frk", "Csk", "Arpc2", "Rap1a", "Col5a2", "Col6a3", "Vcl", "Mapk6", "Pik3ca", "Ntn4", "Bcar1", "Shc1", "Col3a1", "Actg1", "Col12a1", "Parvb", "Rap2b", "Rap2c", "Tln1", "Itga3", "Col1a1", "Col14a1", "Arhgap10", "Cav1", "Vasp", "Lamb1", "Rhoc", "Col1a2", "Itga7", "Lamc1", …	Up-regulated
regulation of blood pressure%GObp%GO:0008217	0.000634384	0.040211	0.566123	1.61075	2	192	c("Lrp5", "F2rl1", "Postn", "F2r", "Cyp2j5", "Arhgap42", "Adipoq", "Umod", "Vegfc", "Npr3", "Ext1", "Serpinf2", "Klk1", "Adh5", "Aoc3", "Ptgs2", "Nr2f2", "Plcb3", "Cd36", "Tpm1", "Pparg", "Ednra", "Col1a2", "Smad3", "Acta2")	Up-regulated
urogenital system development%GObp%GO:0001655	0.000213904	0.0264588	0.533585	1.60787	0	349	c("Wwtr1", "Col4a1", "Ptk7", "Kank2", "Prdm1", "Hoxc11", "Vcan", "Tgfb2", "Pdgfrb", "Rdh10", "Jag1", "Tbx18", "Lrp2", "Glis2", "Acvr1", "Irx1", "Nid1", "Wnt11", "Myo1e", "Wnt5a", "Slc12a1", "Umod", "Notch2", "Hes1", "Ext1", "Tiparp", "Fbn1", "Plxnd1", "Fgfr1", "Spp1", "Kif26b", "Traf3ip1", "Rxra", "Cyp4a10", "Smo", "Pkd2", "Notch3", "Esr1", "Itga3", "Smad5", "Aph1a", "Mmp2", "Tgfb1", "Fat4", "Pte…	Up-regulated
skeletal system development%GObp%GO:0001501	0.00021363	0.0264588	0.52015	1.60769	0	468	c("Ccn4", "Col10a1", "Lrp5", "Hoxc6", "Twist2", "Hoxc11", "Hoxc10", "Snai2", "Vcan", "Tgfb3", "Tgfb2", "Pdgfrb", "Rdh10", "Hoxc9", "Bgn", "Pdgfc", "Hoxa9", "Lrrc17", "Col27a1", "Runx2", "Adamts7", "Chsy1", "Hoxc8", "Thbs1", "Hoxa7", "Mmp14", "Hoxc4", "Sh3pxd2b", "Men1", "Wnt5a", "Runx1", "Shox2", "Prrx2", "Epha2", "Col5a2", "Notch2", "Msx1", "Dmrt2", "Ndst1", "Lrrk1", "Npr3", "Ext1", "Tiparp", "S…	Up-regulated
CELL JUNCTION ORGANIZATION%REACTOME%R-HSA-446728.2	0.00420787	0.0968671	0.636014	1.60752	19	79	c("Cdh15", "Pard6g", "Actn1", "Parva", "Pard3", "Nectin3", "Parvb", "Cldn15", "Rsu1", "Cdh24", "Jup", "Vasp", "Fblim1", "Itga6", "Cldn2", "Flna", "Ilk", "Ctnnb1", "Cdh2", "Lamb3", "Itgb1", "Itgb4", "Pxn", "Cldn8")	Up-regulated
regulation of stress fiber assembly%GObp%GO:0051492	0.00231628	0.0716791	0.613507	1.60414	10	98	c("Kank2", "Tgfb3", "Fhod1", "Sh3pxd2b", "Wnt11", "Ppfia1", "Serpinf2", "Phldb2", "S100a10", "Actg1", "Synpo", "Sdc4", "Tpm1", "Stmn1", "Asap3", "Rhoc", "Wasf2", "Smad3")	Up-regulated
embryonic organ morphogenesis%GObp%GO:0048562	0.000212359	0.0264588	0.538784	1.60408	0	301	c("Ptk7", "Twist2", "Hoxc11", "Tgfb3", "Tgfb2", "Lbx1", "Rdh10", "Hoxc9", "Tbx18", "Hoxa9", "Runx2", "Acvr1", "Hoxa7", "Mmp14", "Hoxc4", "Wnt11", "Tcf7", "Tead1", "Men1", "Wnt5a", "Gata4", "Shox2", "Kdm2a", "Prrx2", "Epha2", "Notch2", "Hes1", "Msx1", "Ndst1", "Fgfr1", "Hif1a", "Tead2", "Vax2", "Ptprq", "Hlx", "Lrig1", "Smo", "Pkd2", "Smarca4", "Hoxa2", "Axin1", "Twist1", "Wnt9a", "Sec24b", "Bmi1"…	Up-regulated
negative regulation of myeloid cell differentiation%GObp%GO:0045638	0.00359865	0.0905223	0.628709	1.5997	16	83	c("Twist2", "Hoxa9", "Lrrc17", "Hoxa7", "Adipoq", "Runx1", "Cib1", "Pias3", "Fbn1", "Paf1", "Tjp2", "Nfkbia", "Gas2l1", "Zfp36l1", "Gata2", "Ctr9", "Gpr137b", "Itpkb", "Ctnnb1", "Rara", "Cul4a")	Up-regulated
vasculature development%GObp%GO:0001944	0.000214638	0.0264588	0.51622	1.59814	0	481	c("Col5a1", "Lrp5", "Cfd", "Col4a1", "Ptk7", "Prdm1", "Cald1", "Tgfb2", "Pdgfrb", "Hs6st1", "Jag1", "Nfatc4", "Lrp2", "Acvr1", "Thbs1", "Plau", "Vegfd", "Wnt11", "Antxr1", "Myo1e", "Foxs1", "Adgra2", "Parva", "Gata4", "Prrx2", "Myh9", "Epha2", "Vegfc", "Notch2", "Hectd1", "Hes1", "Ndst1", "Tiparp", "Errfi1", "Plxnd1", "Akt1", "Vash2", "Ccl2", "Fgfr1", "Tmem204", "Shc1", "Amotl1", "Serpinf2", "Hif…	Up-regulated
TGF_BETA_RECEPTOR%IOB%TGF_BETA_RECEPTOR	0.000635997	0.040211	0.563125	1.59616	2	186	c("Wwtr1", "Tgfb3", "Tgfb2", "Hoxa9", "Skil", "Runx2", "Smurf1", "Sdc2", "Snx4", "Akt1", "Bcar1", "Nfya", "Pard3", "Shc1", "Smurf2", "Esr1", "Camk2d", "Ube2d3", "Tgfb1", "Axin1", "Lef1", "Ppm1a", "Smad4", "Cav1", "Gipc1", "Ctcf", "Hnf4a", "Crebbp", "Smad3", "Smad2", "Smad6", "Map2k6", "Pdk1", "Dvl1", "Tgfbr1", "Smad7", "Hspa8", "Anapc7", "Snx2", "Cul1", "Ing2", "Tfdp2", "Foxo1", "Ctnnb1", "Pias2"…	Up-regulated
PLATELET ACTIVATION, SIGNALING AND AGGREGATION%REACTOME%R-HSA-76002.3	0.000423191	0.031656	0.54978	1.59508	1	233	c("Cfd", "Tgfb3", "Cfl1", "Tgfb2", "F2r", "Gnb1", "Actn1", "Thbs1", "Pla2g4a", "Vegfd", "Gnai2", "Gnb4", "Csk", "Vegfc", "Rap1a", "Vcl", "Tor4a", "Pik3ca", "Anxa5", "Akt1", "Vav2", "Bcar1", "Gng11", "Shc1", "Serpinf2", "Tln1", "Spp2", "Tgfb1", "Cd36", "Gnai3", "F2rl2", "Tex264", "Ola1", "Apbb1ip", "Itpr3")	Up-regulated
regulation of reproductive process%GObp%GO:2000241	0.000637891	0.040211	0.564134	1.59503	2	183	c("Inhba", "Plau", "Hoxc4", "Wnt5a", "Runx1", "Serpinf1", "Defb1", "Spink1", "Myh9", "Sema3a", "Cib1", "Msx1", "Retn", "Ada", "Ythdf3", "Anxa5", "Pde5a", "Arhgdib", "Smurf2", "Rxra", "Plat", "Esr1")	Up-regulated
OPIOID SIGNALLING%REACTOME%R-HSA-111885.2	0.0040059	0.0938504	0.625396	1.58938	18	82	c("Gnb1", "Pla2g4a", "Ppp1ca", "Gnai2", "Gnb4", "Gng11", "Adcy7", "Camk2d", "Plcb3", "Gnai3", "Creb1", "Itpr3", "Adcy6", "Grk2", "Gng8")	Up-regulated
establishment or maintenance of cell polarity%GObp%GO:0007163	0.000635055	0.040211	0.555416	1.5875	2	201	c("Ptk7", "Cfl1", "Fam89b", "Pard6g", "Lmna", "Wnt11", "Rnd3", "Wnt5a", "Parva", "Cyth3", "Myh9", "Hes1", "Pard3", "Pdlim1", "Amotl1", "Kif26b", "Tcirg1", "Parvb", "Fscn2", "Msn", "Zw10", "Aqp1", "Rhoc", "Nde1", "Ust", "Crkl", "Foxf1", "Ilk", "Ccl21a", "Wnt7b", "Lims1", "Myo9b", "Fscn1", "Llgl1", "Gja1", "Parvg", "Numa1", "Hey1", "Sipa1l3", "Rhoh", "Itgb1", "Pkd1", "Dlg5", "Actr3", "Pax6", "Rhobt…	Up-regulated
regulation of BMP signaling pathway%GObp%GO:0030510	0.00356245	0.0905223	0.608181	1.58622	16	96	c("Fstl1", "Skil", "Lrp2", "Wnt5a", "Trim33", "Gata4", "Notch2", "Hes1", "Msx1", "Smurf1", "Fbn1", "Lemd2", "Smurf2", "Itga3", "Fst", "Sfrp4", "Ppm1a", "Smad4", "Cav1", "Pparg", "Neo1", "Smad2", "Smad6", "Tbx20", "Twsg1", "Pelo", "Ilk", "Smad7", "Gdf3")	Up-regulated
response to growth factor%GObp%GO:0070848	0.000215054	0.0264588	0.51983	1.58612	0	406	c("Snai2", "Col4a2", "Tgfb3", "Cfl1", "Cald1", "Shcbp1", "Tgfb2", "Pdgfrb", "Skil", "Lrp2", "Runx2", "Nfkb1", "Adamts7", "Acvr1", "Itgb5", "Vegfd", "Men1", "Runx1", "Cilp", "Arpc2", "Epha2", "Vegfc", "Rap1a", "Cib1", "Hes1", "Msx1", "Smurf1", "Ndst1", "Ext1", "Pik3ca", "Scx", "Coro1b", "Akt1", "Bcar1", "Zfp36l2", "Ccl2", "Fgfr1", "Fer", "Shc1", "Hdac6", "Ankrd1", "Col3a1", "Ibsp", "Casp3", "Rasa1…	Up-regulated
GASTRIN_CCK2R_240212%PANTHER PATHWAY%P06959	0.00252632	0.074087	0.581901	1.58593	11	136	c("Gnb1", "Plau", "Pla2g4a", "Men1", "Csk", "Eif4e", "Akt1", "Map3k14", "Bcar1", "Shc1", "Csnk1a1", "Casp3", "Plcg1", "Nfkbia", "Bad", "Ptgs2", "Pten", "Irs1", "Tpcn1", "Creb1", "Pparg", "Tcf4", "Map3k11", "Map2k6", "Hdac7", "Srf", "Sp3", "Foxo1", "Ctnnb1")	Up-regulated
PRE-MRNA SPLICING%REACTOME%R-HSA-72163.2	0.00170177	0.0650664	0.566465	1.58467	7	167	c("Sf3b2", "Prcc", "Srsf11", "Hnrnpk", "Hnrnpr", "Rbmx", "Ddx46", "Plrg1", "Prpf19", "Papola", "Hnrnpd", "Smndc1", "Gtf2f1", "Hnrnpa0", "Prpf3", "Sart1", "Sf3b4", "Ncbp2", "Hnrnpul1", "Gpkow", "Prpf40a", "Fip1l1", "Xab2", "Hnrnph2", "Mtrex", "Bcas2", "Cwc27", "Hspa8", "Cpsf7", "Tra2b", "Polr2a", "Hnrnpm", "Cstf2t", "Rbm8a", "Hnrnpc", "Cdc5l", "Cpsf2", "Sf3b1", "Srsf3", "Dhx38")	Up-regulated
blood vessel development%GObp%GO:0001568	0.000215146	0.0264588	0.515401	1.5844	0	445	c("Col5a1", "Lrp5", "Col4a1", "Ptk7", "Prdm1", "Cald1", "Tgfb2", "Pdgfrb", "Hs6st1", "Jag1", "Nfatc4", "Lrp2", "Acvr1", "Thbs1", "Plau", "Vegfd", "Wnt11", "Antxr1", "Myo1e", "Foxs1", "Adgra2", "Parva", "Gata4", "Prrx2", "Myh9", "Epha2", "Vegfc", "Notch2", "Hectd1", "Hes1", "Ndst1", "Tiparp", "Plxnd1", "Akt1", "Vash2", "Ccl2", "Fgfr1", "Shc1", "Amotl1", "Serpinf2", "Hif1a", "Tead2", "Ubp1", "Col3a…	Up-regulated
positive regulation of protein secretion%GObp%GO:0050714	0.00191002	0.067802	0.576216	1.58381	8	146	c("F2rl1", "Tgfb3", "Tgfb2", "Ano1", "Wls", "Vegfc", "Cask", "Gper1", "Kcnn4", "C1qtnf12", "Hif1a", "Ankrd1", "Trpa1", "C1qtnf3", "Bad", "Tgfb1", "Stx4a", "Ptpn23", "Nadk", "Lrp1", "Serp1", "Aacs", "Golph3l", "Zfp384", "Phpt1", "Gja1", "Psmd9", "Vamp8")	Up-regulated
TGF_BETA_RECEPTOR%NETPATH%TGF_BETA_RECEPTOR	0.000422476	0.031656	0.549132	1.58035	1	214	c("Wwtr1", "Tgfb3", "Tgfb2", "Hoxa9", "Skil", "Runx2", "Nfkb1", "Trim33", "Smurf1", "Sdc2", "Snx4", "Pik3ca", "Akt1", "Bcar1", "Nfya", "Pard3", "Shc1", "Smurf2", "Nfkbia", "Esr1", "Camk2d", "Ube2d3", "Tgfb1", "Axin1", "Lef1", "Ppm1a", "Smad4", "Cav1", "Gipc1", "Sik1", "Ctcf", "Hnf4a", "Tcf4", "Crebbp", "Smad3", "Smad2", "Smad6", "Map2k6", "Pdk1", "Dvl1", "Tgfbr1", "Itgb3", "Smad7", "Hspa8", "Anap…	Up-regulated
RESPONSE TO ELEVATED PLATELET CYTOSOLIC CA2+%REACTOME DATABASE ID RELEASE 77%76005	0.00338696	0.0905223	0.591611	1.58028	15	115	c("Cfd", "Tgfb3", "Cfl1", "Tgfb2", "Actn1", "Thbs1", "Vegfd", "Vegfc", "Vcl", "Tor4a", "Anxa5", "Serpinf2", "Tln1", "Spp2", "Tgfb1", "Cd36", "Tex264", "Ola1", "Flna", "Itgb3", "Ecm1")	Up-regulated
embryonic morphogenesis%GObp%GO:0048598	0.000211909	0.0264588	0.502825	1.57916	0	585	c("Lrp5", "Inhba", "Map3k20", "Ptk7", "Twist2", "Hoxc11", "Hoxc10", "Tgfb3", "Cfl1", "Tgfb2", "Lbx1", "Rdh10", "Hoxc9", "En1", "Tbx18", "Hoxa9", "Lrp2", "Runx2", "Acvr1", "Dusp5", "Hoxa7", "Irx1", "Mmp14", "Hoxc4", "Wnt11", "Tcf7", "Tead1", "Men1", "Rala", "Wnt5a", "Gata4", "Shox2", "Itga5", "Kdm2a", "Wls", "Prrx2", "Epha2", "Vegfc", "Notch2", "Hectd1", "Hes1", "Msx1", "Ndst1", "Ext1", "Scx", "Cu…	Up-regulated
regulation of cellular response to growth factor stimulus%GObp%GO:0090287	0.00021164	0.0264588	0.5323	1.57779	0	287	c("Nrep", "Myof", "Tgfb3", "Aspn", "Furin", "Fstl1", "Fam89b", "Skil", "Lrp2", "Runx2", "Thbs1", "Vegfd", "Pmepa1", "Men1", "Adgra2", "Wnt5a", "Trim33", "Gata4", "Gpc1", "Tsku", "Vegfc", "Notch2", "Hes1", "Msx1", "Cask", "Smurf1", "Il17rd", "Fbn1", "Vasn", "Lemd2", "Fgfr1", "Tmem204", "Hif1a", "Bcl9l", "Sh3glb1", "Smurf2", "Ngf", "Itga3", "Creb3l1", "Fst", "Smoc2", "Tgfb1", "Cyfip1", "Axin1", "Sf…	Up-regulated
cardiac septum development%GObp%GO:0003279	0.00358423	0.0905223	0.588541	1.5754	16	117	c("Ptk7", "Prdm1", "Tgfb2", "Jag1", "Lrp2", "Acvr1", "Wnt11", "Wnt5a", "Parva", "Gata4", "Notch2", "Hectd1", "Hes1", "Egln1", "Ndst1", "Plxnd1", "Smo", "Smarca4", "Luzp1", "Smad4", "Chd7", "Tbx3", "Smad6", "Tbx20", "Lrp1", "Tgfbr1", "Smad7", "Dvl3", "Maml1", "Ltbp1")	Up-regulated
PLATELET DEGRANULATION%REACTOME%R-HSA-114608.3	0.00380952	0.092061	0.593278	1.57502	17	111	c("Cfd", "Tgfb3", "Cfl1", "Tgfb2", "Actn1", "Thbs1", "Vegfd", "Vegfc", "Vcl", "Tor4a", "Anxa5", "Serpinf2", "Tln1", "Spp2", "Tgfb1", "Cd36", "Tex264", "Ola1", "Flna", "Itgb3", "Ecm1")	Up-regulated
regulation of organ growth%GObp%GO:0046620	0.00401522	0.0938504	0.59223	1.57457	18	112	c("Ccn4", "Men1", "Gata4", "Trip10", "Akt1", "Fgfr1", "Hlx", "Fdps", "Smo", "Col14a1", "Pten", "Ankrd26", "Bcl2l11", "Tbx20", "Mapk11", "Tgfbr1", "Serp1", "Yy1", "Gja1", "Ctdp1", "Fxn", "Pim1", "Tomm70a", "Rbpj", "Foxp1")	Up-regulated
TGF-BETA SIGNALING PATHWAY%PANTHER PATHWAY%P00052	0.00377438	0.092061	0.604802	1.57321	17	95	c("Inhba", "Tgfb3", "Tgfb2", "Skil", "Acvr1", "Bmp1", "Smurf1", "Smurf2", "Tll1", "Smad5", "Tgfb1", "Fosl1", "Smad4", "Crebbp", "Smad3", "Smad2", "Smad6", "Mapk11", "Tgfbr1", "Nras", "Smad7", "Gdf3")	Up-regulated
positive regulation of transmembrane receptor protein serine/threonine kinase signaling pathway%GObp%GO:0090100	0.00379507	0.092061	0.587384	1.57231	17	117	c("Inhba", "Tgfb3", "Tgfb2", "Furin", "Acvr1", "Thbs1", "Men1", "Gata4", "Notch2", "Hes1", "Msx1", "Sh2b1", "Tgfb1", "Axin1", "Smad4", "Gipc1", "Pparg", "Neo1", "Crebbp", "Smad2", "Tbx20", "Twsg1", "Pelo", "Tgfbr1", "Ilk")	Up-regulated
MRNA SPLICING%REACTOME%R-HSA-72172.3	0.00127741	0.0535506	0.558332	1.57176	5	175	c("Sf3b2", "Prcc", "Srsf11", "Hnrnpk", "Hnrnpr", "Rbmx", "Ddx46", "Plrg1", "Prpf19", "Papola", "Hnrnpd", "Smndc1", "Gtf2f1", "Hnrnpa0", "Prpf3", "Sart1", "Sf3b4", "Ncbp2", "Hnrnpul1", "Gpkow", "Prpf40a", "Fip1l1", "Xab2", "Hnrnph2", "Mtrex", "Bcas2", "Cwc27", "Hspa8", "Cpsf7", "Tra2b", "Polr2a", "Hnrnpm", "Cstf2t", "Pdcd7", "Rbm8a", "Hnrnpc", "Cdc5l", "Cpsf2", "Sf3b1", "Srsf3", "Dhx38", "Snrnp35")	Up-regulated
kidney development%GObp%GO:0001822	0.000420168	0.031656	0.527954	1.5711	1	296	c("Wwtr1", "Ptk7", "Kank2", "Prdm1", "Hoxc11", "Vcan", "Tgfb2", "Pdgfrb", "Rdh10", "Jag1", "Lrp2", "Glis2", "Irx1", "Nid1", "Wnt11", "Myo1e", "Wnt5a", "Slc12a1", "Umod", "Notch2", "Hes1", "Ext1", "Tiparp", "Fbn1", "Plxnd1", "Fgfr1", "Spp1", "Kif26b", "Traf3ip1", "Cyp4a10", "Smo", "Pkd2", "Notch3", "Itga3", "Smad5", "Aph1a", "Tgfb1", "Fat4", "Smad4", "Aqp1", "Kcnj1", "Bcl2l11", "Pygo2", "Ednra", "…	Up-regulated
skeletal system morphogenesis%GObp%GO:0048705	0.000423191	0.031656	0.541458	1.57093	1	233	c("Col10a1", "Lrp5", "Twist2", "Hoxc11", "Tgfb3", "Tgfb2", "Pdgfrb", "Rdh10", "Hoxc9", "Hoxa9", "Col27a1", "Runx2", "Chsy1", "Hoxc8", "Thbs1", "Hoxa7", "Mmp14", "Hoxc4", "Sh3pxd2b", "Men1", "Shox2", "Prrx2", "Msx1", "Ndst1", "Ext1", "Tiparp", "Scx", "Nab1", "Pthlh", "Inppl1", "Plekha1", "Col3a1", "Rflnb", "Hyal2", "Col1a1", "Hoxa2", "Mmp2", "Serpinh1", "Csgalnact1", "Axin1", "Thbs3", "Twist1", "W…	Up-regulated
positive regulation of cell motility%GObp%GO:2000147	0.000213721	0.0264588	0.49912	1.56492	0	579	c("Ccn4", "F2rl1", "Twist2", "Snai2", "Cfl1", "Postn", "Tgfb2", "Furin", "Pdgfrb", "F2r", "Fam89b", "Pdgfc", "Diaph1", "Acvr1", "Thbs1", "Plau", "Mmp14", "Vegfd", "Wnt11", "Adgra2", "Gnai2", "Wnt5a", "Itga5", "Defb1", "Arpc2", "Sema3a", "S100a11", "Vegfc", "Cib1", "Retn", "Gper1", "Akt1", "Mmp9", "Bcar1", "Ccl2", "Fgfr1", "Fer", "Anxa3", "Amotl1", "Il1r1", "Hif1a", "Sema4b", "Hdac6", "Lrrc15", "A…	Up-regulated
regulation of actin cytoskeleton organization%GObp%GO:0032956	0.000214454	0.0264588	0.519843	1.56425	0	345	c("F2rl1", "Kank2", "Tgfb3", "Cfl1", "Tgfb2", "Pdgfrb", "Fhod1", "Capn1", "Sh3pxd2b", "Wnt11", "Rnd3", "Cttn", "Arpc2", "Myh9", "Notch2", "Svil", "Pik3ca", "Capzb", "Kirrel", "Coro1b", "Ppfia1", "Nck2", "Fer", "Serpinf2", "Phldb2", "S100a10", "Plekhg2", "Akap13", "Arhgdib", "Rasa1", "Dstn", "Actg1", "Synpo", "Sdc4", "Cfl2", "Tmod3", "Snx9", "Siglec15", "Cotl1", "Tgfb1", "Arhgef19", "Cyfip1", "Ap1…	Up-regulated
connective tissue development%GObp%GO:0061448	0.00127092	0.0535506	0.547721	1.56331	5	199	c("Col10a1", "Col5a1", "Lrp5", "Snai2", "Tgfb2", "Pdgfrb", "Bgn", "Col27a1", "Runx2", "Adamts7", "Chsy1", "Thbs1", "Hoxc4", "Sh3pxd2b", "Slc39a13", "Runx1", "Shox2", "Prrx2", "Msx1", "Ext1", "Pik3ca", "Scx", "Fgfr1", "Hif1a", "Col3a1", "Tbl1xr1", "Col1a1", "Smad5", "Tgfb1", "Dicer1", "Serpinh1", "Csgalnact1", "Thbs3")	Up-regulated
SIGNALING BY WNT%REACTOME DATABASE ID RELEASE 77%195721	0.000424448	0.031656	0.531619	1.5624	1	263	c("Lrp5", "Gnb1", "Tnks2", "Wnt11", "Tcf7", "Men1", "Dkk2", "Wnt5a", "Gnb4", "Wls", "Psmd2", "Smurf1", "Kremen1", "Ctbp2", "Akt1", "Cul3", "Gng11", "Csnk1a1", "Bcl9l", "Smurf2", "Bcl9", "Psmd10", "Smarca4", "Tle3", "Plcb3", "Psma5", "Psmc1", "H2bc21", "Zranb1", "Axin1", "Wnt9a", "Psmd4", "Ryk", "Lef1", "Cav1", "Tnks", "Pygo2", "Fzd8", "Crebbp", "Itpr3", "Ago1", "H2aj", "Psmd13", "Clta", "Sem1", "…	Up-regulated
positive regulation of locomotion%GObp%GO:0040017	0.000213584	0.0264588	0.496613	1.56112	0	597	c("Ccn4", "F2rl1", "Twist2", "Snai2", "Cfl1", "Postn", "Tgfb2", "Furin", "Pdgfrb", "F2r", "Fam89b", "Pdgfc", "Diaph1", "Acvr1", "Thbs1", "Plau", "Mmp14", "Vegfd", "Wnt11", "Adgra2", "Gnai2", "Wnt5a", "Cttn", "Itga5", "Defb1", "Tpbg", "Arpc2", "Sema3a", "S100a11", "Vegfc", "Cib1", "Retn", "Gper1", "Akt1", "Mmp9", "Bcar1", "Ccl2", "Fgfr1", "Fer", "Anxa3", "Amotl1", "Il1r1", "Hif1a", "Sema4b", "Hdac…	Up-regulated
positive regulation of cell migration%GObp%GO:0030335	0.00021561	0.0264588	0.499308	1.56076	0	557	c("Ccn4", "F2rl1", "Twist2", "Snai2", "Postn", "Tgfb2", "Furin", "Pdgfrb", "F2r", "Fam89b", "Pdgfc", "Diaph1", "Acvr1", "Thbs1", "Plau", "Mmp14", "Vegfd", "Wnt11", "Adgra2", "Gnai2", "Wnt5a", "Itga5", "Arpc2", "Sema3a", "S100a11", "Vegfc", "Cib1", "Retn", "Gper1", "Akt1", "Mmp9", "Bcar1", "Ccl2", "Fgfr1", "Fer", "Anxa3", "Amotl1", "Il1r1", "Hif1a", "Sema4b", "Hdac6", "Lrrc15", "Abcc1", "Sele", "R…	Up-regulated
pattern specification process%GObp%GO:0007389	0.000214869	0.0264588	0.509108	1.55741	0	419	c("Lrp5", "Dmrta2", "Hoxc6", "Hoxc11", "Hoxc10", "Peg12", "Lbx1", "Hoxc9", "En1", "Tbx18", "Hoxa9", "Lrp2", "Chsy1", "Acvr1", "Hoxc8", "Hoxa7", "Irx1", "Hoxc4", "Wnt11", "Hoxc13", "Dzip1l", "Wnt5a", "Gata4", "Kdm2a", "Wls", "Sema3a", "Efnb1", "Notch2", "Hes1", "Msx1", "Dmrt2", "Ext1", "Hif1a", "Bhlhe40", "Vax2", "Ift74", "Traf3ip1", "Smo", "Nr2f2", "Pkd2", "Fst", "Hoxa2", "Axin1", "Cyp26a1", "Lef…	Up-regulated
INTEGRIN-MEDIATED CELL ADHESION%WIKIPATHWAYS_20210910%WP6%MUS MUSCULUS	0.00440899	0.0994602	0.594089	1.55632	20	99	c("Capn1", "Actn1", "Capn6", "Itgb5", "Itga5", "Csk", "Rap1a", "Vcl", "Mapk6", "Akt1", "Vav2", "Bcar1", "Shc1", "Tln1", "Itga3", "Cav1", "Vasp", "Itga7", "Itga6", "Map2k6", "Itgb3", "Ilk", "Tns1", "Mylk2", "Map2k3", "Git2", "Itgb1", "Pak2", "Itga2b", "Zyx", "Grb2", "Dock1", "Itgb4", "Pxn", "Sos1", "Itgae", "Rapgef1")	Up-regulated
FOCAL ADHESION: PI3K-AKT-MTOR SIGNALING PATHWAY%WIKIPATHWAYS_20210910%WP2841%MUS MUSCULUS	0.000210526	0.0264588	0.523208	1.55575	0	294	c("Col5a1", "Efna4", "Col4a1", "Col6a2", "Col4a2", "Pdgfrb", "F2r", "Gnb1", "Pdgfc", "Thbs1", "Itgb5", "Vegfd", "Gnb4", "Itga5", "Eif4e", "Epha2", "Vegfc", "Col5a2", "Cdc37", "Pik3ca", "Akt1", "Gng11", "Fgfr1", "Hif1a", "Spp1", "Tnn", "Col3a1", "Ibsp", "Ngf", "Ifnar1", "Il6ra", "Bad", "Efna2", "Itga3", "Col1a1", "Creb3l1", "Thbs3", "Ppp2r3c", "Pten", "Irs1", "Creb1", "Crtc2", "Efna5", "Lamb1", "P…	Up-regulated
HALLMARK_HYPOXIA%MSIGDB_C2%HALLMARK_HYPOXIA	0.00105955	0.0495162	0.546782	1.55479	4	191	c("Col5a1", "S100a4", "Tgfb3", "Bgn", "Aldob", "Igfbp3", "Xpnpep1", "Pkp1", "Gpc1", "Tpbg", "Myh9", "Ndst1", "Sdc2", "Lxn", "Tes", "Ext1", "Tiparp", "Errfi1", "Ccng2", "Ccn5", "Bhlhe40", "Pck1", "Casp6", "Slc25a1", "Sdc4", "Mxi1", "Tmem45a", "Angptl4", "Cav1", "Slc6a6", "Pgf", "Stbd1", "Fam162a", "Pdk1", "Hk2", "Cavin3", "Plac8", "Fbp1", "Stc2")	Up-regulated
positive regulation of cell growth%GObp%GO:0030307	0.00127578	0.0535506	0.549505	1.55367	5	183	c("Ccn4", "Cfl1", "Tgfb2", "Mmp14", "Zfp639", "Usp47", "Cib1", "Trip10", "Smurf1", "Hnrnpk", "Akt1", "Eif4g2", "Sh3glb1", "Eif4g1", "Rab11a", "Ddx3x", "Fdps", "Ngf", "Afdn", "Psmd10", "Cyfip1", "Ntn1", "Efna5", "Cntf", "Hyal1", "Sfn", "Lrp1", "Tgfbr1", "Ilk", "Adam10", "Smad7", "Srf", "Sema5a", "Hdgfl2", "Golga4", "Sphk1", "Sema7a", "Eif2b2", "Sfrp2", "Cxcl16", "Dbn1", "Trpv2", "Megf8", "Fxn")	Up-regulated
regulation of hormone secretion%GObp%GO:0046883	0.000211909	0.0264588	0.525936	1.55345	0	275	c("Lrp5", "Inhba", "Igfbp3", "Cyp2j5", "Adipoq", "Ano1", "Ucn2", "Clcf1", "Runx1", "Cask", "Snx4", "Retn", "Gper1", "Anxa5", "Arntl", "Fgfr1", "C1qtnf12", "Hif1a", "Spp1", "Pde3b", "Tcirg1", "Trpa1", "C1qtnf3", "Bad", "C1qtnf1", "Tmf1", "Stx4a", "Kdm5b", "Irs1", "Ndufaf2", "Smad4", "Chd7", "Creb1", "Slc16a1", "Pparg", "Itsn1", "Hnf4a", "Efna5", "Nadk", "Cntf", "Lrp1", "Serp1", "Aacs", "Hadh", "Nu…	Up-regulated
positive regulation of GTPase activity%GObp%GO:0043547	0.00105108	0.0495162	0.537839	1.55237	4	219	c("F2rl1", "Arhgap22", "F2r", "Dock11", "Eif5", "Arhgap29", "Mex3b", "Arhgap42", "Wnt11", "Wnt5a", "Epha2", "Rap1a", "Ccl2", "Net1", "Plekhg4", "S100a10", "Pip5k1a", "Rasa1", "Afdn", "Snx9", "Dock8", "Tbc1d2b", "Arhgef19", "Rsu1", "Agrn", "Rab3gap1", "Asap3", "Ric1", "Itga6", "Crkl", "Ccl21a", "Dvl3", "Map4k4", "Xcl1", "Lims1", "Sipa1", "Rgs16", "Rabgap1", "Ccl5")	Up-regulated
regulation of actin polymerization or depolymerization%GObp%GO:0008064	0.0021322	0.0688118	0.553439	1.55037	9	170	c("F2rl1", "Cfl1", "Capn1", "Cttn", "Arpc2", "Myh9", "Svil", "Pik3ca", "Capzb", "Kirrel", "Coro1b", "Nck2", "Fer", "Plekhg2", "Rasa1", "Dstn", "Cfl2", "Tmod3", "Snx9", "Cotl1", "Cyfip1", "Ap1ar", "Tpm1", "Eln", "Cdc42ep4", "Vasp", "Wasf2", "Swap70", "Hcls1", "Fhod3", "Ccl21a", "Arpin", "Sema5a", "Gsn", "Naa80", "Pycard", "Capza1", "Evl", "Tmsb4x", "Ssh1", "Slit2", "Dbn1", "Nck1")	Up-regulated
anterior/posterior pattern specification%GObp%GO:0009952	0.00105798	0.0495162	0.54044	1.54849	4	204	c("Lrp5", "Hoxc6", "Hoxc11", "Hoxc10", "Hoxc9", "En1", "Tbx18", "Hoxa9", "Hoxc8", "Hoxa7", "Hoxc4", "Hoxc13", "Wnt5a", "Gata4", "Wls", "Hes1", "Msx1", "Bhlhe40", "Smo", "Nr2f2", "Hoxa2", "Cyp26a1", "Lef1", "Smad4", "Bmi1", "Tbx3", "Hoxa6", "Smad3", "Smad2", "Nrarp", "Mib1", "Tgfbr1", "Crkl", "Foxf1", "Ssbp3", "Srf", "Kdm6a", "Emx2", "Wdr77", "Gdf3", "Yy1", "Hoxa10", "Abi1", "Tcf7l1", "Ctnnb1", "S…	Up-regulated
wound healing%GObp%GO:0042060	0.00126263	0.0535506	0.535321	1.54386	5	217	c("Col5a1", "Ptk7", "Myof", "Snai2", "Tgfb2", "F2r", "Plau", "Wnt5a", "Gata4", "Tsku", "Myh9", "Notch2", "Ext1", "Coro1b", "Pard3", "Hif1a", "Cnn2", "Col3a1", "Rap2b", "Sdc4", "Col1a1", "Nbeal2", "Elk3", "Tgfb1", "Arhgef19", "Tpm1", "Smad4", "Cav1", "Aqp1", "Dcbld2", "Pparg", "Hnf4a", "F13b", "Gata2", "Flna", "Pdcd10", "Itgb3", "Srf", "Hgfac", "Evl")	Up-regulated
HALLMARK_APICAL_JUNCTION%MSIGDB_C2%HALLMARK_APICAL_JUNCTION	0.00169384	0.0650664	0.541632	1.53911	7	189	c("Cdh15", "Map3k20", "Vcan", "Pard6g", "Myl12b", "Actn1", "Bmp1", "Gnai2", "Parva", "Myh9", "Vcl", "Fbn1", "Mmp9", "Vav2", "Vcam1", "Shc1", "Adam15", "Inppl1", "Cnn2", "Rasa1", "Nectin3", "Actg1", "Plcg1", "Nexn", "Itga3", "Gtf2f1", "Mmp2", "Thbs3", "Cldn15", "Rsu1", "Msn", "Pten", "Irs1", "Vasp", "Tial1", "Ldlrap1", "Acta2", "Myl12a", "Mapk11")	Up-regulated
developmental growth%GObp%GO:0048589	0.00021575	0.0264588	0.502921	1.53892	0	425	c("Wwtr1", "Ptgfrn", "Ptk7", "Postn", "Tgfb2", "Pdgfrb", "Rdh10", "En1", "Tec", "Col27a1", "Tnks2", "Ereg", "Thbs1", "Plau", "Wnt11", "Wnt5a", "Kdm1a", "Gata4", "Kdm2a", "Chrna1", "Sema3a", "Notch2", "Vcl", "Bnc2", "Ext1", "Hdac6", "Kif26b", "Pthlh", "Tnn", "Akap13", "Plekha1", "Col3a1", "Prpf19", "Plxna1", "Bcl9", "Tenm4", "Rxra", "Setdb1", "G6pc", "Tbl1xr1", "Rtf1", "Il6ra", "Smo", "Esr1", "Sma…	Up-regulated
growth%GObp%GO:0040007	0.000214777	0.0264588	0.502138	1.53821	0	429	c("Wwtr1", "Ptgfrn", "Ptk7", "Postn", "Tgfb2", "Pdgfrb", "Rdh10", "En1", "Tec", "Col27a1", "Tnks2", "Ereg", "Thbs1", "Plau", "Wnt11", "Wnt5a", "Kdm1a", "Gata4", "Kdm2a", "Chrna1", "Sema3a", "Notch2", "Vcl", "Bnc2", "Ext1", "Hdac6", "Kif26b", "Pthlh", "Tnn", "Akap13", "Plekha1", "Col3a1", "Prpf19", "Plxna1", "Bcl9", "Tenm4", "Rxra", "Setdb1", "G6pc", "Tbl1xr1", "Rtf1", "Il6ra", "Smo", "Esr1", "Sma…	Up-regulated
positive regulation of programmed cell death%GObp%GO:0043068	0.000213584	0.0264588	0.489283	1.53807	0	597	c("Inhba", "Map3k20", "F2rl1", "Tgfb3", "Tgfb2", "Pdgfrb", "Fap", "Nfatc4", "Skil", "Capn1", "Igfbp3", "Thbs1", "Plekhf1", "Pla2g4a", "Adipoq", "Wnt11", "Ppp1ca", "Men1", "Hdac3", "Unc5b", "Wnt5a", "Gadd45g", "Igf2r", "Ercc3", "Slk", "Notch2", "Rbm10", "Msx1", "Egln1", "Gper1", "Bmf", "Anxa5", "Gadd45b", "Akt1", "Mmp9", "Nck2", "Ccl2", "Net1", "Pde5a", "Hif1a", "Casp1", "Hdac6", "Aifm1", "Casp6",…	Up-regulated
regulation of protein secretion%GObp%GO:0050708	0.000422297	0.031656	0.521368	1.53704	1	270	c("Lrp5", "F2rl1", "Tgfb3", "Tgfb2", "F2r", "Ano1", "Wls", "Vegfc", "Cask", "Gper1", "Anxa5", "Arntl", "Kcnn4", "C1qtnf12", "Hif1a", "Erp29", "Pde3b", "Tcirg1", "Ankrd1", "Trpa1", "Idh2", "C1qtnf3", "Bad", "Tgfb1", "Stx4a", "Irs1", "Ndufaf2", "Il12b", "Slc16a1", "Adtrp", "Hnf4a", "Efna5", "Neo1", "Ptpn23", "Nadk", "Lrp1", "Serp1", "Aacs", "Hadh", "Golph3l", "Zfp384", "Ccl5", "Phpt1", "Krt20", "Ll…	Up-regulated
cellular response to environmental stimulus%GObp%GO:0104004	0.00042517	0.031656	0.523976	1.53682	1	259	c("Map3k20", "Snai2", "Nfatc4", "Serpinb6a", "Wnt11", "Usp47", "Kdm1a", "Slc12a1", "Mfap4", "Pik3ca", "Scx", "Bmf", "Akt1", "Mmp9", "Net1", "Pck1", "Cnn2", "Ankrd1", "Casp3", "Rad9a", "Ddx3x", "Hyal2", "Oxsr1", "Ptgs2", "Opn3", "Pkd2", "Col1a1", "Mme", "Mmp2", "Tgfb1", "Gtf2h5", "Rnf168", "Pten", "Polk", "Eif2s1", "Ddb1", "Cav1", "Aqp1", "Slc4a11", "Tnks1bp1", "Spidr", "Ednra", "Crebbp", "Ercc1",…	Up-regulated
cellular response to abiotic stimulus%GObp%GO:0071214	0.00042517	0.031656	0.523976	1.53682	1	259	c("Map3k20", "Snai2", "Nfatc4", "Serpinb6a", "Wnt11", "Usp47", "Kdm1a", "Slc12a1", "Mfap4", "Pik3ca", "Scx", "Bmf", "Akt1", "Mmp9", "Net1", "Pck1", "Cnn2", "Ankrd1", "Casp3", "Rad9a", "Ddx3x", "Hyal2", "Oxsr1", "Ptgs2", "Opn3", "Pkd2", "Col1a1", "Mme", "Mmp2", "Tgfb1", "Gtf2h5", "Rnf168", "Pten", "Polk", "Eif2s1", "Ddb1", "Cav1", "Aqp1", "Slc4a11", "Tnks1bp1", "Spidr", "Ednra", "Crebbp", "Ercc1",…	Up-regulated
blood vessel morphogenesis%GObp%GO:0048514	0.000428908	0.031656	0.51063	1.53653	1	345	c("Lrp5", "Col4a1", "Prdm1", "Cald1", "Tgfb2", "Pdgfrb", "Hs6st1", "Jag1", "Nfatc4", "Lrp2", "Acvr1", "Thbs1", "Plau", "Vegfd", "Wnt11", "Myo1e", "Adgra2", "Parva", "Gata4", "Prrx2", "Myh9", "Epha2", "Vegfc", "Notch2", "Hes1", "Tiparp", "Plxnd1", "Akt1", "Ccl2", "Fgfr1", "Shc1", "Amotl1", "Serpinf2", "Hif1a", "Tead2", "Ubp1", "Col3a1", "Rasa1", "Actg1", "Rxra", "Casp8", "Ptgs2", "Smo", "Ephb4", "…	Up-regulated
tissue morphogenesis%GObp%GO:0048729	0.00021254	0.0264588	0.48897	1.53631	0	590	c("Col5a1", "Lrp5", "Inhba", "Col4a1", "Ptk7", "Tnnt2", "Snai2", "Cfl1", "Tgfb2", "Lbx1", "Rdh10", "Jag1", "Nfatc4", "Tbx18", "Lrp2", "Acvr1", "Irx1", "Mmp14", "Wnt11", "Tead1", "Ppp1ca", "Rala", "Wnt5a", "Runx1", "Nphp1", "Gata4", "Shox2", "Kdm2a", "Wls", "Sema3a", "Epha2", "Vegfc", "Notch2", "Hectd1", "Hes1", "Msx1", "Egln1", "Vcl", "Ext1", "Scx", "Plxnd1", "Pard3", "Fgfr1", "Hif1a", "Deaf1", "…	Up-regulated
positive regulation of cellular component movement%GObp%GO:0051272	0.000212857	0.0264588	0.488738	1.53627	0	595	c("Ccn4", "F2rl1", "Twist2", "Snai2", "Cfl1", "Postn", "Tgfb2", "Furin", "Pdgfrb", "F2r", "Fam89b", "Pdgfc", "Diaph1", "Acvr1", "Thbs1", "Plau", "Mmp14", "Vegfd", "Wnt11", "Adgra2", "Gnai2", "Wnt5a", "Itga5", "Defb1", "Arpc2", "Sema3a", "S100a11", "Vegfc", "Cib1", "Retn", "Gper1", "Akt1", "Mmp9", "Bcar1", "Ccl2", "Fgfr1", "Fer", "Anxa3", "Amotl1", "Il1r1", "Hif1a", "Sema4b", "Hdac6", "Lrrc15", "A…	Up-regulated
regulation of myeloid cell differentiation%GObp%GO:0045637	0.00126823	0.0535506	0.535116	1.53479	5	206	c("Inhba", "Twist2", "Jag1", "Hoxa9", "Lrrc17", "Hoxa7", "Adipoq", "Runx1", "Kdm1a", "Cib1", "Notch2", "Pias3", "Fbn1", "Rab7b", "Hif1a", "Paf1", "Tjp2", "Nfkbia", "Casp8", "Tgfb1", "Lef1", "Rbfox2", "Il12b", "Creb1", "Gas2l1", "Tfe3", "Zfp36l1", "Gata2", "Ctr9", "Dcstamp", "Hcls1", "Abcb10", "Gpr137b", "Itgb3")	Up-regulated
cellular response to growth factor stimulus%GObp%GO:0071363	0.000214041	0.0264588	0.501899	1.52791	0	391	c("Snai2", "Col4a2", "Tgfb3", "Cfl1", "Shcbp1", "Tgfb2", "Pdgfrb", "Skil", "Lrp2", "Runx2", "Nfkb1", "Adamts7", "Acvr1", "Itgb5", "Vegfd", "Runx1", "Cilp", "Arpc2", "Vegfc", "Rap1a", "Cib1", "Hes1", "Msx1", "Smurf1", "Ndst1", "Ext1", "Pik3ca", "Scx", "Coro1b", "Akt1", "Bcar1", "Zfp36l2", "Ccl2", "Fgfr1", "Shc1", "Ankrd1", "Col3a1", "Ibsp", "Casp3", "Rasa1", "Hyal2", "Ngf", "Plcg1", "Fst", "Smad5"…	Up-regulated
regulation of response to wounding%GObp%GO:1903034	0.00403568	0.0938644	0.549647	1.52506	18	157	c("Ccn4", "F2rl1", "F2r", "Thbs1", "Plau", "Cask", "Kremen1", "Anxa5", "Sh2b3", "Ccl2", "Serpinf2", "Phldb2", "Tspan8", "Actg1", "C1qtnf1", "Smoc2", "Cd36", "Pten", "Cav1", "Adtrp", "Neo1", "Smad3", "Cntf", "Acta2", "Pdgfa", "Lrp1", "Flna")	Up-regulated
UNTITLED%PANTHER PATHWAY%P06664	0.00340208	0.0905223	0.538845	1.52353	15	183	c("Inhba", "Tgfb2", "Gnb1", "Nfatc4", "Skil", "Mmp14", "Pla2g4a", "Tcf7", "Gnai2", "Gata4", "Gnb4", "Vcl", "Anxa5", "Akt1", "Map3k14", "Nfya", "Fst", "Smad5", "Tgfb1", "Gnai3", "Irs1", "Smad4", "Creb1", "Cav1", "Pparg", "Smad3", "Smad2", "Gata2", "Map3k11", "Map2k6", "Mapk11", "Srf", "Map4k4", "Sos2", "Tcf7l1", "Prkab2", "Ctnnb1")	Up-regulated
muscle cell development%GObp%GO:0055001	0.00362938	0.0905223	0.546252	1.52335	16	164	c("Tnnt2", "Myof", "Pdgfrb", "Nfatc4", "Tbx18", "Actn1", "Lmna", "Kdm1a", "Gata4", "Shox2", "Hes1", "Capzb", "Cavin4", "Smyd3", "Megf10", "Akap13", "Actg1", "Cfl2", "Smo", "Camk2d", "Tmod3", "Dicer1", "Efemp2", "Tpm1", "Fhl2", "Ednra", "Tbx3", "Smad6", "Fhod3", "Selenon", "Srf", "Maml1")	Up-regulated
positive regulation of apoptotic process%GObp%GO:0043065	0.000211909	0.0264588	0.485161	1.52323	0	583	c("Inhba", "Map3k20", "Tgfb3", "Tgfb2", "Pdgfrb", "Fap", "Nfatc4", "Skil", "Capn1", "Igfbp3", "Thbs1", "Plekhf1", "Pla2g4a", "Adipoq", "Wnt11", "Ppp1ca", "Men1", "Hdac3", "Unc5b", "Wnt5a", "Gadd45g", "Igf2r", "Ercc3", "Slk", "Notch2", "Rbm10", "Msx1", "Egln1", "Gper1", "Bmf", "Anxa5", "Gadd45b", "Akt1", "Mmp9", "Nck2", "Ccl2", "Net1", "Pde5a", "Hif1a", "Casp1", "Aifm1", "Casp6", "Eif2b5", "Ankrd1…	Up-regulated
regulation of supramolecular fiber organization%GObp%GO:1902903	0.000214087	0.0264588	0.502953	1.52251	0	368	c("F2rl1", "Kank2", "Spef1", "Tgfb3", "Cfl1", "Fhod1", "Capn1", "Sh3pxd2b", "Wnt11", "Cttn", "Arpc2", "Myh9", "Eml4", "Cib1", "Svil", "Pik3ca", "Capzb", "Kirrel", "Coro1b", "Ppfia1", "Nck2", "Fer", "Serpinf2", "Phldb2", "S100a10", "Hdac6", "Plekhg2", "Akap13", "Rasa1", "Dstn", "Actg1", "Synpo", "Sdc4", "Cfl2", "Tmod3", "Snx9", "Cotl1", "Cyfip1", "Efemp2", "Ap1ar", "Tpm1", "Eln", "Cdc42ep4", "Smad…	Up-regulated
negative regulation of protein kinase activity%GObp%GO:0006469	0.00190517	0.067802	0.532658	1.52219	8	200	c("Fabp4", "Lrp5", "Wwtr1", "Adipoq", "Men1", "Macroh2a1", "Gadd45g", "Cblb", "Errfi1", "Gadd45b", "Akt1", "Sh2b3", "Smyd3", "Inppl1", "Ptprq", "Casp3", "Hyal2", "Nr2f2", "Stk38", "Pkig", "Pten", "Cdk5rap1", "Cav1", "Pparg", "Dusp7", "Ptpn1", "Cdkn2c", "Gstp1", "Dvl1", "Ilk", "Gprc5a", "Tsg101", "Pycard", "Mllt1", "Sfrp2", "Ephb2")	Up-regulated
positive regulation of epithelial cell migration%GObp%GO:0010634	0.00382166	0.092061	0.549696	1.52132	17	154	c("Snai2", "Tgfb2", "Thbs1", "Adgra2", "Wnt5a", "Vegfc", "Cib1", "Akt1", "Mmp9", "Bcar1", "Fgfr1", "Anxa3", "Amotl1", "Hif1a", "Hdac6", "Rab11a", "Plcg1", "Ptgs2", "Itga3", "Smoc2", "Tgfb1", "Dicer1", "Glipr2", "Srpx2", "Aqp1", "Gab2", "Gata2", "Hyal1", "Hdac7", "Itgb3", "Sema5a", "Map4k4")	Up-regulated
heart development%GObp%GO:0007507	0.000215471	0.0264588	0.483576	1.50961	0	544	c("Col5a1", "Ptk7", "Tnnt2", "Prdm1", "Snai2", "Vcan", "Tgfb2", "Pdgfrb", "Lbx1", "Jag1", "Nfatc4", "Tbx18", "Lrp2", "Acvr1", "Thbs1", "Lmna", "Sh3pxd2b", "Wnt11", "Tead1", "Wnt5a", "Parva", "Gata4", "Shox2", "Kdm2a", "Pdlim2", "Notch2", "Hectd1", "Hes1", "Msx1", "Egln1", "Ndst1", "Ext1", "Scx", "Fbn1", "Plxnd1", "Pdlim7", "Mmp9", "Cavin4", "Lemd2", "Pdlim1", "Fgfr1", "Vcam1", "Shc1", "Hif1a", "T…	Up-regulated
HALLMARK_MITOTIC_SPINDLE%MSIGDB_C2%HALLMARK_MITOTIC_SPINDLE	0.00318134	0.0872836	0.530842	1.50888	14	190	c("Arhgap29", "Myo1e", "Myh9", "Notch2", "Vcl", "Capzb", "Bcar1", "Nck2", "Net1", "Stau1", "Hdac6", "Plekhg2", "Akap13", "Smc3", "Rasa1", "Synpo", "Cep250", "Pkd2", "Fgd6", "Cdc42ep4", "Arhgap10", "Nin", "Bcl2l11", "Rab3gap1", "Itsn1", "Wasf2", "Pcm1", "Map3k11", "Ppp4r2", "Tubgcp3", "Shroom1", "Tubgcp2", "Flna", "Lrpprc", "Cenpe", "Gsn", "Sass6", "Cyth2", "Pdlim5", "Rabgap1", "Abi1", "Myo9b", "F…	Up-regulated
regulation of Wnt signaling pathway%GObp%GO:0030111	0.000850159	0.045647	0.505851	1.50697	3	305	c("Ccn4", "Wwtr1", "Ptk7", "Snai2", "Peg12", "Nfatc4", "Tbx18", "Tnks2", "Nfkb1", "Wnt11", "Usp47", "Adgra2", "Dkk2", "Nxn", "Wnt5a", "Tpbg", "Tsku", "Wls", "Lrrk1", "Kremen1", "Tmem237", "Arntl", "Tmem131l", "Tnn", "Csnk1a1", "Ddx3x", "Apcdd1", "Tbl1xr1", "Itga3", "Smarca4", "Col1a1", "Tle3", "Tgfb1", "Zranb1", "Axin1", "Sfrp4", "Lef1", "Rbms3", "Ppm1a", "Cav1", "Gid8", "Tnks", "Csnk1g1", "Cmah"…	Up-regulated
embryonic organ development%GObp%GO:0048568	0.000213767	0.0264588	0.486804	1.50608	0	475	c("Ptk7", "Twist2", "Prdm1", "Hoxc11", "Tgfb3", "Tgfb2", "Pdgfrb", "Lbx1", "Rdh10", "Hoxc9", "En1", "Hs6st1", "Tbx18", "Hoxa9", "Runx2", "Acvr1", "Hoxa7", "Mmp14", "Hoxc4", "Wnt11", "Tcf7", "Tead1", "Men1", "Wnt5a", "Runx1", "Gata4", "Shox2", "Ercc3", "Kdm2a", "Prrx2", "Epha2", "Tead3", "Notch2", "Hectd1", "Hes1", "Msx1", "Egln1", "Ndst1", "Ada", "Akt1", "Vash2", "Sh2b3", "Fgfr1", "Vcam1", "Hif1a…	Up-regulated
heart morphogenesis%GObp%GO:0003007	0.00106451	0.0495162	0.5145	1.50566	4	254	c("Col5a1", "Tnnt2", "Snai2", "Tgfb2", "Lbx1", "Jag1", "Lrp2", "Acvr1", "Thbs1", "Wnt11", "Tead1", "Wnt5a", "Parva", "Gata4", "Shox2", "Kdm2a", "Notch2", "Hes1", "Msx1", "Egln1", "Ext1", "Plxnd1", "Lemd2", "Hif1a", "Tead2", "Adam15", "Ankrd1", "Rxra", "Smo", "Ephb4", "Pkd2", "Smarca4", "Ncor2", "Tgfb1", "Dicer1", "Fat4", "Twist1", "Tpm1", "Eln", "Sec24b", "Smad4", "Chd7", "Fhl2", "Ednra", "Tbx3",…	Up-regulated
cardiac chamber development%GObp%GO:0003205	0.00318336	0.0872836	0.531523	1.50137	14	181	c("Ptk7", "Tnnt2", "Prdm1", "Tgfb2", "Jag1", "Lrp2", "Acvr1", "Wnt11", "Wnt5a", "Parva", "Gata4", "Shox2", "Notch2", "Hectd1", "Hes1", "Egln1", "Ndst1", "Plxnd1", "Hif1a", "Rxra", "Smo", "Smarca4", "Luzp1", "Tgfb1", "Tpm1", "Smad4", "Chd7", "Fhl2", "Arid1a", "Ednra", "Tbx3", "Smad6", "Tbx20", "Lrp1", "Tgfbr1", "Foxf1", "Smad7", "Srf", "Dvl3", "Maml1", "Ltbp1")	Up-regulated
positive regulation of protein transport%GObp%GO:0051222	0.000849437	0.045647	0.50214	1.49498	3	301	c("F2rl1", "Tgfb3", "Tgfb2", "Lrp2", "Ano1", "Hdac3", "Arpc2", "Wls", "Vegfc", "Cib1", "Cask", "Gper1", "Ccl2", "Kcnn4", "C1qtnf12", "Hif1a", "Ankrd1", "Sh3glb1", "Trpa1", "Hyal2", "C1qtnf3", "Bad", "Ptgs2", "Smo", "Tgfb1", "Pdzk1", "Stx4a", "Ppm1a", "Jup", "Ptpn23", "Nadk", "Pcm1", "Sfn", "Hcls1", "Lrp1", "Flna", "Oaz2", "Pdcd10", "Serp1", "Aacs", "Tsg101", "Golph3l", "Zfp384", "Hspa1l", "Rab29"…	Up-regulated
epithelial tube morphogenesis%GObp%GO:0060562	0.000428266	0.031656	0.495275	1.49369	1	354	c("Lrp5", "Col4a1", "Ptk7", "Cfl1", "Tgfb2", "Lbx1", "Rdh10", "Nfatc4", "Lrp2", "Acvr1", "Irx1", "Mmp14", "Tead1", "Ppp1ca", "Rala", "Wnt5a", "Gata4", "Kdm2a", "Epha2", "Notch2", "Hectd1", "Hes1", "Ext1", "Plxnd1", "Hif1a", "Deaf1", "Tead2", "Kif26b", "Pthlh", "Casp3", "Sdc4", "Casp8", "Smo", "Pkd2", "Esr1", "Luzp1", "Bcl10", "Tgfb1", "Dicer1", "Fat4", "Kdm5b", "Twist1", "Lef1", "Sec24b", "Smad4"…	Up-regulated
positive regulation of establishment of protein localization%GObp%GO:1904951	0.00127823	0.0535506	0.499296	1.49165	5	317	c("F2rl1", "Tgfb3", "Tgfb2", "Lrp2", "Ano1", "Hdac3", "Arpc2", "Wls", "Vegfc", "Cib1", "Cask", "Gper1", "Ccl2", "Kcnn4", "C1qtnf12", "Hif1a", "Ankrd1", "Sh3glb1", "Trpa1", "Hyal2", "C1qtnf3", "Bad", "Ptgs2", "Smo", "Cep135", "Tgfb1", "Pdzk1", "Stx4a", "Ppm1a", "Jup", "Ptpn23", "Nadk", "Pcm1", "Sfn", "Hcls1", "Lrp1", "Flna", "Oaz2", "Pdcd10", "Serp1", "Cct3", "Aacs", "Tsg101", "Golph3l", "Zfp384",…	Up-regulated
eye development%GObp%GO:0001654	0.000213995	0.0264588	0.491074	1.48717	0	370	c("Col5a1", "Lrp5", "Inhba", "Cfd", "Col4a1", "Twist2", "Prdm1", "Ttll5", "Tgfb2", "Pdgfrb", "Rdh10", "Gnb1", "Jag1", "Skil", "Col8a1", "Sh3pxd2b", "Hmgn1", "Nphp1", "Tsku", "Epha2", "Col5a2", "Notch2", "Tenm3", "Hif1a", "Vax2", "Tcirg1", "Zdhhc16", "Traf3ip1", "Nectin3", "Rxra", "Smarca4", "Tgfb1", "Fscn2", "Twist1", "Crybb3", "Chd7", "Aqp1", "Rab3gap1", "Pygo2", "Arid1a", "Mdm1", "Smad3", "Gpd2…	Up-regulated
bone development%GObp%GO:0060348	0.00443881	0.0997992	0.518463	1.48703	20	206	c("Ccn4", "Col10a1", "Lrp5", "Bgn", "Pdgfc", "Lrrc17", "Col27a1", "Runx2", "Adamts7", "Chsy1", "Thbs1", "Mmp14", "Sh3pxd2b", "Shox2", "Msx1", "Lrrk1", "Ext1", "Scx", "Sh2b3", "Nab1", "Trim45", "Pthlh", "Akap13", "Inppl1", "Col3a1", "Setdb1", "Col1a1", "Smad5", "Pls3", "Nbeal2", "Fat4", "Serpinh1", "Csgalnact1", "Thbs3", "Twist1", "Sfrp4")	Up-regulated
visual system development%GObp%GO:0150063	0.00021427	0.0264588	0.490443	1.48627	0	373	c("Col5a1", "Lrp5", "Inhba", "Cfd", "Col4a1", "Twist2", "Prdm1", "Ttll5", "Tgfb2", "Pdgfrb", "Rdh10", "Gnb1", "Jag1", "Skil", "Col8a1", "Sh3pxd2b", "Hmgn1", "Nphp1", "Tsku", "Epha2", "Col5a2", "Notch2", "Tenm3", "Hif1a", "Vax2", "Tcirg1", "Zdhhc16", "Traf3ip1", "Nectin3", "Rxra", "Smarca4", "Tgfb1", "Fscn2", "Twist1", "Crybb3", "Chd7", "Aqp1", "Rab3gap1", "Pygo2", "Arid1a", "Mdm1", "Smad3")	Up-regulated
regulation of GTPase activity%GObp%GO:0043087	0.00105042	0.0495162	0.498697	1.48403	4	296	c("F2rl1", "Arhgap22", "F2r", "Dock11", "Eif5", "Arhgap29", "Mex3b", "Arhgap42", "Wnt11", "Wnt5a", "Epha2", "Rap1a", "Cblb", "Plxnd1", "Vav2", "Fgd1", "Ccl2", "Net1", "Plekhg4", "S100a10", "Pip5k1a", "Plxna1", "Rasa1", "Afdn", "Snx9", "Dock8", "Tbc1d2b", "Arhgef19", "Rsu1", "Agrn", "Eif2s1", "Rab3gap1", "Efna5", "Stmn1", "Asap3", "Ric1", "Epha3", "Rdx", "Itga6", "Gpr137b", "Crkl", "Ccl21a", "Dvl3…	Up-regulated
sensory system development%GObp%GO:0048880	0.000214731	0.0264588	0.489154	1.48275	0	376	c("Col5a1", "Lrp5", "Inhba", "Cfd", "Col4a1", "Twist2", "Prdm1", "Ttll5", "Tgfb2", "Pdgfrb", "Rdh10", "Gnb1", "Jag1", "Skil", "Col8a1", "Sh3pxd2b", "Hmgn1", "Nphp1", "Tsku", "Epha2", "Col5a2", "Notch2", "Tenm3", "Hif1a", "Vax2", "Tcirg1", "Zdhhc16", "Traf3ip1", "Nectin3", "Rxra", "Smarca4", "Tgfb1", "Fscn2", "Twist1", "Crybb3", "Chd7", "Aqp1", "Rab3gap1", "Pygo2", "Arid1a", "Mdm1", "Smad3")	Up-regulated
PROCESSING OF CAPPED INTRON-CONTAINING PRE-MRNA%REACTOME%R-HSA-72203.3	0.00293563	0.0830575	0.512812	1.48185	13	220	c("Sf3b2", "Prcc", "Srsf11", "Eif4e", "Hnrnpk", "Hnrnpr", "Rbmx", "Ddx46", "Plrg1", "Prpf19", "Papola", "Chtop", "Hnrnpd", "Smndc1", "Gtf2f1", "Hnrnpa0", "Prpf3", "Sart1", "Sf3b4", "Ncbp2", "Hnrnpul1", "Gpkow", "Prpf40a", "Fip1l1", "Xab2", "Hnrnph2", "Mtrex", "Bcas2", "Cwc27", "Hspa8", "Cpsf7", "Nup50", "Tra2b", "Polr2a", "Hnrnpm", "Cstf2t", "Pdcd7", "Rbm8a", "Hnrnpc", "Thoc1", "Thoc6", "Mettl14"…	Up-regulated
morphogenesis of an epithelium%GObp%GO:0002009	0.0002151	0.0264588	0.477482	1.48073	0	493	c("Col5a1", "Lrp5", "Col4a1", "Ptk7", "Snai2", "Cfl1", "Tgfb2", "Lbx1", "Rdh10", "Jag1", "Nfatc4", "Tbx18", "Lrp2", "Acvr1", "Irx1", "Mmp14", "Wnt11", "Tead1", "Ppp1ca", "Rala", "Wnt5a", "Runx1", "Nphp1", "Gata4", "Kdm2a", "Sema3a", "Epha2", "Vegfc", "Notch2", "Hectd1", "Hes1", "Vcl", "Ext1", "Plxnd1", "Pard3", "Fgfr1", "Hif1a", "Deaf1", "Tead2", "Kif26b", "Pthlh", "Traf3ip1", "Plxna1", "Casp3", …	Up-regulated
HEMOSTASIS%REACTOME DATABASE ID RELEASE 77%109582	0.000215239	0.0264588	0.475486	1.47471	0	495	c("Cfd", "Tgfb3", "Cfl1", "Tgfb2", "F2r", "Gnb1", "Dock11", "Gypc", "Actn1", "Thbs1", "Plau", "Serpinb6a", "Pla2g4a", "Vegfd", "Gnai2", "Kdm1a", "Gata4", "Gnb4", "Itga5", "Gpc1", "Csk", "Vegfc", "Rap1a", "Sdc1", "Sdc2", "Vcl", "Tor4a", "Pik3ca", "Capzb", "Anxa5", "Akt1", "Vav2", "Sh2b3", "Bcar1", "Gng11", "Pde5a", "Shc1", "Serpinf2", "S100a10", "Kif26b", "Sele", "Kif1c", "Plcg1", "Tln1", "Sdc4", …	Up-regulated
regulation of muscle system process%GObp%GO:0090257	0.00211506	0.0688118	0.507318	1.47275	9	235	c("Ccn4", "Tnnt2", "Cald1", "F2r", "Lmna", "Arhgap42", "Tead1", "Gata4", "Cttn", "Trip10", "Gper1", "Ada", "Errfi1", "Pde5a", "Shc1", "Srl", "Fdps", "Ptgs2", "Camk2d", "Agrn", "Smad4", "Pawr", "Cav1", "Jup", "Tnfrsf1b", "Smad3", "Smad7", "Selenon", "Srf", "Mylk2", "Yy1", "Sphk1", "Cdk9", "Foxo1", "Dbn1", "Grk2", "Ctdp1")	Up-regulated
regulation of cell-substrate adhesion%GObp%GO:0010810	0.00380952	0.092061	0.508689	1.47016	17	222	c("Cfl1", "Postn", "Jag1", "Thbs1", "Plau", "Hoxa7", "Peak1", "Col8a1", "Mmp14", "Nid1", "Men1", "Itga5", "Arpc2", "Slk", "Vegfc", "Cib1", "Cask", "Vcl", "Bcar1", "Net1", "Phldb2", "S100a10", "Spp1", "Adam15", "Ccdc80", "Rasa1", "Actg1", "Sdc4", "Itga3", "Col1a1", "Smoc2", "Dicer1", "Cd36", "Rsu1", "Plekha2", "Efemp2", "Ap1ar", "Pten", "Jup", "Efna5", "St6gal1", "Smad3", "Epha3", "Lrp1", "Flna", …	Up-regulated
positive regulation of cell cycle process%GObp%GO:0090068	0.00398406	0.0938504	0.507682	1.46702	18	220	c("Lrp5", "Map3k20", "Pdgfrb", "Ereg", "Macroh2a1", "Wnt5a", "Msx1", "Smc5", "Akt1", "Cul3", "Btc", "Fgfr1", "Pkn2", "Plrg1", "Paf1", "Eif4g1", "Rab11a", "Ddx3x", "Chmp3", "Spast", "Sh2b1", "Camk2d", "Tmod3", "Tgfb1", "Lef1", "Gipc1", "Crebbp", "Ranbp1", "Hyal1", "Rdx", "Larp7", "Wiz", "Anapc7", "Cenpe", "Plk4", "Sphk1", "Kif20b", "Numa1", "Cep120", "Cul4a", "Pbx1", "Sin3a", "Sfpq", "Thoc1")	Up-regulated
regulation of hormone levels%GObp%GO:0010817	0.000215424	0.0264588	0.473553	1.4663	0	487	c("Lrp5", "Inhba", "Furin", "Rdh10", "Lrp2", "Nfkb1", "Cltrn", "Igfbp3", "Cyp2j5", "Adipoq", "Ano1", "Ucn2", "Akr1c21", "Ctsk", "Clcf1", "Runx1", "Cask", "Ube2q1", "Snx4", "Retn", "Gper1", "Tiparp", "Adh7", "Anxa5", "Arntl", "Fgfr1", "C1qtnf12", "Hif1a", "Spp1", "Pde3b", "Cyp2c55", "Tcirg1", "Plekha1", "Hsd17b4", "Trpa1", "C1qtnf3", "Bad", "C1qtnf1", "Esr1", "Bcat2", "Tmf1", "Rdh16f2", "Stx4a", "…	Up-regulated
external encapsulating structure organization%GObp%GO:0045229	0.00211506	0.0688118	0.499077	1.46508	9	260	c("Pxdn", "Col10a1", "Col5a1", "Col4a1", "Col4a2", "Postn", "Tgfb2", "Olfml2b", "Col27a1", "Adamts7", "Mmp11", "Col8a1", "Mmp14", "Nid1", "Sh3pxd2b", "Myo1e", "Col5a2", "Mfap4", "Ext1", "Ntn4", "Scx", "Mmp9", "Serpinf2", "Dpt", "Ccdc80", "Adamts17", "Col3a1", "Ibsp", "Slc39a8", "Apbb2", "Adamts13", "Adamts4", "Smarca4", "Col1a1", "Creb3l1", "Smoc2", "Mmp2", "Tgfb1", "Col14a1", "Serpinh1", "Csgaln…	Up-regulated
regulation of cytoskeleton organization%GObp%GO:0051493	0.000215193	0.0264588	0.471151	1.46423	0	512	c("F2rl1", "Kank2", "Spef1", "Tgfb3", "Cfl1", "Tgfb2", "Pdgfrb", "Fhod1", "Capn1", "Diaph1", "Capn6", "Sh3pxd2b", "Wnt11", "Rnd3", "Cttn", "Arpc2", "Myh9", "Eml4", "Cib1", "Notch2", "Svil", "Pik3ca", "Capzb", "Kirrel", "Coro1b", "Ppfia1", "Nck2", "Fer", "Serpinf2", "Phldb2", "S100a10", "Hdac6", "Plekhg2", "Akap13", "Arhgdib", "Traf3ip1", "Rasa1", "Dstn", "Actg1", "Synpo", "Sdc4", "Cfl2", "Tmod3",…	Up-regulated
extracellular matrix organization%GObp%GO:0030198	0.00212044	0.0688118	0.499413	1.46419	9	258	c("Pxdn", "Col10a1", "Col5a1", "Col4a1", "Col4a2", "Postn", "Tgfb2", "Olfml2b", "Col27a1", "Adamts7", "Mmp11", "Col8a1", "Mmp14", "Nid1", "Sh3pxd2b", "Myo1e", "Col5a2", "Mfap4", "Ext1", "Ntn4", "Scx", "Mmp9", "Serpinf2", "Dpt", "Ccdc80", "Adamts17", "Col3a1", "Ibsp", "Slc39a8", "Apbb2", "Adamts13", "Adamts4", "Smarca4", "Col1a1", "Creb3l1", "Smoc2", "Mmp2", "Tgfb1", "Col14a1", "Serpinh1", "Csgaln…	Up-regulated
NEUTROPHIL DEGRANULATION%REACTOME DATABASE ID RELEASE 77%6798695	0.000430108	0.031656	0.480569	1.46388	1	396	c("Cfd", "Capn1", "Diaph1", "Nfkb1", "Pgam1", "Plau", "Serpinb6a", "Igf2r", "Frk", "Pkp1", "Acly", "Psmd2", "S100a11", "Rap1a", "Plekho2", "Vcl", "Retn", "Slc44a2", "Mmp9", "Glipr1", "Adgre5", "Mlec", "Idh1", "Tcirg1", "Cnn2", "Rab18", "Ddx3x", "Arsa", "Rap2b", "Npc2", "Rap2c", "Cdk13", "Nit2", "Cotl1", "Mme", "Rab24", "Psma5", "Nbeal2", "Tubb5", "Cd36", "Cyfip1", "Pkm", "Timp2", "Kcmf1", "Agl", …	Up-regulated
extracellular structure organization%GObp%GO:0043062	0.00212585	0.0688118	0.499032	1.46366	9	259	c("Pxdn", "Col10a1", "Col5a1", "Col4a1", "Col4a2", "Postn", "Tgfb2", "Olfml2b", "Col27a1", "Adamts7", "Mmp11", "Col8a1", "Mmp14", "Nid1", "Sh3pxd2b", "Myo1e", "Col5a2", "Mfap4", "Ext1", "Ntn4", "Scx", "Mmp9", "Serpinf2", "Dpt", "Ccdc80", "Adamts17", "Col3a1", "Ibsp", "Slc39a8", "Apbb2", "Adamts13", "Adamts4", "Smarca4", "Col1a1", "Creb3l1", "Smoc2", "Mmp2", "Tgfb1", "Col14a1", "Serpinh1", "Csgaln…	Up-regulated
positive regulation of organelle organization%GObp%GO:0010638	0.0002145	0.0264588	0.471445	1.46012	0	485	c("Lrp5", "F2rl1", "Tgfb3", "Cfl1", "Pdgfrb", "Fhod1", "Tnks2", "Ereg", "Marchf5", "Pla2g4a", "Sh3pxd2b", "Wnt11", "Macroh2a1", "Rala", "Wnt5a", "Cttn", "Arpc2", "Msx1", "Sdc1", "Smc5", "Gper1", "Kirrel", "Bmf", "Mmp9", "Cul3", "Nck2", "Btc", "Fer", "Serpinf2", "Hif1a", "S100a10", "Sh3glb1", "Dstn", "Synpo", "Slx4", "Hnrnpd", "Sdc4", "Setdb1", "Sh2b1", "Resf1", "Bok", "Bad", "Cfl2", "Bnip3", "Cep…	Up-regulated
enzyme linked receptor protein signaling pathway%GObp%GO:0007167	0.000431779	0.031656	0.466338	1.45615	1	547	c("Inhba", "Efna4", "Col4a1", "Col4a2", "Tgfb3", "Shcbp1", "Tgfb2", "Pdgfrb", "Nfatc4", "Pdgfc", "Skil", "Runx2", "Ereg", "Acvr1", "Itgb5", "Vegfd", "Myo1e", "Gata4", "Frk", "Efnb1", "Epha2", "Fam83b", "Vegfc", "Msx1", "Smurf1", "Ndst1", "Ext1", "Pik3ca", "Caml", "Tiparp", "Scx", "Akt1", "Sh2b3", "Bcar1", "Nck2", "Btc", "Ccl2", "Fgfr1", "Fer", "Shc1", "Plekha1", "Col3a1", "Casp3", "Smurf2", "Ngf"…	Up-regulated
regulation of calcium ion transport%GObp%GO:0051924	0.00231676	0.0716791	0.491155	1.45041	10	273	c("Tgfb2", "Pdgfrb", "Gsto1", "F2r", "Diaph1", "Gnai2", "Sestd1", "Spink1", "Hes1", "Cask", "Gper1", "Akt1", "Ahnak", "Ccl2", "Ngf", "Plcg1", "Ptgs2", "Pkd2", "Camk2d", "Tgfb1", "Lilra5", "Pawr", "Chd7", "Cav1", "Ednra", "Homer3", "Tmc1", "Itgb3", "Selenon", "1810037I17Rik", "Stc2", "Cxcl9", "Ccl5", "Grin3b", "Ctnnb1", "Gja1", "Aqp2", "Asph", "Trpv2", "Bin1", "Kcne2", "Serpine1")	Up-regulated
positive regulation of cell cycle%GObp%GO:0045787	0.00233794	0.0716791	0.486746	1.45005	10	305	c("Lrp5", "Map3k20", "Tgfb2", "Pdgfrb", "Ereg", "Macroh2a1", "Wnt5a", "Gata4", "Eif4e", "Gdpd5", "Hes1", "Msx1", "Smc5", "Akt1", "Cul3", "Btc", "Fgfr1", "Pkn2", "Plrg1", "Paf1", "Eif4g1", "Rab11a", "Ddx3x", "Chmp3", "Spast", "Sh2b1", "Psmd10", "Pkd2", "Camk2d", "Tmod3", "Smoc2", "Tgfb1", "Fosl1", "Lef1", "Cdk5rap1", "Bcl2l11", "Gipc1", "Tbx3", "Crebbp", "Ranbp1", "Hyal1", "Rdx", "Larp7", "Wiz", "…	Up-regulated
negative regulation of protein phosphorylation%GObp%GO:0001933	0.00192061	0.067802	0.480216	1.44379	8	340	c("Fabp4", "Lrp5", "Wwtr1", "Igfbp3", "Adipoq", "Pmepa1", "Men1", "Macroh2a1", "Gadd45g", "Spink1", "Cib1", "Lrrk1", "Cblb", "Kirrel", "Errfi1", "Gadd45b", "Akt1", "Sh2b3", "Smyd3", "Nck2", "Pard3", "Inppl1", "Ptprq", "Traf3ip1", "Casp3", "Eif4g1", "Hyal2", "Nr2f2", "Stk38", "Tgfb1", "Pkig", "Twist1", "Mical1", "Pten", "Cdk5rap1", "Cav1", "Rps23rg1", "Pparg", "Hnf4a", "Dusp7", "Smad6", "Ptpn1", "…	Up-regulated
reproductive system development%GObp%GO:0061458	0.000859476	0.045647	0.471528	1.4429	3	420	c("Gjb3", "Inhba", "Prdm1", "Tgfb2", "Rdh10", "Hs6st1", "Hoxa9", "Lrp2", "Ereg", "Serpinb6a", "Pla2g4a", "Tcf7", "Wnt5a", "Gata4", "Notch2", "Hectd1", "Hes1", "Egln1", "Ube2q1", "Hnrnpk", "Tiparp", "Ada", "Akt1", "Vash2", "Vcam1", "Hif1a", "Plekha1", "Hsd17b4", "Eif2b5", "Rxra", "Nup210l", "Ptgs2", "Nr2f2", "Pkd2", "Esr1", "Fst", "Mmp2", "Dicer1", "Fosl1", "Tmf1", "Kdm5b", "Rab13", "Lef1", "Pten"…	Up-regulated
muscle cell differentiation%GObp%GO:0042692	0.00274551	0.0784681	0.48855	1.44272	12	274	c("Cfd", "Ptgfrn", "Tnnt2", "Myof", "Pdgfrb", "Nfatc4", "Tbx18", "Actn1", "Acvr1", "Lmna", "Kdm1a", "Gata4", "Shox2", "Myh9", "Hes1", "Capzb", "Akt1", "Cavin4", "Smyd3", "Megf10", "Tmem204", "Casp1", "Hdac6", "Akap13", "Hira", "Actg1", "Bcl9", "Rxra", "Cfl2", "Smo", "Smarca4", "Camk2d", "Tmod3", "Dicer1", "Efemp2", "Tpm1", "Fhl2", "Sik1", "Arid1a", "Ednra", "Neo1", "Tbx3", "Smad6", "Sema4c", "Fox…	Up-regulated
regulation of protein kinase activity%GObp%GO:0045859	0.000213995	0.0264588	0.459609	1.44021	0	574	c("Fabp4", "Lrp5", "Wwtr1", "Tgfb2", "Pdgfrb", "Dynap", "Pdgfc", "Ereg", "Thbs1", "Adipoq", "Tead1", "Men1", "Macroh2a1", "Wnt5a", "Gadd45g", "Parp16", "Zfp91", "Csk", "Vegfc", "Rap1a", "Cib1", "Ccnj", "Cdc37", "Cblb", "Errfi1", "Fbn1", "Gadd45b", "Akt1", "Ccng2", "Sh2b3", "Smyd3", "Btc", "Pde5a", "Fgfr1", "Akap13", "Erp29", "Inppl1", "Ptprq", "Casp3", "Ddx3x", "Uvrag", "Hyal2", "Higd1a", "Trib2"…	Up-regulated
reproductive structure development%GObp%GO:0048608	0.000857449	0.045647	0.469551	1.4365	3	417	c("Gjb3", "Inhba", "Prdm1", "Tgfb2", "Rdh10", "Hs6st1", "Hoxa9", "Lrp2", "Ereg", "Serpinb6a", "Pla2g4a", "Tcf7", "Wnt5a", "Gata4", "Notch2", "Hectd1", "Hes1", "Egln1", "Hnrnpk", "Tiparp", "Ada", "Akt1", "Vash2", "Vcam1", "Hif1a", "Plekha1", "Hsd17b4", "Eif2b5", "Rxra", "Nup210l", "Ptgs2", "Nr2f2", "Pkd2", "Esr1", "Fst", "Mmp2", "Dicer1", "Fosl1", "Tmf1", "Kdm5b", "Rab13", "Lef1", "Pten", "Smad4",…	Up-regulated
circulatory system process%GObp%GO:0003013	0.000859476	0.045647	0.4691	1.43568	3	422	c("Lrp5", "Wwtr1", "F2rl1", "Tnnt2", "Postn", "F2r", "Capn1", "Dusp5", "Cyp2j5", "Arhgap42", "Adipoq", "Umod", "Vegfc", "Npr3", "Ext1", "Pik3ca", "Gper1", "Akt1", "Pde5a", "Shc1", "Serpinf2", "Hif1a", "Akap13", "Abcc1", "Klk1", "Tjp2", "Adh5", "Aoc3", "Ptgs2", "Nr2f2", "Smad5", "Camk2d", "Plcb3", "Mmp2", "Tgfb1", "Cd36", "Tpm1", "Chd7", "Cav1", "Gclm", "Pparg", "Ednra", "Col1a2", "Smad3", "Smad6"…	Up-regulated
camera-type eye development%GObp%GO:0043010	0.00170758	0.0650664	0.478673	1.43474	7	327	c("Lrp5", "Inhba", "Cfd", "Col4a1", "Twist2", "Ttll5", "Tgfb2", "Pdgfrb", "Rdh10", "Gnb1", "Jag1", "Skil", "Col8a1", "Hmgn1", "Nphp1", "Tsku", "Epha2", "Notch2", "Tenm3", "Hif1a", "Vax2", "Tcirg1", "Traf3ip1", "Nectin3", "Rxra", "Smarca4", "Tgfb1", "Twist1", "Crybb3", "Chd7", "Aqp1", "Rab3gap1", "Pygo2", "Arid1a", "Mdm1", "Smad3", "Gpd2", "Twsg1", "Man2a1", "Gas1", "Tgfbr1", "Srf", "Sp3", "Mfrp")	Up-regulated
blood circulation%GObp%GO:0008015	0.00107181	0.0495162	0.470067	1.43077	4	390	c("Lrp5", "F2rl1", "Tnnt2", "Postn", "F2r", "Capn1", "Dusp5", "Cyp2j5", "Arhgap42", "Adipoq", "Umod", "Vegfc", "Npr3", "Ext1", "Pik3ca", "Gper1", "Akt1", "Pde5a", "Shc1", "Serpinf2", "Hif1a", "Klk1", "Tjp2", "Adh5", "Aoc3", "Ptgs2", "Nr2f2", "Smad5", "Camk2d", "Plcb3", "Mmp2", "Tgfb1", "Cd36", "Tpm1", "Chd7", "Cav1", "Gclm", "Pparg", "Ednra", "Col1a2", "Smad3", "Smad6", "Tbx20", "Acta2", "Map2k6")	Up-regulated
positive regulation of cell adhesion%GObp%GO:0045785	0.000855066	0.045647	0.462247	1.42478	3	456	c("Cfl1", "Tgfb2", "Tbx18", "Capn1", "Thbs1", "Mex3b", "Col8a1", "Nid1", "Wnt5a", "Runx1", "Cyth3", "Itga5", "Arpc2", "Efnb1", "Vegfc", "Cib1", "Hes1", "Ada", "Nck2", "Ccl2", "Zbtb7b", "Net1", "Megf10", "Vcam1", "S100a10", "Spp1", "Kif26b", "Pck1", "Ccdc80", "Ift74", "Sele", "Ibsp", "Hlx", "Sdc4", "Il6ra", "Bad", "Afdn", "Ephb4", "Itga3", "Flot2", "Smoc2", "Bcl10", "Spn", "Pld2", "Tgfb1", "Dicer1…	Up-regulated
SIGNALING BY RECEPTOR TYROSINE KINASES%REACTOME%R-HSA-9006934.5	0.000854518	0.045647	0.460616	1.42145	3	461	c("Col4a1", "Col6a2", "Prdm1", "Col4a2", "Furin", "Pdgfrb", "Tec", "Diaph1", "Ereg", "Thbs1", "Vegfd", "Hdac3", "Col6a1", "Rala", "Cilp", "Csk", "Vegfc", "Rap1a", "Col6a3", "Cdc37", "Pik3ca", "Akt1", "Mmp9", "Vav2", "Sh2b3", "Bcar1", "Nck2", "Btc", "Dusp4", "Fer", "Adam12", "Shc1", "Rit1", "Nab1", "Hif1a", "Spp1", "Pde3b", "Tcirg1", "Sh3kbp1", "Lrig1", "Rasa1", "Ngf", "Plcg1", "Plat", "Esr1", "It…	Up-regulated
supramolecular fiber organization%GObp%GO:0097435	0.000851426	0.045647	0.45904	1.42043	3	472	c("Pxdn", "Col5a1", "Tnnt2", "Cfl1", "Cald1", "Tgfb2", "Pdgfrb", "Fhod1", "Diaph1", "Actn1", "Adamts7", "Tpm3", "Micall2", "Mmp11", "Itgb5", "Myo1e", "Rnd3", "Pkp1", "Arpc2", "Slk", "Myh9", "Dpysl3", "Cib1", "Col5a2", "Svil", "Mfap4", "Ext1", "Capzb", "Scx", "Coro1b", "Cul3", "Cavin4", "Bcar1", "Nck2", "Pdlim1", "Serpinf2", "Dpt", "Inppl1", "Sh3kbp1", "Col3a1", "Rflnb", "Rab11a", "Dstn", "Myo1b",…	Up-regulated
positive regulation of growth%GObp%GO:0045927	0.00402116	0.0938504	0.477604	1.41639	18	289	c("Ccn4", "Cfl1", "Tgfb2", "Sgip1", "Mmp14", "Zfp639", "Sh3pxd2b", "Usp47", "Foxs1", "Gata4", "Cib1", "Trip10", "Smurf1", "Hnrnpk", "Akt1", "Eif4g2", "Fgfr1", "Hlx", "Sh3glb1", "Eif4g1", "Rab11a", "Ddx3x", "Fdps", "Ngf", "Smo", "Afdn", "Psmd10", "Cyfip1", "Agrn", "Pex5", "Chd7", "Creb1", "Ntn1", "Efna5", "Cntf", "Tbx20", "Hyal1", "Sfn", "Lrp1", "Tgfbr1", "Serp1", "Ilk", "Adam10", "Smad7", "Srf", …	Up-regulated
DISEASES OF SIGNAL TRANSDUCTION BY GROWTH FACTOR RECEPTORS AND SECOND MESSENGERS%REACTOME%R-HSA-5663202.9	0.00193009	0.067802	0.463883	1.40909	8	383	c("Lrp5", "Pdgfrb", "Jag1", "Tnks2", "Ereg", "Maml3", "Tpm3", "Lmna", "Hdac3", "Dkk2", "Csk", "Psmd2", "Myh9", "Eml4", "Rap1a", "Hes1", "Cdc37", "Kremen1", "Vcl", "Pik3ca", "Ctbp2", "Akt1", "Btc", "Fgfr1", "Shc1", "Hdac6", "Csnk1a1", "Plcg1", "Tln1", "Tbl1xr1", "Bad", "Psmd10", "Esr1", "Gtf2f1", "Mprip", "Camk2d", "Ncor2", "Psma5", "Psmc1", "Tgfb1", "Mapkap1", "Fxr1", "Axin1", "Mark3", "Tent4a", …	Up-regulated
response to lipid%GObp%GO:0033993	0.000428908	0.031656	0.447642	1.40194	1	571	c("Inhba", "Ptk7", "Tgfb3", "Tgfb2", "Pdgfrb", "F2r", "Dynap", "Nfatc4", "Nfkb1", "Tead1", "Runx1", "Gata4", "Clk2", "Igf2r", "Eif4e", "Umod", "Hnrnpk", "Ces1d", "Gper1", "Akt1", "Gpbar1", "Smyd3", "Zfp36l2", "Ccl2", "Fer", "Casp1", "Spp1", "Tead2", "Adam15", "Pck1", "Idh1", "Ankrd1", "Mup11", "Paf1", "Tnip3", "Nlrc3", "Adh5", "Rxra", "Nfkbia", "Ifnar1", "Bad", "Ptgs2", "Smo", "Esr1", "Ces1f", "H…	Up-regulated
regulation of apoptotic signaling pathway%GObp%GO:2001233	0.0025718	0.0750942	0.460199	1.39957	11	386	c("Inhba", "Snai2", "Tgfb2", "Nfatc4", "Skil", "Acvr1", "Thbs1", "Lmna", "Plekhf1", "Usp47", "Ppp1ca", "Unc5b", "Gnai2", "Kdm1a", "Gata4", "Cttn", "Tnfrsf23", "Msx1", "Hnrnpk", "Gper1", "Bmf", "Akt1", "Mmp9", "Nck2", "Fgfr1", "Hif1a", "Itprip", "Erp29", "Sh3glb1", "Rad9a", "Ddx3x", "Hyal2", "Higd1a", "Casp8", "Bok", "Bad", "Ptgs2", "Psmd10", "Creb3l1", "Ctsc", "Bcl10", "Slc25a5", "Gnai3", "Stx4a"…	Up-regulated
in utero embryonic development%GObp%GO:0001701	0.00128949	0.053689	0.448153	1.39276	5	509	c("Prdm1", "Tgfb3", "Furin", "Pdgfrb", "Rdh10", "Hs6st1", "Skil", "Acvr1", "Myo1e", "Nxn", "Runx1", "Gata4", "Kdm2a", "Myh9", "Sh3pxd2a", "Notch2", "Hectd1", "Hes1", "Msx1", "Egln1", "Phf6", "Ada", "9130008F23Rik", "Akt1", "Cul3", "Vash2", "Fgfr1", "Vcam1", "Hif1a", "Txnrd3", "Col3a1", "Prpf19", "Chtop", "Plcg1", "Rxra", "Setdb1", "Tbl1xr1", "Rtf1", "Mxi1", "Smo", "Nr2f2", "Pkd2", "Smarca4", "Nco…	Up-regulated
negative regulation of phosphate metabolic process%GObp%GO:0045936	0.00172674	0.0650664	0.451859	1.3852	7	435	c("Fabp4", "Lrp5", "Wwtr1", "Tgfb2", "Igfbp3", "Adipoq", "Pmepa1", "Men1", "Macroh2a1", "Gnai2", "Gadd45g", "Csk", "Spink1", "Cib1", "Lrrk1", "Cblb", "Kirrel", "Errfi1", "Gadd45b", "Akt1", "Sh2b3", "Smyd3", "Nck2", "Pard3", "Inppl1", "Ptprq", "Traf3ip1", "Casp3", "Eif4g1", "Hyal2", "Arpp19", "Nr2f2", "Mprip", "Stk38", "Tgfb1", "Pkig", "Twist1", "Mical1", "Pten", "Birc3", "Cdk5rap1", "Cav1", "Rps2…	Up-regulated
negative regulation of phosphorus metabolic process%GObp%GO:0010563	0.00172674	0.0650664	0.451859	1.3852	7	435	c("Fabp4", "Lrp5", "Wwtr1", "Tgfb2", "Igfbp3", "Adipoq", "Pmepa1", "Men1", "Macroh2a1", "Gnai2", "Gadd45g", "Csk", "Spink1", "Cib1", "Lrrk1", "Cblb", "Kirrel", "Errfi1", "Gadd45b", "Akt1", "Sh2b3", "Smyd3", "Nck2", "Pard3", "Inppl1", "Ptprq", "Traf3ip1", "Casp3", "Eif4g1", "Hyal2", "Arpp19", "Nr2f2", "Mprip", "Stk38", "Tgfb1", "Pkig", "Twist1", "Mical1", "Pten", "Birc3", "Cdk5rap1", "Cav1", "Rps2…	Up-regulated
negative regulation of intracellular signal transduction%GObp%GO:1902532	0.00194007	0.067802	0.442785	1.3768	8	515	c("F2rl1", "Snai2", "Tgfb2", "Pbp2", "Capn1", "Thbs1", "Dusp5", "Arhgap42", "Adipoq", "Usp47", "Men1", "Hdac3", "Kdm1a", "Csk", "Spink1", "Epha2", "Cib1", "Egln1", "Gper1", "Errfi1", "Il1rl1", "Akt1", "Arntl", "Mmp9", "Cul3", "Sh2b3", "Lemd2", "Dusp4", "Hif1a", "Pde3b", "Inppl1", "Plekha1", "Sh3glb1", "Ddx3x", "Tnip3", "Hyal2", "Nlrc3", "Casp8", "C1qtnf3", "Ptgs2", "Psmd10", "Esr1", "Itga3", "Tri…	Up-regulated
SIGNALING BY RHO GTPASES%REACTOME%R-HSA-194315.7	0.00127524	0.0535506	0.437786	1.37549	5	590	c("Arhgap22", "Cfl1", "Jag1", "Syde2", "Dock11", "Diaph1", "Actn1", "Tpm3", "Arhgap29", "Peak1", "Arhgap42", "Rnd3", "Men1", "Osbpl11", "Kdm1a", "Cttn", "Csk", "Arpc2", "Slk", "Myh9", "Epha2", "Sh3pxd2a", "Fam83b", "Trip10", "Cdc37", "Pik3ca", "Capzb", "Plxnd1", "Cul3", "Vav2", "Nck2", "Fgd1", "Fnbp1l", "Rbmx", "Net1", "Pde5a", "Plekhg4", "Pkn2", "Plekhg2", "Akap13", "Arhgdib", "Fmnl3", "Plxna1",…	Up-regulated
response to inorganic substance%GObp%GO:0010035	0.0034298	0.0905223	0.447833	1.37006	15	417	c("Fabp4", "Tnnt2", "Cfl1", "Pdgfrb", "Nfatc4", "Capn1", "Aldob", "Thbs1", "Pla2g4a", "Ppp1ca", "Ccs", "Umod", "Egln1", "Pik3ca", "Anxa5", "Akt1", "Mmp9", "A3galt2", "Bcar1", "Net1", "Kpna4", "Hdac6", "Tcirg1", "Plekha1", "Casp6", "Casp3", "Trpa1", "Slc34a1", "Hnrnpd", "Adcy7", "Bnip3", "Pkd2", "Mmp2", "Pld2", "Creb1", "Cav1", "Slc40a1", "Aqp1", "Kcnj1", "Zfp277", "Txnrd2", "Pparg", "Ireb2", "Cpn…	Up-regulated
sensory organ development%GObp%GO:0007423	0.001716	0.0650664	0.437009	1.36898	7	573	c("Col5a1", "Lrp5", "Inhba", "Cfd", "Col4a1", "Ptk7", "Twist2", "Prdm1", "Ttll5", "Tgfb2", "Pdgfrb", "Rdh10", "Gnb1", "Jag1", "Tbx18", "Skil", "Col8a1", "Sh3pxd2b", "Hmgn1", "Hoxc13", "Wnt5a", "Nphp1", "Tsku", "Prrx2", "Epha2", "Col5a2", "Notch2", "Hes1", "Msx1", "Bnc2", "Tenm3", "Fgfr1", "Hif1a", "Vax2", "Tcirg1", "Zdhhc16", "Ptprq", "Traf3ip1", "Lrig1", "Nectin3", "Rxra", "Sdc4", "Smarca4", "Ho…	Up-regulated
regulation of system process%GObp%GO:0044057	0.00127741	0.0535506	0.435075	1.36771	5	594	c("Ccn4", "Inhba", "F2rl1", "Tnnt2", "Cald1", "Tgfb2", "F2r", "Dusp5", "Lmna", "Cyp2j5", "Arhgap42", "Adipoq", "Tead1", "Ucn2", "Gnai2", "Runx1", "Gata4", "Shox2", "Cttn", "Sema3a", "Trip10", "Retn", "Gper1", "Ada", "Errfi1", "Akt1", "Pard3", "Pde5a", "Fgfr1", "Shc1", "Hif1a", "Trpa1", "Srl", "Fdps", "Tenm4", "Tnni3k", "Ptgs2", "Afdn", "C1qtnf1", "Camk2d", "Ctsc", "Mmp2", "Dicer1", "Gnai3", "Agrn…	Up-regulated
regulation of cell growth%GObp%GO:0001558	0.00364494	0.0905223	0.445723	1.36324	16	416	c("Ccn4", "Inhba", "Cfl1", "Tgfb2", "Igfbp3", "Mmp14", "Igfbp4", "Zfp639", "Wnt11", "Usp47", "Wnt5a", "Cttn", "Sema3a", "Cib1", "Trip10", "Msx1", "Smurf1", "Hnrnpk", "Akt1", "Eif4g2", "Ccn5", "Sema4b", "Adam15", "Sh3glb1", "Eif4g1", "Rab11a", "Ddx3x", "Fdps", "Hyal2", "Ngf", "Afdn", "Psmd10", "Smarca4", "Tgfb1", "Col14a1", "Cyfip1", "Kif26a", "Ryk", "Smad4", "Dcbld2", "Gas2l1", "Pparg", "Hnf4a", …	Up-regulated
AXON GUIDANCE%REACTOME%R-HSA-422475.6	0.00365042	0.0905223	0.442477	1.36117	16	448	c("Efna4", "Col4a1", "Col6a2", "Col4a2", "Cfl1", "Rps6ka4", "Col6a1", "Unc5b", "Itga5", "Gpc1", "Arpc2", "Psmd2", "Myh9", "Sema3a", "Efnb1", "Epha2", "Dpysl3", "Col6a3", "Sdc2", "Pik3ca", "Ntn4", "Plxnd1", "Mmp9", "Vav2", "Nck2", "Shc1", "Rpl22l1", "Sh3kbp1", "Plxna1", "Rasa1", "Eif4g1", "Eloc", "Actg1", "Gspt1", "Plcg1", "Tln1", "Efna2", "Ephb4", "Psmd10", "Hoxa2", "Psma5", "Psmc1", "Mmp2", "Msn…	Up-regulated
RHO GTPASE CYCLE%REACTOME DATABASE ID RELEASE 77%9012999	0.00428816	0.0980463	0.443154	1.35538	19	416	c("Arhgap22", "Jag1", "Syde2", "Dock11", "Diaph1", "Actn1", "Tpm3", "Arhgap29", "Peak1", "Arhgap42", "Rnd3", "Osbpl11", "Csk", "Slk", "Epha2", "Sh3pxd2a", "Fam83b", "Trip10", "Cdc37", "Pik3ca", "Capzb", "Plxnd1", "Cul3", "Vav2", "Nck2", "Fgd1", "Fnbp1l", "Rbmx", "Net1", "Pde5a", "Plekhg4", "Pkn2", "Plekhg2", "Akap13", "Arhgdib", "Fmnl3", "Plxna1", "Plekhg3", "Tjp2", "Actg1", "Flot2", "Tmod3", "St…	Up-regulated
negative regulation of catalytic activity%GObp%GO:0043086	0.00216263	0.0694616	0.433845	1.35537	9	555	c("Fabp4", "Lrp5", "Wwtr1", "Tnnt2", "Tgfb2", "Nfkb1", "Thbs1", "Serpinb6a", "Adipoq", "Usp47", "Men1", "Macroh2a1", "Gnai2", "Serpinf1", "Gadd45g", "Csk", "Spink1", "Egln1", "Cblb", "Npr3", "Errfi1", "Hnrnpr", "Gadd45b", "Akt1", "Cnn3", "Mmp9", "Sh2b3", "Smyd3", "Serpinf2", "Inppl1", "Ptprq", "Casp3", "Ddx3x", "Hyal2", "Dpep1", "Aoc3", "Ptgs2", "Nr2f2", "Mprip", "Stk38", "Serpina3c", "Serpinh1",…	Up-regulated
positive regulation of hydrolase activity%GObp%GO:0051345	0.00236356	0.0721367	0.43588	1.35456	10	510	c("F2rl1", "Tnnt2", "Arhgap22", "Pdgfrb", "F2r", "Dock11", "Eif5", "Aldob", "Arhgap29", "Mex3b", "Arhgap42", "Wnt11", "Antxr1", "Men1", "Wnt5a", "Tnfrsf23", "Gramd4", "Epha2", "Rap1a", "Gper1", "Akt1", "Ccl2", "Net1", "Fgfr1", "Plekhg4", "Casp1", "S100a10", "Pip5k1a", "Sele", "Rasa1", "Ddx3x", "Ngf", "Chtop", "Casp8", "Bok", "Bad", "Afdn", "Esr1", "Aph1a", "Snx9", "Bcl10", "Dock8", "Tbc1d2b", "Ar…	Up-regulated
VESICLE-MEDIATED TRANSPORT%REACTOME%R-HSA-5653656.2	0.00233645	0.0716791	0.431224	1.35331	10	582	c("Gjb3", "Col4a1", "Gjb4", "Col4a2", "Lrp2", "Ereg", "Sgip1", "Pla2g4a", "Rala", "Wnt5a", "Cyth3", "Igf2r", "Cttn", "Arpc2", "Myh9", "Trip10", "Col7a1", "Capzb", "Akt1", "Sh3d19", "Galnt1", "Fnbp1l", "Btc", "Kif26b", "Sh3kbp1", "Col3a1", "Rab18", "Rab11a", "Kif1c", "Rab1b", "Chmp3", "Vps37c", "Cog2", "Gga2", "Pafah1b3", "Tmem115", "Rab32", "Col1a1", "Snx9", "Reps1", "Cd36", "Tmf1", "Kif2a", "Kif…	Up-regulated
actin filament-based process%GObp%GO:0030029	0.00324465	0.0886038	0.430002	1.34203	14	545	c("Ptk7", "Tnnt2", "Cfl1", "Cald1", "Pdgfrb", "Fhod1", "Diaph1", "Actn1", "Ehbp1l1", "Tpm3", "Micall2", "Itgb5", "Antxr1", "Myo1e", "Rnd3", "Frmd6", "Rala", "Parva", "Cttn", "Arpc2", "Myh9", "Dpysl3", "Pdlim2", "Svil", "Pik3ca", "Capzb", "Coro1b", "Pdlim7", "Cul3", "Cavin4", "Bcar1", "Nck2", "Fgd1", "Fnbp1l", "Pard3", "Pdlim1", "Fer", "Shc1", "Amotl1", "Pip5k1a", "Inppl1", "Fmnl3", "Sh3kbp1", "St…	Up-regulated
HALLMARK_INTERFERON_GAMMA_RESPONSE%MSIGDB_C2%HALLMARK_INTERFERON_GAMMA_RESPONSE	0.00340974	0.0905223	-0.529949	-1.49451	17	189	c("Oas3", "Herc6", "Stat2", "Bpgm", "Lgals3bp", "Peli1", "Rsad2", "Ifi44", "Usp18", "Cmpk2", "Ifi35", "Il18bp", "Tnfsf10", "Ube2l6", "Sp110", "Ddx58", "Dhx58", "Ripk2", "Zbp1", "Nmi", "Stat3", "Il15ra", "Tnfaip6", "Ifit1bl2", "Vamp5", "Isoc1", "Ddx60", "Helz2", "Bst2", "Epsti1", "Trim25", "Psmb8", "Ly6e", "Psmb9", "Batf2", "Gbp9", "Nod1", "Cdkn1a", "Lats2", "Trafd1", "Parp12", "Casp4", "Isg15", "…	Down-regulated
locomotory behavior%GObp%GO:0007626	0.000568074	0.040211	-0.526389	-1.52593	2	242	c("Chl1", "Espn", "Fign", "Htt", "Slitrk6", "Eps8", "Hipk2", "Ccnd2", "Reln", "Gaa", "Pcdh15", "Adra1b", "Clcn3", "Npas3", "Oxr1", "Tal1", "Selenop", "Zmpste24", "Mecp2", "Nav2", "Cln6", "Hexa", "Naglu", "Gpr37", "Bloc1s6", "Etv5", "Lgi4", "Meis1", "Gmfb", "Cnp", "Klhl1", "Trmt1l", "Ntf5", "Uchl3", "Ppt1", "Idua")	Down-regulated
regulation of neurotransmitter levels%GObp%GO:0001505	0.000189538	0.0264588	-0.547509	-1.58446	0	238	c("Moxd1", "Sncaip", "Syt4", "P2ry1", "Bche", "Nr4a1", "Slc6a9", "Mctp2", "Nf1", "Tacr2", "Bcl2l1", "Arl6ip5", "Daglb")	Down-regulated
amino acid transport%GObp%GO:0006865	0.000951837	0.0495162	-0.61701	-1.63192	4	114	c("Slc47a1", "Slc6a9", "Slc7a1", "Lrrc8e", "Slc25a15", "Slc7a11", "Nf1", "Slc7a5", "Slc36a3", "Mfsd12", "Lrrc8c", "Slc6a19", "Slc6a15", "Llgl2", "Slc38a1", "Sfxn1", "Arl6ip5", "Slc1a4", "Slc38a3", "Slc25a45", "Slc15a4", "Slc22a4", "Slc38a2", "Slc6a20b", "Tspo2", "Slc1a3", "Slc43a1", "Slc16a2")	Down-regulated
L-amino acid transport%GObp%GO:0015807	0.00423484	0.0971565	-0.703601	-1.66808	21	54	c("Slc47a1", "Slc7a1", "Slc25a15", "Slc7a11", "Slc7a5", "Slc36a3", "Sfxn1", "Arl6ip5", "Slc1a4", "Slc38a3", "Slc15a4", "Slc38a2", "Slc6a20b", "Slc1a3", "Slc43a1")	Down-regulated
POST-TRANSLATIONAL MODIFICATION: SYNTHESIS OF GPI-ANCHORED PROTEINS%REACTOME%R-HSA-163125.2	0.00210084	0.0688118	-0.672698	-1.66949	10	71	c("Cpm", "Msln", "Tex101", "Pigb", "Pigs", "Dpm1", "Pigg", "Ly6e", "Pigt", "Pigl", "Pigu", "Pigo", "Gpaa1", "Art3")	Down-regulated
L-alpha-amino acid transmembrane transport%GObp%GO:1902475	0.00406347	0.0941859	-0.726823	-1.67843	20	46	c("Slc47a1", "Slc6a9", "Slc7a1", "Slc25a15", "Slc7a11", "Slc7a5", "Slc36a3", "Slc38a1", "Arl6ip5", "Slc1a4", "Slc15a4")	Down-regulated
cellular biogenic amine catabolic process%GObp%GO:0042402	0.00364264	0.0905223	-0.848287	-1.68006	18	19	Moxd1	Down-regulated
amine catabolic process%GObp%GO:0009310	0.00364264	0.0905223	-0.848287	-1.68006	18	19	Moxd1	Down-regulated
amino acid transmembrane transport%GObp%GO:0003333	0.00114307	0.0524493	-0.677416	-1.71029	5	80	c("Slc47a1", "Slc6a9", "Slc7a1", "Lrrc8e", "Slc25a15", "Slc7a11", "Slc7a5", "Slc36a3", "Mfsd12", "Lrrc8c", "Slc6a15", "Slc38a1", "Sfxn1", "Arl6ip5", "Slc1a4", "Slc38a3", "Slc15a4", "Slc22a4", "Slc38a2", "Slc6a20b", "Tspo2", "Slc1a3", "Slc43a1", "Slc16a2")	Down-regulated
cellular response to interferon-beta%GObp%GO:0035458	0.00193237	0.067802	-0.728842	-1.71526	9	52	c("Oas1g", "Oas1a", "Oas1c", "Irgm2", "Gbp2b", "Irgm1", "Ifi206", "Aim2", "Igtp", "Ifi208", "Ifi47", "Gm5431", "Ifi213", "Oas1h", "Gm4951", "Gbp6", "Tgtp1", "F830016B08Rik", "Gm4841", "Gbp3", "Ube2g2", "Stat1", "Gm12185", "Oas1d", "Ifit1", "Acod1", "Ifi209", "Tgtp2", "Trim6", "Ifit3", "Ifi214", "Gbp2")	Down-regulated
response to interferon-beta%GObp%GO:0035456	0.000957121	0.0495162	-0.726361	-1.75423	4	60	c("Oas1g", "Oas1a", "Oas1c", "Irgm2", "Shfl", "Gbp2b", "Irgm1", "Ifi206", "Xaf1", "Aim2", "Igtp", "Bst2", "Ifi208", "Ifi47", "Gm5431", "Ifi213", "Oas1h", "Gm4951", "Gbp6", "Tgtp1", "F830016B08Rik", "Gm4841", "Gbp3", "Ube2g2", "Stat1", "Gm12185", "Oas1d", "Ifit1", "Acod1", "Ifi209", "Tgtp2", "Ifitm3", "Trim6", "Ifit3", "Ifi214")	Down-regulated
neurotransmitter metabolic process%GObp%GO:0042133	0.000381971	0.031656	-0.932181	-1.79187	1	16	c("Moxd1", "Bche")	Down-regulated
negative regulation of catecholamine secretion%GObp%GO:0033604	0.000191718	0.0264588	-0.913775	-1.80976	0	19	c("Syt4", "P2ry1")	Down-regulated
HALLMARK_INTERFERON_ALPHA_RESPONSE%MSIGDB_C2%HALLMARK_INTERFERON_ALPHA_RESPONSE	0.000382044	0.031656	-0.711228	-1.82243	1	90	c("Oas1g", "Herc6", "Stat2", "Lgals3bp", "Rsad2", "Ifi44", "Usp18", "Tent5a", "Cmpk2", "Ifi35", "Ube2l6", "Sp110", "Dhx58", "Ripk2", "Nmi", "Trim12c", "Nub1", "Ddx60", "Helz2", "Bst2", "Epsti1", "Trim25", "Psmb8", "Ly6e", "Psmb9", "Batf2", "Trafd1", "Parp12", "Ncoa7", "Isg15", "Irf9", "Tap1", "Uba7", "Eif2ak2", "Cd74", "Rtp4", "Il7", "Trim14", "Cnp", "Rnf31", "Txnip", "Psme1", "B2m", "Ifit3b", "T…	Down-regulated

## Sheet: Supplemental Table 4
Supplemental Table 4: Gene Set Enrichment Analysis of CT2A-hCD19-luc vs. GL261-hCD19-luc2
Description: All differentially enriched genesets identified with fgsea (FDR-adjusted p-value < 0.10) between CT2A-hCD19-luc vs GL261-hCD19-luc2 tumour cells and sorted by hCD19
padj: Benjamini-Hochberg FDR adjusted p-value
Overall: Top=Most significantly upregulated genesets, Bottom=Most significantly downregulated genesets
pathway	pval	padj	ES	NES	nMoreExtreme	size	leadingEdge	Enrichment
HALLMARK_EPITHELIAL_MESENCHYMAL_TRANSITION%MSIGDB_C2%HALLMARK_EPITHELIAL_MESENCHYMAL_TRANSITION	0.000232288	0.0846598	0.720759	1.95889	0	185	c("Col5a2", "Col4a2", "Fstl1", "Igfbp3", "Pdgfrb", "Col4a1", "Gpc1", "Slit2", "Inhba", "Wnt5a", "Col5a1", "Sfrp4", "Sdc1", "Fap", "Igfbp4", "Htra1", "Mmp14", "Col7a1", "Gas1", "Col6a2", "Pmepa1", "Lrrc15", "Basp1", "Dpysl3", "Nt5e", "Col6a3", "Thbs1", "Fbln1", "Thbs2", "Itga5", "Bgn", "Vcam1", "Snai2", "Fzd8", "Msx1", "Mest", "Col1a1", "Serpinh1", "Vegfc", "Loxl1", "Edil3", "Dcn", "Glipr1", "Tgfb…	Up-regulated
regulation of phosphatidylinositol 3-kinase signaling%GObp%GO:0014066	0.000224517	0.0846598	0.786452	1.93555	0	90	c("F2r", "Unc5b", "Pdgfc", "Pdgfrb", "Sox9", "F2rl1", "Egfr", "Tgfb2", "Dipk2a", "Dcn", "Twist1", "Dab2ip", "Angpt1", "Ror1")	Up-regulated
positive regulation of phosphatidylinositol 3-kinase signaling%GObp%GO:0014068	0.000219539	0.0846598	0.817126	1.92236	0	66	c("F2r", "Unc5b", "Pdgfc", "Pdgfrb", "Sox9", "F2rl1", "Tgfb2", "Dcn", "Angpt1", "Ror1")	Up-regulated
regulation of endocrine process%GObp%GO:0044060	0.000215424	0.0846598	0.848631	1.84066	0	38	c("F2r", "Inhba", "F2rl1", "Runx1", "Fgfr1", "C1qtnf1", "Ptpn11")	Up-regulated
positive regulation of smoothened signaling pathway%GObp%GO:0045880	0.000215424	0.0846598	0.847121	1.83738	0	38	c("Shox2", "Chsy1", "Gas1", "Wnt9a", "Smo", "Prrx2", "Foxa1", "Txndc15", "Uchl5", "Por")	Up-regulated
urogenital system development%GObp%GO:0001655	0.000239751	0.0846598	0.63862	1.83409	0	308	c("Kif26b", "Pdgfrb", "Col4a1", "Aqp1", "Fat4", "Slit2", "Wnt5a", "Pten", "Nid1", "Sox9", "Pygo1", "Hey1", "Tbx18", "Prdm1", "Pbx1", "Jag1", "Itga8", "Robo1", "Myo1e", "Fgfr1", "Basp1", "Ptk7", "Tshz3", "Wnt11", "Rdh10", "Acvr1", "Smo", "Hoxc11", "Epha7", "Ar", "Wwtr1", "Foxa1", "Glis2", "Ext1", "Irx1", "Smad3", "Pkd2", "Eya1", "Ednra", "Tgfb2", "Efnb2", "Kank2", "Fem1b", "Cux1", "Pygo2", "Mef2c"…	Up-regulated
cell-cell signaling by wnt%GObp%GO:0198738	0.000226912	0.0846598	0.71898	1.81379	0	107	c("Wnt5a", "Pten", "Sfrp4", "Gpc4", "Sdc1", "Pygo1", "Wls", "Lef1", "Wnt9a", "Bcl9", "Lrp5", "Ptk7", "Wnt11", "Ryk", "Fzd8", "Ext1", "Pkd2", "Nxn", "Ednra", "Pygo2", "Frzb", "Wnt7b", "Tcf7", "Ddb1", "Peg12", "Cpe", "Dvl3", "Bcl9l", "Tcf7l1", "Csnk1g1")	Up-regulated
Wnt signaling pathway%GObp%GO:0016055	0.000225428	0.0846598	0.71745	1.8082	0	105	c("Wnt5a", "Pten", "Sfrp4", "Gpc4", "Sdc1", "Pygo1", "Wls", "Lef1", "Wnt9a", "Bcl9", "Lrp5", "Ptk7", "Wnt11", "Ryk", "Fzd8", "Ext1", "Nxn", "Ednra", "Pygo2", "Frzb", "Wnt7b", "Tcf7", "Ddb1", "Peg12", "Cpe", "Dvl3", "Bcl9l", "Tcf7l1", "Csnk1g1")	Up-regulated
renal system development%GObp%GO:0072001	0.000241896	0.0846598	0.631195	1.79105	0	276	c("Kif26b", "Pdgfrb", "Col4a1", "Aqp1", "Fat4", "Slit2", "Wnt5a", "Nid1", "Sox9", "Pygo1", "Hey1", "Tbx18", "Prdm1", "Pbx1", "Jag1", "Itga8", "Robo1", "Myo1e", "Fgfr1", "Basp1", "Ptk7", "Tshz3", "Wnt11", "Rdh10", "Smo", "Hoxc11", "Epha7", "Wwtr1", "Glis2", "Ext1", "Irx1", "Smad3", "Pkd2", "Eya1", "Ednra", "Tgfb2", "Efnb2", "Kank2", "Cux1", "Pygo2", "Mef2c", "Bmper", "Stra6", "Sulf1", "Wnt7b", "Am…	Up-regulated
kidney development%GObp%GO:0001822	0.000241313	0.0846598	0.623408	1.76129	0	264	c("Kif26b", "Pdgfrb", "Aqp1", "Fat4", "Slit2", "Wnt5a", "Nid1", "Sox9", "Pygo1", "Hey1", "Prdm1", "Pbx1", "Jag1", "Itga8", "Robo1", "Myo1e", "Fgfr1", "Basp1", "Ptk7", "Tshz3", "Wnt11", "Rdh10", "Smo", "Hoxc11", "Epha7", "Wwtr1", "Glis2", "Ext1", "Irx1", "Smad3", "Pkd2", "Eya1", "Ednra", "Tgfb2", "Efnb2", "Kank2", "Cux1", "Pygo2", "Mef2c", "Bmper", "Stra6", "Sulf1", "Wnt7b", "Ampd2", "Smad5", "Hes…	Up-regulated
WNT SIGNALING PATHWAY%PANTHER PATHWAY%P00057	0.000234742	0.0846598	0.616825	1.71856	0	229	c("Fstl1", "Pcdh18", "Fat4", "Mmp11", "Wnt5a", "Pcdhgb1", "Sfrp4", "Pcdhb9", "Pygo1", "Lef1", "Pcdhgc5", "Hdac3", "Wnt9a", "Bcl9", "Lrp5", "Pcdhb2", "Pcdhb3", "Pcdha5", "Gnaq", "Wnt11", "Pcdhb15", "Fzd8", "Pcdhb16", "Pygo2", "Nfatc4", "Smarcc1", "Frzb", "Wnt7b", "Smarca2", "Smad5", "Tcf7", "Ctbp2", "Pcdhb17", "Hells", "Tbl1xr1", "Cdh13", "Arid1a", "Tgfbr1", "Dvl3", "Pcdhb5", "Pcdha1", "Tcf7l1", "…	Up-regulated
blood vessel morphogenesis%GObp%GO:0048514	0.000240964	0.0846598	0.57062	1.64344	0	319	c("Hs6st1", "Pdgfrb", "Col4a1", "Sema5a", "Slit2", "Pten", "Shc1", "Hey1", "Vegfd", "Lef1", "Cx3cl1", "Prdm1", "Epha2", "Hdac7", "Jag1", "Adgra2", "Lrp5", "Robo1", "Myo1e", "Fgfr1", "Ephb4", "Wnt11", "Thbs1", "Nr2f2", "Acvr1", "Smo", "Prrx2", "Fzd8", "Amotl1", "Col24a1", "Eya1", "Ednra", "Tgfb2", "Efnb2", "Sec24b", "Rasa1", "Nrarp", "Elk3", "Vegfc", "B4galt1", "Rspo3", "Rxra", "Bmper", "Nfatc4", …	Up-regulated
blood vessel development%GObp%GO:0001568	0.000251319	0.0846598	0.543314	1.60156	0	413	c("Hs6st1", "Pdgfrb", "Col4a1", "Aqp1", "Sema5a", "Slit2", "Pten", "Shc1", "Col5a1", "Hey1", "Vegfd", "Myh10", "Lef1", "Cx3cl1", "Prdm1", "Epha2", "Hdac7", "Foxo1", "Jag1", "Antxr1", "Adgra2", "Lrp5", "Robo1", "Myo1e", "Fgfr1", "Ephb4", "Ptk7", "Wnt11", "Thbs1", "Nr2f2", "Acvr1", "Smo", "Prrx2", "Fzd8", "Amotl1", "Col24a1", "Col1a1", "Pkd2", "Eya1", "Ednra", "Tgfb2", "Efnb2", "Sec24b", "Rasa1", "…	Up-regulated
vasculature development%GObp%GO:0001944	0.000254001	0.0846598	0.534674	1.5856	0	443	c("Hs6st1", "Pdgfrb", "Col4a1", "Aqp1", "Sema5a", "Slit2", "Pten", "Shc1", "Col5a1", "Hey1", "Vegfd", "Myh10", "Lef1", "Cx3cl1", "Prdm1", "Epha2", "Hdac7", "Foxo1", "Jag1", "Antxr1", "Pdpn", "Adgra2", "Lrp5", "Robo1", "Myo1e", "Fgfr1", "Ephb4", "Ptk7", "Wnt11", "Thbs1", "Nr2f2", "Acvr1", "Smo", "Prrx2", "Fzd8", "Amotl1", "Col24a1", "Col1a1", "Pkd2", "Eya1", "Ednra", "Tgfb2", "Efnb2", "Sec24b", "R…	Up-regulated
tube morphogenesis%GObp%GO:0035239	0.000262674	0.0846598	0.517482	1.56603	0	578	c("Hs6st1", "Kif26b", "Pdgfrb", "Col4a1", "Sema5a", "Fat4", "Slit2", "Shox2", "Wnt5a", "Pten", "Shc1", "Sox9", "Hey1", "Vegfd", "Mmp14", "Lef1", "Cx3cl1", "Prdm1", "Pbx1", "Epha2", "Hdac7", "Jag1", "Pdpn", "Adgra2", "Lrp5", "Robo1", "Myo1e", "Fgfr1", "Ephb4", "Cfl1", "Ptk7", "Wnt11", "Thbs1", "Nr2f2", "Rdh10", "Acvr1", "Smo", "Prkacb", "Prrx2", "Epha7", "Ar", "Egfr", "Fzd8", "Foxa1", "Ext1", "Amo…	Up-regulated
tissue morphogenesis%GObp%GO:0048729	0.000256148	0.0846598	0.516934	1.55399	0	521	c("Kif26b", "Col4a1", "Sema5a", "Fat4", "Slit2", "Inhba", "Shox2", "Plxna1", "Wnt5a", "Tnnt2", "Col5a1", "Sox9", "Hey1", "Tbx18", "Mmp14", "Wls", "Lef1", "Pbx1", "Epha2", "Jag1", "Pdpn", "Lrp5", "Robo1", "Runx1", "Fgfr1", "Cfl1", "Ptk7", "Wnt11", "Rdh10", "Acvr1", "Smo", "Prkacb", "Epha7", "Ar", "Egfr", "Snai2", "Foxa1", "Msx1", "Ext1", "Irx1", "Bcl10", "Smad3", "Pkd2", "Eya1", "Ednra", "Tgfb2", …	Up-regulated
enzyme linked receptor protein signaling pathway%GObp%GO:0007167	0.000256279	0.0846598	0.508272	1.51827	0	490	c("Col4a2", "Pdgfc", "Pdgfrb", "Col4a1", "Fat4", "Ptprk", "Efna5", "Inhba", "Efna4", "Tgfb3", "Pten", "Shc1", "Sox9", "Npr2", "Vegfd", "Frk", "Lef1", "Efnb1", "Ppm1l", "Epha2", "Fut8", "Runx2", "Pik3r3", "Foxo1", "Il6st", "Ltbp3", "Myo1e", "Fgfr1", "Ephb4", "Flrt2", "Shcbp1", "Nck2", "Ryk", "Acvr1", "Epha7", "Egfr", "Stmn1", "Ltbp4", "Msx1", "Ext1", "Col1a1", "Smad3", "Tgfb2", "Efnb2", "Plekha1",…	Up-regulated
response to interferon-beta%GObp%GO:0035456	0.000185322	0.0846598	-0.824363	-1.84938	0	55	c("Igtp", "Irgm1", "Shfl", "Irgm2", "Gm4951", "Tgtp1", "Ifit3", "Aim2", "Ifi206", "Ifi208", "Bst2", "Ifi47", "Gbp2b", "Iigp1", "Gm4841", "F830016B08Rik", "Xaf1", "Gbp6", "Tgtp2", "Gbp2", "Stat1", "Gbp3", "Gm12185", "Ifi213", "Oas1c", "Irf1", "9930111J21Rik1", "Ifitm3", "Oas1a", "Trim6", "Gm5431")	Down-regulated
HALLMARK_INTERFERON_GAMMA_RESPONSE%MSIGDB_C2%HALLMARK_INTERFERON_GAMMA_RESPONSE	0.000176149	0.0846598	-0.731131	-1.92177	0	188	c("Bpgm", "Usp18", "Stat2", "Nod1", "Stat3", "Cmpk2", "Serping1", "Sp110", "Ifi35", "Batf2", "Ube2l6", "Rnf31", "Apol6", "Epsti1", "Zbp1", "Nmi", "Tnfsf10", "Tnfaip6", "Pde4b", "Il15ra", "Dhx58", "Bst2", "Oas3", "Lgals3bp", "Ifi44", "Icam1", "Psme1", "Ddx58", "Psmb8", "Helz2", "Parp12", "Mvp", "Irf9", "Herc6", "Cdkn1a", "Ifit3b", "Rtp4", "Psmb10", "Psmb9", "Tap1", "Ly6e", "Socs1", "Irf7", "Casp4"…	Down-regulated
HALLMARK_INTERFERON_ALPHA_RESPONSE%MSIGDB_C2%HALLMARK_INTERFERON_ALPHA_RESPONSE	0.000181061	0.0846598	-0.805754	-1.93082	0	88	c("Cnp", "Usp18", "Stat2", "Cmpk2", "Sp110", "Ifi35", "Tmem140", "Batf2", "Ube2l6", "Rnf31", "Epsti1", "Nmi", "Dhx58", "Bst2", "Lgals3bp", "Elf1", "Ifi44", "Psme1", "Psmb8", "Helz2", "Parp12", "Irf9", "Herc6", "Ifit3b", "Rtp4", "Psmb9", "Tap1", "Ly6e", "Gbp2", "Parp9", "Irf7", "Ddx60", "Parp14", "Uba7", "Tent5a", "Trim25", "Rsad2", "Ripk2", "Slc25a28", "Gmpr", "Il7", "Irf1", "Eif2ak2", "Il15", "T…	Down-regulated

## Sheet: Supplemental Table 5
Supplementary Table 5. Mutation annotation format outputs for CT2A-luc and GL261-luc2
Description: Annotated mutations found by consensus calling with Mutect2 and Strelka2 in CT2A-luc and GL261-luc2 ex vivo bulk tumours and in vitro cells
hugo_symbol	chromosome	start_position	end_position	variant_classification	variant_type	hgvsc	hgvsp_short	exon_number	ensmusg	ensmust	consequence	cdna_position	cds_position	protein_position	amino_acids	biotype	vaf_CT2A_wes_1	vaf_CT2A_wes_39	vaf_GL261_wes_1	vaf_GL261_wes_405	vaf_GL261_wes_412	vaf_GL261_wes_414	vaf_GL261_wes_417
0610010F05Rik	11	23617153	23617153	Missense_Mutation	SNP	c.714G>T	p.L238F	5/20	ENSMUSG00000042208	ENSMUST00000043356	missense_variant	719/4392	714/2157	238/718	L/F	protein_coding		0.308696
0610040J01Rik	5	63898147	63898147	Missense_Mutation	SNP	c.225C>G	p.H75Q	4/4	ENSMUSG00000060512	ENSMUST00000081747	missense_variant	530/2008	225/942	75/313	H/Q	protein_coding			0.65	0.6	0.509709	0.535948	0.371257
1110038F14Rik	15	76949091	76949091	Silent	SNP	c.321G>T	p.L107=	3/5	ENSMUSG00000063236	ENSMUST00000071792	synonymous_variant	354/1043	321/669	107/222	L	protein_coding	0.55	0.285714
1190007I07Rik	10	82620203	82620203	Silent	SNP	c.123T>C	p.I41=	3/3	ENSMUSG00000063320	ENSMUST00000079648	synonymous_variant	364/716	123/204	41/67	I	protein_coding			1	0.848297	0.824519	0.843666	0.667742
1190007I07Rik	10	82620146	82620146	Silent	SNP	c.180C>T	p.H60=	3/3	ENSMUSG00000063320	ENSMUST00000079648	synonymous_variant	421/716	180/204	60/67	H	protein_coding			1	0.885437	0.822938	0.830645	0.72043
1500011B03Rik	5	114813833	114813833	Missense_Mutation	SNP	c.80G>A	p.G27E	1/2	ENSMUSG00000072694	ENSMUST00000112160	missense_variant	144/1333	80/219	27/72	G/E	protein_coding			0.62069	0.431034	0.487179	0.544554	0.453488
1600014C23Rik	17	45733660	45733660	Missense_Mutation	SNP	c.134C>T	p.S45F	1/2	ENSMUSG00000094690	ENSMUST00000178179	missense_variant	185/518	134/306	45/101	S/F	protein_coding			1	0.853659	0.645161	0.802817	0.777778
1700001F09Rik	14	43345409	43345409	Missense_Mutation	SNP	c.245A>T	p.Q82L	3/5	ENSMUSG00000095384	ENSMUST00000178178	missense_variant	290/884	245/555	82/184	Q/L	protein_coding			0.101075	0.0642541	0.0808203	0.0747508	0.0558659
1700001F09Rik	14	43346649	43346649	Missense_Mutation	SNP	c.158A>C	p.K53T	2/5	ENSMUSG00000095384	ENSMUST00000178178	missense_variant	203/884	158/555	53/184	K/T	protein_coding	0.411765
1700001J03Rik	5	146184832	146184832	Missense_Mutation	SNP	c.256C>A	p.H86N	2/5	ENSMUSG00000095040	ENSMUST00000073721	missense_variant	290/787	256/660	86/219	H/N	protein_coding			0.687783	0.623529	0.54172	0.574156	0.446178
1700001P01Rik	11	97771685	97771685	Silent	SNP	c.360G>A	p.K120=	3/3	ENSMUSG00000018543	ENSMUST00000107576	synonymous_variant	420/624	360/468	120/155	K	protein_coding	0.457143	0.33871
1700003E16Rik	6	83162762	83162762	Silent	SNP	c.1668C>A	p.P556=	4/4	ENSMUSG00000030030	ENSMUST00000032106	synonymous_variant	1837/2020	1668/1797	556/598	P	protein_coding	0.494845	0.176471
1700003E16Rik	6	83160977	83160977	Silent	SNP	c.84G>T	p.P28=	2/4	ENSMUSG00000030030	ENSMUST00000032106	synonymous_variant	253/2020	84/1797	28/598	P	protein_coding	0.45283	0.272727
1700003F12Rik	2	154549875	154549875	Silent	SNP	c.522T>C	p.D174=	3/3	ENSMUSG00000038523	ENSMUST00000045116	synonymous_variant	576/704	522/594	174/197	D	protein_coding				0.302326	0.265306	0.233333	0.133333
1700003F12Rik	2	154549596	154549596	Silent	SNP	c.243G>A	p.A81=	3/3	ENSMUSG00000038523	ENSMUST00000045116	synonymous_variant	297/704	243/594	81/197	A	protein_coding			0.458333	0.538462	0.163636	0.457143	0.159091
1700006A11Rik	3	124414435	124414435	Silent	SNP	c.594C>T	p.N198=	6/12	ENSMUSG00000027973	ENSMUST00000029598	synonymous_variant	719/2161	594/1635	198/544	N	protein_coding			0.656051	0.577128	0.434884	0.480114	0.350975
1700008P02Rik	3	6620349	6620349	Missense_Mutation	SNP	c.44C>A	p.P15H	1/4	ENSMUSG00000069118	ENSMUST00000091364	missense_variant	95/783	44/528	15/175	P/H	protein_coding			0.64	0.534351	0.423488	0.52988	0.330233
1700010I14Rik	17	9005707	9005707	Silent	SNP	c.1344G>A	p.Q448=	9/10	ENSMUSG00000023873	ENSMUST00000024650	synonymous_variant	1408/1769	1344/1599	448/532	Q	protein_coding			0.723404	0.498818	0.426587	0.489655	0.365344
1700012B07Rik	11	109791713	109791713	Missense_Mutation	SNP	c.646A>T	p.M216L	5/6	ENSMUSG00000020617	ENSMUST00000106674	missense_variant	787/2035	646/831	216/276	M/L	protein_coding			0.675781	0.607509	0.529221	0.615385	0.486111
1700012P22Rik	4	144418520	144418520	Silent	SNP	c.475C>T	p.L159=	4/4	ENSMUSG00000028589	ENSMUST00000030323	synonymous_variant	643/974	475/591	159/196	L	protein_coding			0.270492	0.266393	0.220408	0.287554	0.158301
1700013F07Rik	3	108544110	108544110	Missense_Mutation	SNP	c.386A>T	p.H129L	4/5	ENSMUSG00000027886	ENSMUST00000029485	missense_variant	464/661	386/507	129/168	H/L	protein_coding	0.428571	0.565217
1700014D04Rik	13	59743602	59743602	Missense_Mutation	SNP	c.403G>T	p.A135S	2/2	ENSMUSG00000051054	ENSMUST00000180139	missense_variant	471/3231	403/2952	135/983	A/S	protein_coding	0.550562	0.35
1700015F17Rik	5	5455978	5455978	Missense_Mutation	SNP	c.302G>C	p.G101A	4/7	ENSMUSG00000079666	ENSMUST00000115447	missense_variant	432/710	302/453	101/150	G/A	protein_coding			0.251634	0.222661	0.196906	0.199426	0.144213
1700017B05Rik	9	57258507	57258507	Missense_Mutation	SNP	c.583G>T	p.G195W	2/3	ENSMUSG00000032300	ENSMUST00000034846	missense_variant	818/4152	583/3072	195/1023	G/W	protein_coding			0.729167	0.589286	0.45	0.48	0.335878
1700017B05Rik	9	57258340	57258340	Silent	SNP	c.750A>G	p.Q250=	2/3	ENSMUSG00000032300	ENSMUST00000034846	synonymous_variant	985/4152	750/3072	250/1023	Q	protein_coding			0.978723	0.72093	0.696629	0.597403	0.366337
1700017B05Rik	9	57258334	57258334	Silent	SNP	c.756A>G	p.A252=	2/3	ENSMUSG00000032300	ENSMUST00000034846	synonymous_variant	991/4152	756/3072	252/1023	A	protein_coding			0.977778	0.709302	0.692308	0.6	0.393939
1700017B05Rik	9	57258402	57258402	Missense_Mutation	SNP	c.688A>G	p.S230G	2/3	ENSMUSG00000032300	ENSMUST00000034846	missense_variant	923/4152	688/3072	230/1023	S/G	protein_coding			1	0.768421	0.60396	0.65	0.396396
1700017B05Rik	9	57258274	57258274	Silent	SNP	c.816G>A	p.P272=	2/3	ENSMUSG00000032300	ENSMUST00000034846	synonymous_variant	1051/4152	816/3072	272/1023	P	protein_coding			0.98	0.764045	0.660194	0.714286	0.436364
1700017B05Rik	9	57256927	57256927	Silent	SNP	c.2163G>C	p.S721=	2/3	ENSMUSG00000032300	ENSMUST00000034846	synonymous_variant	2398/4152	2163/3072	721/1023	S	protein_coding			1	0.666667	0.708333	0.766667	0.423077
1700017B05Rik	9	57256934	57256939	In_Frame_Del	DEL	c.2151_2156del	p.P719_A720del	2/3	ENSMUSG00000032300	ENSMUST00000034846	inframe_deletion	2386-2391/4152	2151-2156/3072	717-719/1023	PAP/P	protein_coding			1	0.652174	0.653846	0.827586	0.444444
1700017B05Rik	9	57258469	57258469	Silent	SNP	c.621G>A	p.P207=	2/3	ENSMUSG00000032300	ENSMUST00000034846	synonymous_variant	856/4152	621/3072	207/1023	P	protein_coding			0.988506	0.77451	0.615385	0.795918	0.459259
1700017B05Rik	9	57258214	57258214	Silent	SNP	c.876G>A	p.S292=	2/3	ENSMUSG00000032300	ENSMUST00000034846	synonymous_variant	1111/4152	876/3072	292/1023	S	protein_coding			1	0.811765	0.633027	0.730159	0.47
1700017B05Rik	9	57258153	57258153	Missense_Mutation	SNP	c.937G>A	p.G313S	2/3	ENSMUSG00000032300	ENSMUST00000034846	missense_variant	1172/4152	937/3072	313/1023	G/S	protein_coding			1	0.756757	0.677083	0.641026	0.571429
1700017B05Rik	9	57258066	57258066	Missense_Mutation	SNP	c.1024C>T	p.L342F	2/3	ENSMUSG00000032300	ENSMUST00000034846	missense_variant	1259/4152	1024/3072	342/1023	L/F	protein_coding			0.98	0.777778	0.670455	0.626506	0.603175
1700017B05Rik	9	57257133	57257133	Missense_Mutation	SNP	c.1957A>C	p.T653P	2/3	ENSMUSG00000032300	ENSMUST00000034846	missense_variant	2192/4152	1957/3072	653/1023	T/P	protein_coding			1	0.834532	0.626761	0.75	0.480447
1700017B05Rik	9	57256883	57256883	Missense_Mutation	SNP	c.2207T>C	p.V736A	2/3	ENSMUSG00000032300	ENSMUST00000034846	missense_variant	2442/4152	2207/3072	736/1023	V/A	protein_coding			1	0.695652	0.771429	0.783784	0.464286
1700017B05Rik	9	57256765	57256765	Silent	SNP	c.2325G>A	p.P775=	2/3	ENSMUSG00000032300	ENSMUST00000034846	synonymous_variant	2560/4152	2325/3072	775/1023	P	protein_coding			1	0.826531	0.705263	0.662651	0.531915
1700017B05Rik	9	57258676	57258676	Silent	SNP	c.414C>T	p.Y138=	2/3	ENSMUSG00000032300	ENSMUST00000034846	synonymous_variant	649/4152	414/3072	138/1023	Y	protein_coding			0.992754	0.801136	0.71	0.726257	0.508021
1700017B05Rik	9	57254196	57254196	Silent	SNP	c.2838G>A	p.T946=	3/3	ENSMUSG00000032300	ENSMUST00000034846	synonymous_variant	3073/4152	2838/3072	946/1023	T	protein_coding			1	0.753968	0.673913	0.781065	0.552239
1700017B05Rik	9	57258922	57258922	Silent	SNP	c.168G>C	p.S56=	2/3	ENSMUSG00000032300	ENSMUST00000034846	synonymous_variant	403/4152	168/3072	56/1023	S	protein_coding			1	0.77707	0.646409	0.798611	0.542553
1700017B05Rik	9	57254058	57254058	Silent	SNP	c.2976T>C	p.N992=	3/3	ENSMUSG00000032300	ENSMUST00000034846	synonymous_variant	3211/4152	2976/3072	992/1023	N	protein_coding			1	0.721854	0.768116	0.834483	0.56701
1700017B05Rik	9	57253977	57253977	Silent	SNP	c.3057G>A	p.Q1019=	3/3	ENSMUSG00000032300	ENSMUST00000034846	synonymous_variant	3292/4152	3057/3072	1019/1023	Q	protein_coding			0.987654	0.769231	0.748148	0.805085	0.5875
1700017B05Rik	9	57254009	57254009	Missense_Mutation	SNP	c.3025T>C	p.S1009P	3/3	ENSMUSG00000032300	ENSMUST00000034846	missense_variant	3260/4152	3025/3072	1009/1023	S/P	protein_coding			0.988506	0.757143	0.748201	0.838235	0.565934
1700020A23Rik	2	130405839	130405839	Missense_Mutation	SNP	c.217G>T	p.A73S	2/2	ENSMUSG00000027409	ENSMUST00000028898	missense_variant	477/712	217/396	73/131	A/S	protein_coding	0.380368	0.32
1700020N15Rik	X	69945618	69945618	Missense_Mutation	SNP	c.119C>T	p.P40L	2/2	ENSMUSG00000059690	ENSMUST00000075654	missense_variant	165/525	119/339	40/112	P/L	protein_coding	0.389313	0.321918
1700022I11Rik	4	42973300	42973300	Missense_Mutation	SNP	c.2632G>A	p.G878R	2/2	ENSMUSG00000028451	ENSMUST00000030163	missense_variant	2701/3727	2632/3552	878/1183	G/R	protein_coding			0.264957	0.13242	0.127072	0.13587	0.108434
1700022I11Rik	4	42971056	42971056	Missense_Mutation	SNP	c.388C>A	p.P130T	2/2	ENSMUSG00000028451	ENSMUST00000030163	missense_variant	457/3727	388/3552	130/1183	P/T	protein_coding	0.424242	0.274336
1700022I11Rik	4	42972028	42972028	Missense_Mutation	SNP	c.1360T>A	p.W454R	2/2	ENSMUSG00000028451	ENSMUST00000030163	missense_variant	1429/3727	1360/3552	454/1183	W/R	protein_coding	0.485075	0.442308
1700025G04Rik	1	151893433	151893433	Splice_Site	SNP	c.328-1G>T	p.X110_splice		ENSMUSG00000032666	ENSMUST00000044581	splice_acceptor_variant					protein_coding			0.693122	0.684211	0.458015	0.518433	0.388175
1700029F12Rik	13	97022516	97022516	Missense_Mutation	SNP	c.379C>T	p.P127S	3/3	ENSMUSG00000052075	ENSMUST00000091377	missense_variant	476/1128	379/444	127/147	P/S	protein_coding			0.0289855	0.117241	0.130282	0.133779	0.0704846
1700029F12Rik	13	97022519	97022519	Missense_Mutation	SNP	c.376G>C	p.D126H	3/3	ENSMUSG00000052075	ENSMUST00000091377	missense_variant	473/1128	376/444	126/147	D/H	protein_coding			0.0289855	0.118467	0.130742	0.13468	0.0711111
1700030J22Rik	8	116973465	116973465	Missense_Mutation	SNP	c.197G>T	p.G66V	2/3	ENSMUSG00000031847	ENSMUST00000070577	missense_variant	400/2976	197/1230	66/409	G/V	protein_coding			0.4375	0.209524	0.333333	0.333333	0.304878
1700030K09Rik	8	72444937	72444937	Nonsense_Mutation	SNP	c.187A>T	p.K63*	2/8	ENSMUSG00000052794	ENSMUST00000064853	stop_gained	298/2887	187/1926	63/641	K/*	protein_coding			0.61745	0.597561	0.396648	0.466667	0.352201
1700067P10Rik	17	48090702	48090703	Missense_Mutation	DNP	c.506_507delinsAT	p.S169Y	3/3	ENSMUSG00000021545	ENSMUST00000022028	missense_variant	889-890/1105	506-507/552	169/183	S/Y	protein_coding	0.452632	0.350877
1700094D03Rik	3	90065518	90065518	Missense_Mutation	SNP	c.228A>T	p.Q76H	4/4	ENSMUSG00000118506	ENSMUST00000029551	missense_variant	268/3097	228/321	76/106	Q/H	protein_coding	0.415094	0.593496
1700113H08Rik	10	87074049	87074049	Missense_Mutation	SNP	c.4C>G	p.Q2E	2/6	ENSMUSG00000047129	ENSMUST00000169849	missense_variant,splice_region_variant	206/1332	4/984	2/327	Q/E	protein_coding			0.152239	0.164835	0.114734	0.164384	0.109063
1700113H08Rik	10	87225995	87225995	Silent	SNP	c.306C>A	p.A102=	5/6	ENSMUSG00000047129	ENSMUST00000169849	synonymous_variant	508/1332	306/984	102/327	A	protein_coding			0.850174	0.702918	0.647215	0.636103	0.595318
1700122O11Rik	17	48038247	48038247	Missense_Mutation	SNP	c.25T>A	p.W9R	1/3	ENSMUSG00000094928	ENSMUST00000178823	missense_variant	47/771	25/726	9/241	W/R	protein_coding			0.546875	0.609302	0.44186	0.478947	0.338776
1810024B03Rik	2	127186824	127186824	Missense_Mutation	SNP	c.454C>A	p.H152N	2/2	ENSMUSG00000044145	ENSMUST00000056146	missense_variant	797/1266	454/603	152/200	H/N	protein_coding			0.6	0.527322	0.466981	0.489637	0.371429
1810024B03Rik	2	127186975	127186975	Silent	SNP	c.303G>A	p.E101=	2/2	ENSMUSG00000044145	ENSMUST00000056146	synonymous_variant	646/1266	303/603	101/200	E	protein_coding			0.668246	0.513369	0.445977	0.512755	0.401937
2010300C02Rik	1	37631862	37631862	Missense_Mutation	SNP	c.329G>T	p.R110L	4/10	ENSMUSG00000026090	ENSMUST00000162875	missense_variant	855/4634	329/3528	110/1175	R/L	protein_coding	0.458333	0.339806
2010300C02Rik	1	37612378	37612378	Missense_Mutation	SNP	c.3407C>A	p.T1136K	10/10	ENSMUSG00000026090	ENSMUST00000162875	missense_variant	3933/4634	3407/3528	1136/1175	T/K	protein_coding	0.494624	0.408163
2010300C02Rik	1	37624212	37624212	Silent	SNP	c.2604C>A	p.P868=	7/10	ENSMUSG00000026090	ENSMUST00000162875	synonymous_variant	3130/4634	2604/3528	868/1175	P	protein_coding			0.631579	0.622549	0.416216	0.517949	0.418994
2210017I01Rik	3	92605034	92605034	Missense_Mutation	SNP	c.217A>C	p.S73R	2/2	ENSMUSG00000103523	ENSMUST00000195278	missense_variant	506/822	217/288	73/95	S/R	protein_coding			0.608108	0.469565	0.321678	0.483607	0.364341
2300002M23Rik	17	35568498	35568498	Silent	SNP	c.732A>G	p.R244=	2/2	ENSMUSG00000039269	ENSMUST00000044326	synonymous_variant	836/1290	732/1050	244/349	R	protein_coding			0.288889	0.19883	0.227273	0.180791	0.138122
2300002M23Rik	17	35568468	35568468	Silent	SNP	c.702T>C	p.S234=	2/2	ENSMUSG00000039269	ENSMUST00000044326	synonymous_variant	806/1290	702/1050	234/349	S	protein_coding			0.296552	0.202186	0.212121	0.188889	0.13587
2300002M23Rik	17	35568576	35568576	Silent	SNP	c.810G>C	p.G270=	2/2	ENSMUSG00000039269	ENSMUST00000044326	synonymous_variant	914/1290	810/1050	270/349	G	protein_coding			0.302521	0.22314	0.221374	0.198529	0.0927152
2300002M23Rik	17	35568215	35568215	Missense_Mutation	SNP	c.449T>C	p.L150P	2/2	ENSMUSG00000039269	ENSMUST00000044326	missense_variant	553/1290	449/1050	150/349	L/P	protein_coding			0.25	0.177083	0.257576	0.240741	0.11828
2300002M23Rik	17	35568297	35568297	Silent	SNP	c.531T>C	p.A177=	2/2	ENSMUSG00000039269	ENSMUST00000044326	synonymous_variant	635/1290	531/1050	177/349	A	protein_coding			0.301075	0.208333	0.166667	0.277228	0.115789
2300002M23Rik	17	35568612	35568612	Silent	SNP	c.846C>G	p.G282=	2/2	ENSMUSG00000039269	ENSMUST00000044326	synonymous_variant	950/1290	846/1050	282/349	G	protein_coding			0.31068	0.277311	0.155556	0.218978	0.106667
2300002M23Rik	17	35568803	35568803	Missense_Mutation	SNP	c.1037G>T	p.G346V	2/2	ENSMUSG00000039269	ENSMUST00000044326	missense_variant	1141/1290	1037/1050	346/349	G/V	protein_coding			0.267606	0.186275	0.364706	0.191176	0.184783
2300002M23Rik	17	35568639	35568639	Silent	SNP	c.873G>A	p.G291=	2/2	ENSMUSG00000039269	ENSMUST00000044326	synonymous_variant	977/1290	873/1050	291/349	G	protein_coding			0.373832	0.267857	0.218543	0.212598	0.136
2300009A05Rik	9	63399109	63399109	Missense_Mutation	SNP	c.113A>G	p.Q38R	1/2	ENSMUSG00000032403	ENSMUST00000168665	missense_variant	133/595	113/474	38/157	Q/R	protein_coding			1	0.911765	0.727273	0.625	0.5
2310022A10Rik	7	27580706	27580706	Nonsense_Mutation	SNP	c.1111G>T	p.E371*	10/10	ENSMUSG00000049643	ENSMUST00000067386	stop_gained	1308/2701	1111/1242	371/413	E/*	protein_coding	0.50885	0.463415
2310050C09Rik	3	92869089	92869089	Missense_Mutation	SNP	c.286T>A	p.C96S	2/2	ENSMUSG00000090314	ENSMUST00000163439	missense_variant	348/1078	286/843	96/280	C/S	protein_coding	0.498715	0.582803
2310050C09Rik	3	92869081	92869081	Silent	SNP	c.294T>G	p.T98=	2/2	ENSMUSG00000090314	ENSMUST00000163439	synonymous_variant	356/1078	294/843	98/280	T	protein_coding	0.506494	0.575563
2310061I04Rik	17	35895851	35895851	Silent	SNP	c.294A>G	p.E98=	2/6	ENSMUSG00000050705	ENSMUST00000148721	synonymous_variant	463/1293	294/948	98/315	E	protein_coding			0.307018	0.248322	0.197674	0.275168	0.193333
2310061I04Rik	17	35895954	35895954	Missense_Mutation	SNP	c.191A>G	p.H64R	2/6	ENSMUSG00000050705	ENSMUST00000148721	missense_variant	360/1293	191/948	64/315	H/R	protein_coding			0.298507	0.238095	0.274194	0.306667	0.193182
2310061I04Rik	17	35895971	35895971	Silent	SNP	c.174A>G	p.S58=	2/6	ENSMUSG00000050705	ENSMUST00000148721	synonymous_variant	343/1293	174/948	58/315	S	protein_coding			0.307143	0.272727	0.259887	0.28777	0.187135
2310061I04Rik	17	35895748	35895748	Missense_Mutation	SNP	c.397T>C	p.S133P	2/6	ENSMUSG00000050705	ENSMUST00000148721	missense_variant	566/1293	397/948	133/315	S/P	protein_coding			0.366864	0.276224	0.274914	0.258865	0.194539
2410002F23Rik	7	44250772	44250772	Missense_Mutation	SNP	c.100C>T	p.P34S	3/3	ENSMUSG00000045411	ENSMUST00000071296	missense_variant	2661/4201	100/855	34/284	P/S	protein_coding				0.0176471		0.0172414
2410002F23Rik	7	44251095	44251095	Silent	SNP	c.423C>G	p.P141=	3/3	ENSMUSG00000045411	ENSMUST00000071296	synonymous_variant	2984/4201	423/855	141/284	P	protein_coding			0.0366972	0.046875		0.0384615
2410002F23Rik	7	44251064	44251064	Missense_Mutation	SNP	c.392T>C	p.I131T	3/3	ENSMUSG00000045411	ENSMUST00000071296	missense_variant	2953/4201	392/855	131/284	I/T	protein_coding			0.034188	0.0820896		0.0390625
2410002F23Rik	7	44251039	44251039	Nonsense_Mutation	SNP	c.367C>T	p.Q123*	3/3	ENSMUSG00000045411	ENSMUST00000071296	stop_gained	2928/4201	367/855	123/284	Q/*	protein_coding				0.0882353	0.0243902	0.0634921
2410002F23Rik	7	44251042	44251042	Silent	SNP	c.370T>C	p.L124=	3/3	ENSMUSG00000045411	ENSMUST00000071296	synonymous_variant	2931/4201	370/855	124/284	L	protein_coding				0.0895522	0.0361446	0.0620155
2410002F23Rik	7	44250996	44250996	Silent	SNP	c.324C>T	p.T108=	3/3	ENSMUSG00000045411	ENSMUST00000071296	synonymous_variant	2885/4201	324/855	108/284	T	protein_coding			0.0442478	0.145833	0.0466667	0.0606061	0.0406504
2410002F23Rik	7	44250869	44250869	Missense_Mutation	SNP	c.197T>A	p.L66H	3/3	ENSMUSG00000045411	ENSMUST00000071296	missense_variant	2758/4201	197/855	66/284	L/H	protein_coding			0.0608696	0.177419	0.0606061	0.0699301	0.0397351
2410002F23Rik	7	44250966	44250966	Silent	SNP	c.294T>C	p.R98=	3/3	ENSMUSG00000045411	ENSMUST00000071296	synonymous_variant	2855/4201	294/855	98/284	R	protein_coding			0.0672269	0.191176	0.0671141	0.101695	0.0636364
2410002F23Rik	7	44250893	44250893	Missense_Mutation	SNP	c.221A>G	p.Y74C	3/3	ENSMUSG00000045411	ENSMUST00000071296	missense_variant	2782/4201	221/855	74/284	Y/C	protein_coding			0.0803571	0.216667	0.0897436	0.0977444	0.0518519
2410002F23Rik	7	44250938	44250938	Missense_Mutation	SNP	c.266G>A	p.S89N	3/3	ENSMUSG00000045411	ENSMUST00000071296	missense_variant	2827/4201	266/855	89/284	S/N	protein_coding			0.0909091	0.226277	0.0890411	0.0866142	0.0661157
2410002F23Rik	7	44250911	44250911	Missense_Mutation	SNP	c.239G>T	p.R80L	3/3	ENSMUSG00000045411	ENSMUST00000071296	missense_variant	2800/4201	239/855	80/284	R/L	protein_coding			0.1	0.204545	0.0961538	0.121212	0.0625
2410004B18Rik	3	145938173	145938173	Missense_Mutation	SNP	c.115T>C	p.S39P	1/3	ENSMUSG00000036873	ENSMUST00000039571	missense_variant	160/1547	115/543	39/180	S/P	protein_coding			0.592593	0.581395	0.361702	0.387755	0.30303
2410137M14Rik	17	36978734	36978734	Missense_Mutation	SNP	c.203T>A	p.L68Q	2/4	ENSMUSG00000064308	ENSMUST00000039846	missense_variant	298/865	203/489	68/162	L/Q	protein_coding	0.566116	0.298507
2410141K09Rik	13	66433431	66433431	Missense_Mutation	SNP	c.178C>G	p.R60G	3/4	ENSMUSG00000074832	ENSMUST00000172579	missense_variant	234/2587	178/1395	60/464	R/G	protein_coding			0.0121317	0.0152091	0.0133901	0.0142239	0.012966
2410141K09Rik	13	66433799	66433799	Missense_Mutation	SNP	c.10A>G	p.M4V	2/4	ENSMUSG00000074832	ENSMUST00000172579	missense_variant	66/2587	10/1395	4/464	M/V	protein_coding			0.0573066	0.059475	0.0457233	0.0629987	0.0474205
2410141K09Rik	13	66418814	66418814	Missense_Mutation	SNP	c.36T>A	p.H12Q	2/2	ENSMUSG00000074832	ENSMUST00000172688	missense_variant	34/526	36/129	12/42	H/Q	protein_coding			0.117647	0.0656716	0.0338028	0.044164	0.0403226
2410141K09Rik	13	66433725	66433725	Silent	SNP	c.84C>G	p.L28=	2/4	ENSMUSG00000074832	ENSMUST00000172579	synonymous_variant	140/2587	84/1395	28/464	L	protein_coding			0.0842767	0.0542169	0.0651504	0.0581833	0.0644316
2410141K09Rik	13	66431910	66431910	Silent	SNP	c.513C>G	p.P171=	4/4	ENSMUSG00000074832	ENSMUST00000172579	synonymous_variant	569/2587	513/1395	171/464	P	protein_coding				0.0869565	0.0933333	0.1
[truncated: 12,697 more rows]

## Sheet: Supplemental Table 6
Supplementary Table 6. Copy number profiles of CT2A-luc and GL261-luc2
[truncated: 35 more rows]

## Sheet: Supplemental Table 7
Supplementary Table 7. Protein differential expression of CT2A-luc vs. GL261-luc2
[truncated: 770 more rows]

[truncated: 7 more sheets: Supplemental Table 8, Supplemental Table 9, Supplemental Table 10, Supplemental Table 11, Supplemental Table 12, Supplemental Table 13, Supplemental Table 14]
